# Supplementary material for: Multiplexed longitudinal analysis of the cellular and microbial dynamics of acute polymicrobial sepsis in mice
Source: Front Immunol. 2025 Dec 3;16:1682451. doi: 10.3389/fimmu.2025.1682451 (PMC12710661; doi:10.3389/fimmu.2025.1682451)
Supplement: Supplementary file 3 [file Table1.xlsx]

## Sheet: Sheet1
Marker	Fluorochrome	Vendor	Catalog Number
CD106	FITC	Biolegend	105705
Ly6G	Spark Blue 550	Biolegend	127664
B220	Spark Blue 574	Biolegend	103290
CD19	NovaF Blue 610-70S	Thermofisher	H004T03B06-A
CD63	PerCP/Cy5.5	Biolegend	143912
CCR3	PE-Cy7	Biolegend	144514
CD62p	APC	Biolegend	148304
CD9	AF647	Biolegend	124810
TER-119	Spark NIR 685	Biolegend	116266
C-Kit	AF700	Biolegend	105845
Ly6C	APC-Cy7	Biolegend	128026
CD41	BV421	Biolegend	133911
CD49b	Pacific Blue	Biolegend	108918
CD44	BV570	Biolegend	103037
CD62L	BV605	Biolegend	104437
CD11c	BV650	Biolegend	117339
PD-1	BV711	Biolegend	135231
CD11b	BV750	Biolegend	101267
CD69	BV785	Biolegend	104543
CD42d	PE	Biolegend	148504
CD61	PE/Dazzle 594	Biolegend	104322
CD4	Alexa Fluor 594	Biolegend	100446
CD8a	PE-Cy5	Biolegend	100710
CD45	NovaF Yellow 730	Thermofisher	M005T02Y07-A
Nk1.1	PE/Fire 810	Biolegend	156535
Live	Zombie Aqua	Biolegend	423101
CD3e	BUV563	BD	741235
MHCII	BUV661	BD	750280
