# Supplementary material for: Multiplexed longitudinal analysis of the cellular and microbial dynamics of acute polymicrobial sepsis in mice
Source: Front Immunol. 2025 Dec 3;16:1682451. doi: 10.3389/fimmu.2025.1682451 (PMC12710661; doi:10.3389/fimmu.2025.1682451)
Supplement: Supplementary file 4 [file Table2.xlsx]

## Sheet: Sheet1
Cell Subset	Markers
Resting Platelets	Zombie-TER119-CD45-CD41+CD61+CD42d+CD63-
Activated Platelets	Zombie-TER119-CD45-CD41+CD61+CD42d-CD63+
NK Cells	Zombie-TER119-CD45+NK1.1+CD11b+CD49b+
CD4+ T Cells	Zombie-TER119-CD45+NK1.1-CD11b-CD3+CD4+CD8-
CD8+ T Cells	Zombie-TER119-CD45+NK1.1-CD11b-CD3+CD4-CD8+
Naïve B Cells	Zombie-TER119-CD45+NK1.1-CD11b-CD3-MHCIIhi+B220+
Activated B Cells	Zombie-TER119-CD45+NK1.1-CD11b-CD3-CD19+MHCIIlow-B220low-CD9-
Plasmablasts	Zombie-TER119-CD45+NK1.1-CD11b-CD3-CD19+MHCIIlow-B220low-CD9+
Dendritic Cells	Zombie-TER119-CD45+NK1.1-CD3-CD19-CD11b+Ly6C-Ly6G-CD11c+MHCII+
Monocytes	Zombie-TER119-CD45+NK1.1-CD3-CD19-CD11b+Ly6C+Ly6G-PD-1-
MDSC-Like	Zombie-TER119-CD45+NK1.1-CD3-CD19-CD11b+Ly6C+Ly6G-PD-1+
Immature Activated Neutrophils	Zombie-TER119-CD45+NK1.1-CD3-CD19-CD11b+Ly6G+Ly6C+CD62L-
Mature Actvated Neutrophils	Zombie-TER119-CD45+NK1.1-CD3-CD19-CD11b+Ly6G+Ly6C-CD62L+
LD Neutrophils	Zombie-TER119-CD45+NK1.1-CD3-CD19-CD11b+Ly6G+Ly6C+CD62L+
