# Supplementary material for: Multiplexed longitudinal analysis of the cellular and microbial dynamics of acute polymicrobial sepsis in mice
Source: Front Immunol. 2025 Dec 3;16:1682451. doi: 10.3389/fimmu.2025.1682451 (PMC12710661; doi:10.3389/fimmu.2025.1682451)
Supplement: Supplementary file 5 [file Table3.xlsx]

## Sheet: tablewithtaxonomy
Animal ID	FS1	FS2	FS3	FS4	FS5	FS6	FS7	FS8	FS9	FS10	FS11	FS12	FS13	FS14	FS15	FS16	FS17	FS18	FS19	FS20	FS21	FS22	FS23	FS24	FS25	FS26	FS27	FS28	FS29	FS30	PBS CTRL	EDTA CTRL	Fecal Slurry
Timepoint (HR)	3	3	6	12	12	18	21	21	21	21	21	3	6	6	12	18	18	21	21	21	21	21	21	21	21	21	21	21	21	21	N/A	N/A	N/A
Sex	F	F	F	F	F	F	F	F	F	F	F	M	M	M	M	M	M	M	M	M	M	F	F	F	F	M	M	M	M	M	N/A	N/A	N/A
Treatment	Sepsis	Sepsis	Sepsis	Sepsis	Sepsis	Sepsis	Sepsis	Sepsis	Sepsis	Sepsis	Sepsis	Sepsis	Sepsis	Sepsis	Sepsis	Sepsis	Sepsis	Sepsis	Sepsis	Sepsis	Sepsis	PBS	PBS	PBS	PBS	PBS	PBS	PBS	PBS	PBS	N/A	N/A	N/A
Survivorship	N/A	N/A	N/A	N/A	N/A	N/A	Non-Survivor	Non-Survivor	Non-Survivor	Survivor	Non-Survivor	N/A	N/A	N/A	N/A	N/A	N/A	Survivor	Non-Survivor	Survivor	Survivor	PBS	PBS	PBS	PBS	PBS	PBS	PBS	PBS	PBS	N/A	N/A	N/A
87a827d1c882c02d22da71660091e59e	0	87	806	1105	10593	32272	26599	12662	34062	439	29226	23	762	2928	2216	10152	327	203	29491	171	85	103	0	20	181	30	72	129	247	308	45	63	0	k__Bacteria; p__Firmicutes; c__Bacilli; o__Lactobacillales; f__Enterococcaceae; g__Enterococcus
c37d42d04361ba28e0d734df6259aba3	1020	246	745	104	563	349	91	455	406	1181	372	31	263	715	1495	1351	1909	2283	738	1347	1779	2187	1590	2281	1739	1279	735	1864	1547	1727	1808	2214	19	k__Bacteria; p__Firmicutes; c__Bacilli; o__Lactobacillales; f__Lactobacillaceae; g__Lactobacillus; s__salivarius
4ef14cffe1e27f1a67eb84acec110483	253	2247	4205	713	3759	1247	1746	1553	2716	94	1082	1372	3355	5976	1115	945	192	102	1329	135	117	153	62	95	105	115	132	87	108	180	139	96	206	k__Bacteria; p__Firmicutes; c__Bacilli; o__Lactobacillales; f__Lactobacillaceae; g__Lactobacillus; s__
9d99e6553c41a793eee5af567a00c9ed	604	81	687	49	349	130	40	317	152	661	134	77	119	641	1525	1205	1887	2111	520	2219	2399	2264	1605	2681	1367	1767	698	1994	1282	1774	1396	1821	676	k__Bacteria; p__Firmicutes; c__Clostridia; o__Clostridiales; f__Lachnospiraceae
11c017901662ce5038334205c5f88bc9	0	0	121	235	1322	4755	3843	2264	7410	0	3867	0	101	380	233	1723	0	0	3494	0	0	0	0	0	0	0	0	0	0	0	0	0	0	k__Bacteria; p__Firmicutes; c__Bacilli; o__Lactobacillales; f__Enterococcaceae; g__Enterococcus
9cb6f914d2f7aca2a6ab08dcdf0c2c23	363	62	233	0	217	113	35	156	128	570	155	0	98	568	1214	1026	1322	1520	592	1871	2314	1672	1178	2188	1003	1607	574	1848	1224	1178	1220	1842	0	k__Bacteria; p__Firmicutes; c__Clostridia; o__Clostridiales; f__Lachnospiraceae; g__; s__
514baee31213dc625c111573fd3d6072	801	1094	1402	96	408	120	114	322	160	322	659	1871	2725	1433	817	699	848	824	569	759	971	990	635	1157	738	967	320	768	615	604	698	1242	1005	k__Bacteria; p__Firmicutes; c__Clostridia; o__Clostridiales; f__Lachnospiraceae; g__[Ruminococcus]; s__gnavus
6b148c3247ba3f2cf6fb9f9e30f8b16c	755	747	484	45	232	133	45	228	236	720	140	506	586	635	1110	693	1260	1230	321	1113	1757	1531	937	1934	889	1110	389	1588	711	1040	1099	1303	1011	k__Bacteria; p__Firmicutes; c__Clostridia; o__Clostridiales; f__Lachnospiraceae; g__; s__
1416c56f90e666520e98b38dc9998c24	0	0	124	377	1146	1871	6171	5625	2373	85	548	0	152	73	513	120	167	39	3888	0	0	0	0	0	167	0	61	0	248	180	0	0	0	k__Bacteria; p__Firmicutes; c__Bacilli; o__Bacillales; f__Staphylococcaceae; g__Staphylococcus
e3b5fab489733263c2cce167cbafbd55	417	1581	976	0	153	146	148	254	0	0	773	2919	3677	1642	244	242	0	0	421	0	0	0	0	0	0	0	0	0	0	0	0	0	1844	k__Bacteria; p__Firmicutes; c__Clostridia; o__Clostridiales; f__Lachnospiraceae; g__[Ruminococcus]; s__gnavus
05285eafe82c09db2fc1af280988c76d	282	121	329	0	141	76	44	107	137	362	89	115	315	337	621	487	649	861	231	732	1202	962	648	1114	431	766	277	773	480	743	621	753	102	k__Bacteria; p__Firmicutes; c__Clostridia; o__Clostridiales; f__Lachnospiraceae; g__[Ruminococcus]; s__gnavus
d943c6f2dceffd8a359cc52204f7bd51	769	0	488	0	313	118	0	306	0	586	0	0	0	242	606	496	671	737	232	743	1176	832	745	1009	464	687	245	686	518	812	700	633	0	k__Bacteria; p__Bacteroidetes; c__Bacteroidia; o__Bacteroidales; f__S24-7; g__; s__
96c98ebae779f21f4d292570fa8fb5d0	154	26	108	0	101	0	0	43	92	195	0	0	36	219	571	448	631	631	183	626	947	668	524	1084	391	579	228	780	500	630	586	591	0	k__Bacteria; p__Firmicutes; c__Clostridia; o__Clostridiales
642fb9686a2d6ba6f9025ee179a0566d	229	453	291	32	79	143	36	78	63	153	313	519	1598	673	358	302	405	424	180	299	384	470	286	464	260	302	99	350	234	401	320	346	750	k__Bacteria; p__Firmicutes; c__Clostridia; o__Clostridiales; f__Lachnospiraceae
749dd49061323c2ce83b9de45bdba20b	0	0	37	84	1062	587	2060	3343	1335	0	332	0	0	0	80	174	0	0	2004	0	0	0	0	0	0	0	0	0	0	0	0	0	0	k__Bacteria; p__Firmicutes; c__Bacilli; o__Bacillales; f__Staphylococcaceae; g__Staphylococcus; s__sciuri
76b99c5cff13bca93e064367b1fa557f	432	37	84	21	287	51	41	251	178	604	142	0	126	77	509	301	502	384	112	736	346	501	2022	372	560	490	171	333	332	271	508	260	0	k__Bacteria; p__Bacteroidetes; c__Bacteroidia; o__Bacteroidales; f__Bacteroidaceae; g__Bacteroides; s__
a98f0de50099afb1f3b7cf363422a492	251	138	211	0	134	63	35	108	104	240	98	101	101	201	502	359	426	631	128	558	732	667	456	705	403	558	191	553	433	504	558	540	231	k__Bacteria; p__Firmicutes; c__Clostridia; o__Clostridiales; f__Lachnospiraceae; g__; s__
e3cbaafcb5568bad93120e63bc360d3e	201	973	436	38	122	109	119	82	62	102	532	858	1061	1093	201	112	138	177	295	141	257	191	162	214	125	204	79	249	75	134	173	216	986	k__Bacteria; p__Firmicutes; c__Clostridia; o__Clostridiales; f__Ruminococcaceae; g__Oscillospira; s__
e762fb57fdb975e09d57367d6e14dd84	284	0	121	0	228	111	55	250	289	547	189	0	154	100	433	0	306	214	68	697	222	342	1894	322	609	439	142	150	321	151	599	176	0	k__Bacteria; p__Firmicutes; c__Clostridia; o__Clostridiales; f__Ruminococcaceae; g__Faecalibacterium; s__prausnitzii
0aab91482aa817fda18e66bbe4b52fdd	348	309	287	0	748	397	46	457	123	430	52	0	32	78	412	379	348	85	30	395	367	557	136	131	258	464	87	260	275	172	774	399	0	k__Bacteria; p__Actinobacteria; c__Actinobacteria; o__Actinomycetales; f__Actinomycetaceae; g__Varibaculum; s__
c3f08643590ffd68a643f98f787395e8	334	50	194	0	231	90	55	371	155	533	208	0	213	84	332	198	298	197	41	602	233	361	1248	341	516	352	102	260	233	196	369	182	0	k__Bacteria; p__Firmicutes; c__Clostridia; o__Clostridiales; f__Lachnospiraceae; g__Blautia; s__
2ee9bc0d4e35b470af795d2c015f8152	348	1201	1036	102	353	0	0	0	224	0	307	845	1273	1298	0	300	0	0	457	0	0	0	0	0	0	0	0	0	0	0	0	0	674	k__Bacteria; p__Bacteroidetes; c__Bacteroidia; o__Bacteroidales; f__S24-7; g__; s__
55a2321742d304fe2f71cd59f21fe7d7	178	1501	460	31	120	125	144	0	29	52	97	1231	661	322	67	97	48	73	223	70	44	53	44	72	53	56	0	152	13	75	67	101	2152	k__Bacteria; p__Firmicutes; c__Clostridia; o__Clostridiales
329f8cf397670e1232d2a262eabb4416	71	18	40	0	60	25	0	55	50	0	0	0	23	192	478	350	463	474	122	528	665	569	386	742	333	440	179	428	207	499	411	577	0	k__Bacteria; p__Firmicutes; c__Clostridia; o__Clostridiales; f__; g__; s__
3d230cd70203864a0bd991a769a23f1e	0	0	0	0	81	0	0	42	0	144	0	0	0	174	386	344	589	654	0	435	671	518	367	852	359	465	208	430	313	483	322	541	0	k__Bacteria; p__Firmicutes; c__Clostridia; o__Clostridiales; f__; g__; s__
14b25d208264435bb82d8e1a2c8149b6	231	112	106	0	105	31	23	72	32	191	96	53	123	166	268	283	374	366	141	362	498	484	338	417	210	284	134	337	245	457	395	370	949	k__Bacteria; p__Firmicutes; c__Clostridia; o__Clostridiales; f__Ruminococcaceae; g__Oscillospira; s__
7030163f41b5f7f72a7ac464cf5a5c22	0	0	0	0	0	0	0	0	0	270	0	0	0	0	474	0	571	579	0	538	816	682	486	800	307	406	185	478	0	503	547	462	0	k__Bacteria; p__Bacteroidetes; c__Bacteroidia; o__Bacteroidales; f__S24-7; g__; s__
383ad75fe8963d72ab1d62f0e292fd9a	257	967	337	23	86	131	88	84	0	0	139	907	914	352	214	129	151	176	249	161	334	185	142	157	139	145	51	135	85	133	103	185	899	k__Bacteria; p__Firmicutes; c__Clostridia; o__Clostridiales; f__; g__; s__
88507b18e2839a3575e9c29141adad98	289	39	173	0	98	43	0	92	63	219	71	0	47	210	303	269	271	359	108	410	445	415	211	507	527	271	249	346	313	390	321	526	0	k__Bacteria; p__Bacteroidetes; c__Bacteroidia; o__Bacteroidales; f__Bacteroidaceae; g__Bacteroides; s__eggerthii
dda2f543e1925946c2e4452adc7a3e89	147	98	125	0	0	0	48	0	0	155	0	90	90	116	319	214	389	447	107	410	542	415	296	488	268	326	131	373	240	303	319	486	380	k__Bacteria; p__Firmicutes; c__Clostridia; o__Clostridiales
875c4bd2ebda08ef8cc3552181a71894	83	594	214	52	60	85	94	104	0	0	440	987	2715	769	127	32	48	0	120	0	18	0	0	47	0	0	0	0	0	0	0	0	714	k__Bacteria; p__Firmicutes; c__Clostridia; o__Clostridiales; f__Lachnospiraceae
61124f0672a29492f9d1bff7f30a1094	248	73	204	0	96	43	0	147	65	278	62	0	60	133	292	258	341	364	114	280	643	499	334	465	243	289	139	248	207	404	377	332	0	k__Bacteria; p__Bacteroidetes; c__Bacteroidia; o__Bacteroidales; f__S24-7; g__; s__
da3171719258a699b7236deb23301ab6	543	65	239	0	216	88	21	269	115	484	126	4	76	98	304	289	415	320	91	334	315	362	319	353	167	241	118	201	145	296	284	282	0	k__Bacteria; p__Bacteroidetes; c__Bacteroidia; o__Bacteroidales; f__Prevotellaceae; g__Prevotella; s__
f9c9b6f86e083f2b921044428b44485c	335	315	152	38	330	115	96	365	300	485	211	192	451	291	129	382	166	189	308	265	64	138	108	131	138	83	46	91	48	94	169	155	376	k__Bacteria; p__Firmicutes; c__Bacilli; o__Turicibacterales; f__Turicibacteraceae; g__Turicibacter; s__
c4b6ce4137810b5a6f06120a4a4e8438	236	307	284	0	788	282	36	421	154	372	0	6	0	42	407	192	273	55	23	252	238	415	60	62	121	324	42	136	137	95	568	331	0	k__Bacteria; p__Firmicutes; c__Clostridia; o__Clostridiales; f__[Tissierellaceae]; g__Anaerococcus; s__
438b5d8fe4e8d59512ba9c3598916cf4	225	218	207	0	447	71	48	242	82	339	37	3	21	64	266	268	224	47	44	335	225	556	82	129	166	438	55	256	217	120	712	344	0	k__Bacteria; p__Firmicutes; c__Clostridia; o__Clostridiales; f__[Tissierellaceae]; g__WAL_1855D; s__
fa8e51bbe9e0780369f122422be17c06	314	45	87	0	160	95	38	237	176	414	160	0	180	77	240	181	316	310	96	303	367	345	198	521	227	211	68	220	204	237	271	184	0	k__Bacteria; p__Bacteroidetes; c__Bacteroidia; o__Bacteroidales; f__[Paraprevotellaceae]; g__[Prevotella]; s__
db009231c6ed4c02a28473628dc157ea	201	845	314	41	101	84	110	84	0	0	163	766	739	882	74	49	0	68	140	51	33	0	34	0	14	0	0	53	0	25	47	23	888	k__Bacteria; p__Firmicutes; c__Clostridia; o__Clostridiales; f__Lachnospiraceae; g__; s__
9bd2c3e106344f8d0f0357e99eb07b6e	375	33	85	0	159	57	34	182	130	339	93	0	112	90	203	209	249	206	71	299	252	359	203	362	155	235	73	191	160	274	297	206	0	k__Bacteria; p__Bacteroidetes; c__Bacteroidia; o__Bacteroidales; f__Prevotellaceae; g__Prevotella; s__
36445c29dc649bce1df9cc3cbd87fd2b	180	0	133	0	0	0	0	0	0	169	0	0	0	0	266	202	371	598	0	262	347	390	252	382	291	236	0	246	222	336	339	470	0	k__Bacteria; p__Firmicutes; c__Bacilli; o__Lactobacillales; f__Lactobacillaceae; g__Lactobacillus; s__salivarius
af685d76584ad8649d5e313779bbf306	0	78	95	0	342	138	74	175	162	240	101	0	152	0	204	221	319	402	178	242	254	243	229	327	158	262	78	208	181	266	253	0	0	k__Bacteria; p__Bacteroidetes; c__Bacteroidia; o__Bacteroidales; f__Bacteroidaceae; g__Bacteroides; s__acidifaciens
e05c84ef8cb75c691959e2a5f8372e01	0	907	555	99	405	135	223	0	141	0	164	724	607	397	0	0	0	0	339	0	0	0	0	0	0	0	0	0	0	0	0	0	834	k__Bacteria; p__Bacteroidetes; c__Bacteroidia; o__Bacteroidales; f__S24-7; g__; s__
58a0576f8a00cee13a929e5d6234ff80	157	27	83	20	93	34	0	104	56	141	38	0	29	58	285	183	280	226	77	222	490	279	212	267	254	308	137	228	182	188	343	418	0	k__Bacteria; p__Bacteroidetes; c__Bacteroidia; o__Bacteroidales; f__Porphyromonadaceae; g__Parabacteroides
f5b6c5a09159ad692471a08b7bb8986c	192	363	158	0	63	58	30	40	31	112	109	303	368	286	63	46	56	79	35	47	66	97	71	112	55	72	33	50	50	67	40	51	2060	k__Bacteria; p__Firmicutes; c__Clostridia; o__Clostridiales; f__; g__; s__
1d7e02269a585fd618914df5690714ac	159	0	97	0	136	0	0	0	80	123	0	0	0	208	208	156	264	234	78	238	385	327	277	362	248	315	102	281	124	199	242	285	0	k__Bacteria; p__Firmicutes; c__Clostridia; o__Clostridiales; f__Lachnospiraceae; g__[Ruminococcus]; s__gnavus
b57a6de1b697069c763e5602aa707e58	138	290	225	58	86	174	118	51	75	0	151	218	397	293	132	186	105	0	217	89	74	102	81	180	99	96	85	124	162	170	71	161	638	k__Bacteria; p__Firmicutes; c__Clostridia; o__Clostridiales; f__Ruminococcaceae; g__Oscillospira; s__
44bc491940b6c4b57fff0e5fbba4c7fc	55	0	99	0	59	25	0	0	25	68	0	0	0	104	190	177	310	433	77	304	245	378	258	405	233	241	104	279	191	284	200	284	0	k__Bacteria; p__Firmicutes; c__Clostridia; o__Clostridiales; f__Lachnospiraceae; g__; s__
524a652eb99d4d9aa63553b98df425ad	84	0	46	0	54	24	29	0	0	177	34	0	0	154	298	164	250	300	94	227	318	575	194	562	222	149	43	164	162	227	286	176	0	k__Bacteria; p__Bacteroidetes; c__Bacteroidia; o__Bacteroidales; f__Prevotellaceae; g__Prevotella; s__copri
6a183c3b8f779b47bc1b951de5da4ea7	129	484	218	20	82	91	84	37	30	73	159	621	525	581	104	64	86	31	240	37	48	35	0	0	82	49	31	0	0	0	0	275	777	k__Bacteria; p__Firmicutes; c__Clostridia; o__Clostridiales; f__Lachnospiraceae; g__Coprococcus; s__
ffd62935462ac872a406d8c2bda4a51c	0	0	0	0	4836	0	0	0	0	0	0	0	0	0	0	0	0	0	0	0	0	0	0	0	0	0	0	0	0	0	0	0	0	k__Bacteria
8ae990d401225ea1fbfacb0ccf927830	0	0	0	0	0	0	0	36	0	0	0	0	0	100	198	195	339	285	72	294	595	350	231	375	161	287	95	280	160	228	227	294	0	k__Bacteria; p__Firmicutes; c__Clostridia; o__Clostridiales
49147306bc1d053cf61d149af3ba8adc	269	80	110	0	150	0	0	225	108	370	0	0	81	0	188	110	99	0	0	202	139	128	55	48	874	178	0	139	206	490	284	207	0	k__Bacteria; p__Firmicutes; c__Bacilli; o__Bacillales; f__Staphylococcaceae; g__Staphylococcus
1b7ee8a46a126d95c12d9d4e1d0a2744	0	0	0	0	0	0	0	67	75	0	0	0	0	0	351	240	323	319	0	217	354	281	218	390	289	221	280	226	149	306	169	221	0	k__Bacteria; p__Firmicutes; c__Clostridia; o__Clostridiales
fb66f79f78da01cf4c37950967dc8f37	247	38	223	0	90	30	15	69	58	214	65	0	30	87	177	150	178	142	59	214	392	283	224	279	166	216	74	177	159	185	214	202	0	k__Bacteria; p__Bacteroidetes; c__Bacteroidia; o__Bacteroidales; f__S24-7; g__; s__
8c3b46b6842b7d258b25d2d3aa3ebc93	106	0	59	0	50	0	0	50	0	126	63	0	0	105	171	137	287	263	67	242	374	331	177	381	207	194	90	284	180	193	181	307	0	k__Bacteria; p__Firmicutes; c__Clostridia; o__Clostridiales; f__; g__; s__
c9cdb90000e1d2057d8762c1eaf1b838	137	23	81	0	48	36	0	66	36	118	0	0	30	156	262	329	219	237	0	256	286	190	137	334	126	181	115	255	173	342	208	194	0	k__Bacteria; p__Firmicutes; c__Clostridia; o__Clostridiales; f__; g__; s__
cbcc5b31ce0e6820cac6b46423e64bcc	343	45	74	0	186	61	0	114	104	274	86	0	190	42	142	160	257	240	111	175	246	195	117	306	122	128	58	158	143	129	198	153	0	k__Bacteria; p__Proteobacteria; c__Deltaproteobacteria; o__Desulfovibrionales; f__Desulfovibrionaceae; g__; s__
e7b9ef9abe88f09f502f1ad2d41ee6c1	144	215	118	0	43	25	0	37	27	68	0	115	191	125	173	152	161	188	49	176	224	200	126	278	113	138	74	196	118	222	157	488	187	k__Bacteria; p__Firmicutes; c__Clostridia; o__Clostridiales; f__Lachnospiraceae
ca779f43e876d3bb54188e1fd9b203b4	266	118	93	0	463	154	16	255	108	213	35	7	40	32	198	144	266	19	23	226	173	212	56	107	77	377	17	136	105	85	315	185	0	k__Bacteria; p__Firmicutes; c__Clostridia; o__Clostridiales; f__[Tissierellaceae]; g__1-68; s__
a4dd5421342dd2d641bf53a0ad87d15c	163	0	0	0	0	0	0	88	0	189	0	0	0	0	182	239	377	414	0	167	224	353	207	401	155	208	0	253	0	193	302	293	0	k__Bacteria; p__Firmicutes; c__Bacilli; o__Lactobacillales; f__Lactobacillaceae; g__Lactobacillus; s__salivarius
bd3ebe3f2487bfb2e6f2b47439463d26	130	238	147	0	0	87	46	0	55	0	48	217	149	152	0	157	201	259	0	187	296	191	167	281	132	136	0	154	116	0	154	239	409	k__Bacteria; p__Firmicutes; c__Clostridia; o__Clostridiales; f__; g__; s__
22ab9f737f8f2699630a9d126ab7a4fc	166	19	269	0	92	27	0	48	50	162	45	0	26	47	107	161	206	256	42	241	199	182	141	265	140	164	73	297	121	131	197	419	0	k__Bacteria; p__Firmicutes; c__Clostridia; o__Clostridiales
d4c5b3dcb492f421f6a5ec5f1b875002	150	12	56	0	41	23	0	47	49	118	90	10	36	83	172	127	248	228	60	193	240	285	154	280	165	202	85	202	118	170	191	219	217	k__Bacteria; p__Firmicutes; c__Clostridia; o__Clostridiales; f__; g__; s__
7fd601d65a35beca05719661e2ee3fca	147	29	40	0	59	17	0	59	28	174	18	0	22	57	189	146	294	263	52	158	334	262	193	296	134	278	68	222	132	154	160	245	34	k__Bacteria; p__Firmicutes; c__Clostridia; o__Clostridiales; f__; g__; s__
68b403a9820fea78a33400cf223c725a	102	123	126	0	507	113	0	268	112	184	0	0	0	0	188	237	218	105	0	239	198	272	87	0	181	162	0	129	198	0	361	144	0	k__Bacteria; p__Firmicutes; c__Clostridia; o__Clostridiales; f__[Tissierellaceae]; g__Gallicola; s__
0969424a47f5a97b98a39710b7c2f8f8	113	0	53	0	55	18	0	39	31	119	0	0	0	79	173	143	190	277	53	201	249	334	201	380	210	211	82	183	167	208	186	298	0	k__Bacteria; p__Firmicutes; c__Clostridia; o__Clostridiales; f__Lachnospiraceae; g__; s__
d775a85163184fafae94f757587e2dc7	103	0	95	0	0	0	0	0	0	0	0	0	0	0	173	200	353	351	0	229	271	364	194	428	119	280	0	286	119	250	200	226	0	k__Bacteria; p__Firmicutes; c__Clostridia; o__Clostridiales; f__Lachnospiraceae
0b54dc8d1d70f47400cf1e7a2191ea26	138	340	146	0	71	23	0	0	0	55	91	347	342	275	139	93	94	167	79	143	149	150	94	186	86	109	0	87	111	91	0	150	434	k__Bacteria; p__Firmicutes; c__Clostridia; o__Clostridiales; f__Ruminococcaceae; g__Oscillospira; s__
1119f673364e1d47b74d9426a986b5b9	139	0	0	0	0	0	0	0	0	62	0	0	0	0	153	236	241	312	0	280	275	261	230	385	175	302	0	253	127	172	201	323	0	k__Bacteria; p__Firmicutes; c__Clostridia; o__Clostridiales
6b6d469e45b315a97505216fabf0931a	204	191	0	0	45	0	0	0	0	0	80	214	271	343	0	246	158	164	134	138	119	0	0	208	0	133	0	0	0	236	0	0	1213	k__Bacteria; p__Firmicutes; c__Clostridia; o__Clostridiales; f__Lachnospiraceae
dfb9408e91dd2c87587059dc474426f9	0	344	512	0	397	207	238	276	545	0	129	0	396	770	0	0	0	0	156	0	0	0	0	0	0	0	0	0	0	0	0	0	0	k__Bacteria; p__Firmicutes; c__Bacilli; o__Lactobacillales; f__Lactobacillaceae; g__Lactobacillus; s__
935cf778ec3ca542e7f2d8a44bde94d9	81	172	140	0	708	270	44	288	127	289	0	0	0	32	167	123	182	0	0	73	93	141	51	32	0	244	0	74	0	41	390	182	0	k__Bacteria; p__Firmicutes; c__Clostridia; o__Clostridiales; f__[Tissierellaceae]; g__Gallicola; s__
8afc135a0b617dd37361a89c1248b3ea	0	0	0	0	20	0	0	28	0	0	0	0	20	0	239	0	53	0	0	472	14	134	1815	64	171	323	45	57	181	0	306	0	0	k__Bacteria; p__Firmicutes; c__Clostridia; o__Clostridiales; f__Lachnospiraceae; g__; s__
e669f61b36859b5fe899c2b24c803067	253	0	0	0	185	0	0	133	127	289	109	0	104	53	168	115	90	137	0	184	155	223	186	194	249	216	52	175	107	0	179	224	0	k__Bacteria; p__Bacteroidetes; c__Bacteroidia; o__Bacteroidales; f__Bacteroidaceae; g__Bacteroides; s__ovatus
a95ad3a4415ca3fd1492aa79ed53a813	96	0	108	0	169	0	0	0	0	276	0	69	107	96	179	113	196	208	78	228	273	278	0	275	78	212	93	167	115	75	152	162	97	k__Bacteria; p__Firmicutes; c__Clostridia; o__Clostridiales; f__Ruminococcaceae; g__Oscillospira; s__
07685e14b59899099d8d778ec240b130	97	34	25	0	73	0	29	110	73	68	38	0	61	0	169	76	77	105	0	358	71	148	1108	126	214	263	0	78	189	0	202	73	0	k__Bacteria; p__Firmicutes; c__Clostridia; o__Clostridiales; f__Lachnospiraceae; g__Blautia; s__obeum
a22db08591d74c7ada8835a0f193b285	96	182	297	55	0	36	34	155	60	0	170	289	966	169	62	116	137	0	77	163	110	103	75	107	39	0	0	68	54	64	0	0	177	k__Bacteria; p__Firmicutes; c__Clostridia; o__Clostridiales; f__Ruminococcaceae; g__Oscillospira; s__
8be6ea1f7961587ffe26b87b2edf4788	184	0	51	0	47	0	0	0	29	144	0	0	0	79	194	171	196	245	0	216	235	282	127	303	130	193	56	139	141	182	190	322	0	k__Bacteria; p__Firmicutes; c__Clostridia; o__Clostridiales; f__; g__; s__
55875cf3e3dbe5816acae2c1c03f4966	212	35	43	28	112	55	0	115	83	180	0	0	36	47	169	118	113	138	52	201	153	205	150	260	211	96	60	149	161	174	205	186	0	k__Bacteria; p__Bacteroidetes; c__Bacteroidia; o__Bacteroidales; f__Bacteroidaceae; g__Bacteroides
e8ed1ef1619c05a1a2d0f6738ee18e68	0	0	0	0	0	0	0	0	0	0	0	0	0	0	0	0	3720	0	0	0	0	0	0	0	0	0	0	0	0	0	0	0	0	k__Bacteria
5b3e143e78fb0f7f4a089272c1c1615d	143	22	24	0	39	20	0	511	113	229	59	0	107	44	115	117	185	162	41	139	149	163	127	267	123	97	49	154	96	182	130	87	0	k__Bacteria; p__Firmicutes; c__Erysipelotrichi; o__Erysipelotrichales; f__Erysipelotrichaceae; g__Allobaculum; s__
db5b472ca40adc893720f07bdd5b445a	149	43	39	0	135	42	20	99	72	196	77	0	93	39	121	126	113	171	60	108	165	257	155	187	112	143	45	111	108	133	191	357	14	k__Bacteria; p__Verrucomicrobia; c__Verrucomicrobiae; o__Verrucomicrobiales; f__Verrucomicrobiaceae; g__Akkermansia; s__muciniphila
05377afc2800bad1883c685a88f7a1e1	152	0	0	0	75	85	0	0	0	247	43	28	0	0	120	112	167	190	106	110	154	162	98	201	174	166	0	154	91	162	206	321	325	k__Bacteria; p__Firmicutes; c__Clostridia; o__Clostridiales
08f8514fd6f435e20254728d2a09cc6c	314	665	386	24	22	26	68	38	0	0	120	347	735	437	42	18	0	13	94	0	0	0	0	0	0	0	0	0	0	0	0	0	252	k__Bacteria; p__Firmicutes; c__Clostridia; o__Clostridiales; f__Lachnospiraceae
75ce7547ba91e066a05489b2057c66a1	64	0	74	0	59	18	0	55	0	62	0	0	0	57	187	109	177	258	47	175	326	235	159	297	161	148	82	151	151	177	142	230	0	k__Bacteria; p__Firmicutes; c__Clostridia; o__Clostridiales; f__; g__; s__
840ee07b6988a88c7b63763d53078f2a	189	49	67	12	209	72	65	320	142	236	40	17	292	56	97	159	96	98	46	97	85	141	117	97	60	107	51	61	72	103	178	157	0	k__Bacteria; p__Actinobacteria; c__Actinobacteria; o__Bifidobacteriales; f__Bifidobacteriaceae; g__Bifidobacterium; s__pseudolongum
75a41a4fdb5acaee7d4b2917dab46bc6	98	0	0	0	45	0	0	89	0	49	0	0	32	0	174	66	89	0	0	398	53	134	1204	98	104	258	83	75	126	64	260	47	0	k__Bacteria; p__Firmicutes; c__Clostridia; o__Clostridiales; f__Lachnospiraceae; g__Blautia; s__
9e843cad5c409e2a7e654a139729566f	94	663	318	0	32	85	52	52	0	0	112	420	545	383	43	21	0	0	105	28	0	0	30	0	0	16	0	0	0	0	0	0	492	k__Bacteria; p__Firmicutes; c__Clostridia; o__Clostridiales; f__Lachnospiraceae; g__; s__
ddcf25da8740023340c633159e9e3dde	59	106	26	29	0	30	0	24	37	32	32	100	70	99	103	117	125	167	64	174	197	197	131	224	183	107	0	127	122	125	124	188	340	k__Bacteria; p__Firmicutes; c__Clostridia; o__Clostridiales; f__; g__; s__
91d65f8f7d9757bed60a7c618f703a0d	26	0	0	0	100	0	0	45	0	13	0	0	37	37	154	32	75	34	0	446	44	115	1204	121	154	271	57	78	152	0	167	27	0	k__Bacteria; p__Firmicutes; c__Clostridia; o__Clostridiales; f__Lachnospiraceae; g__Clostridium; s__clostridioforme
9c424ab1e01c7a0e9e5715c4b645c8d7	0	0	0	0	0	0	0	0	0	3387	0	0	0	0	0	0	0	0	0	0	0	0	0	0	0	0	0	0	0	0	0	0	0	k__Bacteria
06b450e58cfb90fbf986d4f6e4a49294	189	30	123	0	128	32	16	65	48	259	33	0	51	59	169	131	121	120	32	118	209	193	130	196	114	143	58	96	106	153	129	81	0	k__Bacteria; p__Bacteroidetes; c__Bacteroidia; o__Bacteroidales; f__S24-7; g__; s__
962d53f2d0990698130680dc470900e7	3266	0	0	0	0	0	0	0	0	0	0	0	0	0	0	0	0	0	0	0	0	0	0	0	0	0	0	0	0	0	0	0	0	k__Bacteria
b96b1459238398a1295bb81ac1a0e5cc	0	0	40	0	31	0	0	26	18	63	0	0	0	69	171	117	201	154	44	171	303	199	144	339	92	221	57	178	84	163	149	221	0	k__Bacteria; p__Firmicutes; c__Clostridia; o__Clostridiales
1d6af1f6cb702e5dd5c78db539965675	0	303	94	0	0	47	0	0	0	0	0	180	0	0	157	0	236	219	0	0	195	335	0	181	0	84	65	173	0	0	161	187	612	k__Bacteria; p__Firmicutes; c__Clostridia; o__Clostridiales; f__Lachnospiraceae
e0f2f22a1389019868c779ba0256dc2f	0	0	0	0	46	0	31	0	0	86	0	0	0	0	195	125	158	302	0	245	336	291	0	313	151	182	0	253	136	0	174	199	0	k__Bacteria; p__Firmicutes; c__Clostridia; o__Clostridiales
0e69837c08191611556201a4dcf1da1b	84	0	191	0	81	22	0	27	25	119	0	0	0	0	176	122	143	214	65	128	190	185	105	239	125	133	78	158	118	114	210	166	0	k__Bacteria; p__Firmicutes; c__Clostridia; o__Clostridiales; f__; g__; s__
1a7c411d7f80468f19623f72354293fd	235	28	102	0	77	28	0	189	0	343	61	0	88	0	0	125	93	154	40	123	140	146	0	165	176	174	42	84	109	184	168	95	0	k__Bacteria; p__Bacteroidetes; c__Bacteroidia; o__Bacteroidales; f__Bacteroidaceae; g__Bacteroides; s__uniformis
af2a595f51f50f458b72cb4845b2c90d	53	428	106	0	22	32	24	0	0	40	0	478	187	247	39	71	54	86	46	45	68	86	62	79	50	73	28	66	0	89	48	76	466	k__Bacteria; p__Firmicutes; c__Clostridia; o__Clostridiales; f__Lachnospiraceae; g__; s__
e1dec9b234c8c790f1a842e2b737d331	25	291	96	0	48	25	34	80	0	113	127	233	385	254	94	63	78	44	76	73	101	89	42	96	64	58	49	47	47	71	77	47	195	k__Bacteria; p__Firmicutes; c__Clostridia; o__Clostridiales; f__Ruminococcaceae; g__Ruminococcus; s__
36302243c71003297eae094043d1abdd	184	18	52	0	57	0	9	70	72	250	61	0	45	34	110	105	144	213	48	121	146	250	102	256	72	110	34	113	73	119	112	120	0	k__Bacteria; p__Proteobacteria; c__Epsilonproteobacteria; o__Campylobacterales; f__Helicobacteraceae
563140c81ef952088eac6b0f1093b8d2	148	0	25	0	57	0	0	102	63	85	24	0	39	48	140	127	156	176	45	121	155	161	114	299	111	128	53	119	94	194	191	91	0	k__Bacteria; p__Bacteroidetes; c__Bacteroidia; o__Bacteroidales; f__Bacteroidaceae; g__Bacteroides; s__
7c6b300de6b205c5da4b77e75e52a31d	181	0	0	0	63	0	0	96	82	252	85	0	65	37	135	124	166	204	0	161	191	152	0	277	0	137	72	133	111	142	179	0	0	k__Bacteria; p__Bacteroidetes; c__Bacteroidia; o__Bacteroidales; f__S24-7; g__; s__
9e547769c8755a6eba7bcf6aa026c4bc	71	41	72	0	54	0	0	0	39	134	52	48	108	114	156	93	118	127	74	117	160	184	150	167	108	126	52	92	147	113	108	152	68	k__Bacteria; p__Firmicutes; c__Clostridia; o__Clostridiales; f__Ruminococcaceae; g__Oscillospira; s__
3a951b77c75d8fd8216a368191bffba8	0	0	0	0	0	0	0	0	0	0	0	0	0	0	0	3041	0	0	0	0	0	0	0	0	0	0	0	0	0	0	0	0	0	k__Bacteria
bf12406edc424931386fe104a7ccabdc	111	0	71	0	0	0	0	0	96	114	81	0	24	0	156	132	116	150	0	182	138	187	109	205	102	214	51	160	174	128	124	214	0	k__Bacteria; p__Firmicutes; c__Clostridia; o__Clostridiales; f__; g__; s__
4af75236baf9d64085f9e1f2da471d86	65	376	175	0	49	28	31	39	16	0	309	327	420	435	74	38	47	0	45	0	35	0	0	0	0	16	23	0	0	0	0	69	414	k__Bacteria; p__Firmicutes; c__Clostridia; o__Clostridiales; f__Ruminococcaceae; g__Ruminococcus; s__
46703ddde297b52ba1bfa68f553ae71d	121	0	54	0	57	14	0	41	10	119	15	0	0	0	132	121	108	197	48	135	325	177	145	160	103	146	61	109	89	131	156	233	0	k__Bacteria; p__Deferribacteres; c__Deferribacteres; o__Deferribacterales; f__Deferribacteraceae; g__Mucispirillum; s__schaedleri
36ae3afeb55024c52e2eec22d52d56be	126	0	71	0	47	66	0	110	110	212	124	0	69	50	95	90	113	194	0	158	155	157	110	217	83	160	46	87	65	89	82	109	0	k__Bacteria; p__Firmicutes; c__Clostridia; o__Clostridiales
827ca0101a9b1a2de7216e53dbb29011	0	0	0	0	0	0	0	0	0	0	0	0	0	0	0	0	0	0	0	0	0	2962	0	0	0	0	0	0	0	0	0	0	0	k__Bacteria
b43fb76496edb2a589b1ea0a7dd1ad18	0	0	0	0	0	0	0	0	0	0	0	0	0	0	213	0	0	0	0	423	0	0	1547	0	0	230	0	0	194	0	311	0	0	k__Bacteria; p__Bacteroidetes; c__Bacteroidia; o__Bacteroidales; f__Bacteroidaceae; g__Bacteroides; s__
2afc2dfda2072aaaa3898ae1af6f0a8b	0	0	0	0	0	0	0	0	0	0	0	0	0	0	0	0	0	0	0	0	2913	0	0	0	0	0	0	0	0	0	0	0	0	k__Bacteria
cd2e7887ebc17aaee0c79c75ab3fffb5	0	0	0	0	0	0	0	0	0	0	0	0	0	0	0	0	0	0	0	0	0	0	0	0	0	0	2849	0	0	0	0	0	0	k__Bacteria
2d60047b0fc63b3cc21b87038a507abf	95	21	65	0	54	40	0	0	0	97	21	0	0	0	79	72	128	0	36	286	91	121	83	137	86	174	53	475	80	106	262	133	0	k__Bacteria; p__Firmicutes; c__Clostridia; o__Clostridiales; f__; g__; s__
e02cec5c3a38a7783aa6a9c6d3006854	0	82	0	0	0	0	0	0	0	0	0	114	73	105	0	128	0	0	0	119	159	84	0	0	61	106	46	96	32	47	68	975	496	k__Bacteria; p__Firmicutes; c__Clostridia; o__Clostridiales; f__Lachnospiraceae
29257b177f699aaee1da0fa4322e237b	99	17	32	0	67	0	18	87	72	107	0	0	51	51	101	108	95	131	0	164	150	140	76	255	112	171	55	103	132	81	141	149	0	k__Bacteria; p__Bacteroidetes; c__Bacteroidia; o__Bacteroidales; f__S24-7; g__; s__
d806fb71d78aa5fd64d6150b39b43abb	64	0	0	0	0	0	0	0	0	93	0	0	0	0	111	0	187	181	53	217	217	130	157	144	157	165	95	206	118	116	165	161	0	k__Bacteria; p__Firmicutes; c__Clostridia; o__Clostridiales; f__Lachnospiraceae; g__[Ruminococcus]; s__gnavus
c7cedd3793726f488e8d40ceaf92f320	217	18	229	36	148	20	0	34	41	90	0	0	28	49	66	74	68	72	0	83	120	137	88	122	222	104	72	90	72	70	81	282	0	k__Bacteria; p__Firmicutes; c__Clostridia; o__Clostridiales; f__Lachnospiraceae
d0c7f91ccc84073da375bf1832a5d91b	88	26	141	0	163	36	24	59	25	272	34	127	186	20	112	80	21	34	12	91	44	93	271	24	46	48	41	66	62	25	408	49	0	k__Bacteria; p__Proteobacteria; c__Gammaproteobacteria; o__Enterobacteriales; f__Enterobacteriaceae
7c24ae39d9a35b311cba0497fb904d05	0	0	0	0	0	0	0	0	0	2692	0	0	0	0	0	0	0	0	0	0	0	0	0	0	0	0	0	0	0	0	0	0	0	k__Bacteria
804d0d63f90a865cc63c04930b8fd73b	170	17	44	13	95	22	5	46	0	150	18	0	9	23	87	114	90	116	36	108	160	136	95	117	129	131	40	174	96	63	101	273	0	k__Bacteria; p__Firmicutes; c__Clostridia; o__Clostridiales; f__Ruminococcaceae; g__Ruminococcus; s__flavefaciens
5a45616f922223d199042cd69312efc4	0	0	0	0	0	0	0	0	0	0	0	0	0	0	0	0	0	0	0	0	0	0	0	0	0	0	0	0	2642	0	0	0	0	k__Bacteria
ca285ad28d9efbc75e1030556d47ca92	84	53	36	0	109	71	84	623	105	73	18	25	232	185	74	67	65	67	61	73	73	75	18	74	0	0	25	56	41	26	51	32	56	k__Bacteria; p__Firmicutes; c__Erysipelotrichi; o__Erysipelotrichales; f__Erysipelotrichaceae; g__Allobaculum; s__
fcb32e984871af726fa1ec6f8ab3b780	0	0	0	0	0	0	0	0	0	0	0	0	0	0	0	0	0	0	0	0	0	0	0	0	0	0	0	2596	0	0	0	0	0	k__Bacteria
d191ca35e54816f6adcbffc05a070e9c	0	0	0	0	0	0	0	2586	0	0	0	0	0	0	0	0	0	0	0	0	0	0	0	0	0	0	0	0	0	0	0	0	0	k__Bacteria
22e8fc383e3eca29133edbf5a26af68c	0	0	0	0	0	0	0	0	0	0	0	0	0	0	0	0	0	0	0	0	0	0	0	0	0	0	0	0	2570	0	0	0	0	k__Bacteria
0f18fb8139a85a883e4a6a2df0a87aa2	0	0	0	0	0	0	0	0	0	0	0	0	0	0	0	0	0	0	0	0	0	0	0	0	2548	0	0	0	0	0	0	0	0	k__Bacteria
4ffb347f55648a3cc07033518b5b347d	155	0	0	0	111	45	0	135	105	192	87	0	72	0	107	63	80	139	0	101	91	109	127	88	107	78	52	108	85	85	147	67	0	k__Bacteria; p__Firmicutes; c__Clostridia; o__Clostridiales; f__; g__; s__
180bc832f1f98cf412039bc53898bd48	0	0	0	0	0	0	0	0	0	0	2535	0	0	0	0	0	0	0	0	0	0	0	0	0	0	0	0	0	0	0	0	0	0	k__Bacteria
37a0f37ec8a2b1e810125b880b96054d	2507	0	0	0	0	0	0	0	0	0	0	0	0	0	0	0	0	0	0	0	0	0	0	0	0	0	0	0	0	0	0	0	0	k__Bacteria
79c9bff15beae72d9adf5d6aeb188ed6	109	143	90	0	48	0	0	21	24	65	0	49	138	47	56	71	115	95	48	85	181	130	78	135	61	105	31	129	69	112	105	84	81	k__Bacteria; p__Firmicutes; c__Clostridia; o__Clostridiales; f__; g__; s__
d0b7d2c3803a648f119f6ca1e2e9f418	101	510	211	0	52	67	0	27	0	0	0	285	223	199	73	66	0	51	114	0	49	0	43	74	0	0	0	0	0	57	71	0	232	k__Bacteria; p__Firmicutes; c__Clostridia; o__Clostridiales; f__Lachnospiraceae
2b793b9ae6ab07bcd490af60595d681b	89	0	91	0	25	0	0	103	67	72	72	0	0	0	106	83	124	150	0	142	111	186	94	230	106	135	0	82	91	122	123	96	0	k__Bacteria; p__Firmicutes; c__Clostridia; o__Clostridiales; f__Lachnospiraceae
d43f06925d17f8f403e82fd53c5f5648	249	42	260	0	139	59	16	123	48	358	47	6	34	14	83	57	57	50	20	61	68	85	63	100	45	48	49	53	43	86	80	51	0	k__Bacteria; p__Bacteroidetes; c__Bacteroidia; o__Bacteroidales; f__Rikenellaceae; g__; s__
e08648bda602bd573e4119631eb7c9b7	0	0	0	0	0	0	0	0	0	0	0	0	0	0	0	0	0	0	0	0	0	0	0	0	0	0	2453	0	0	0	0	0	0	k__Bacteria
e8277e53655b59791ac4f49927b3f088	102	0	80	0	53	0	0	52	33	209	18	0	31	38	73	70	111	140	25	95	84	0	51	139	224	117	74	88	58	77	80	287	0	k__Bacteria; p__Firmicutes; c__Clostridia; o__Clostridiales; f__Lachnospiraceae
0437c9d136ca7df54ca5649d81c79cfe	0	0	0	0	0	414	362	202	731	0	251	0	0	0	0	129	0	0	302	0	0	0	0	0	0	0	0	0	0	0	0	0	0	k__Bacteria; p__Firmicutes; c__Bacilli; o__Lactobacillales; f__Enterococcaceae; g__Enterococcus; s__
3fe957850ca29ded02aed5c2ab7cb9e4	159	302	0	0	0	48	0	0	0	0	43	483	267	172	0	0	0	0	129	0	0	0	0	0	0	0	0	0	0	0	0	0	783	k__Bacteria; p__Firmicutes; c__Clostridia; o__Clostridiales
f471c9fbee9e81058c6c2aa388a4612e	0	0	0	0	0	0	0	0	0	0	0	0	0	0	0	0	0	0	0	2351	0	0	0	0	0	0	0	0	0	0	0	0	0	k__Bacteria
c8c3108043562b671262e6938b5d9aa4	134	31	98	0	67	0	0	22	38	42	0	0	0	29	130	77	110	117	24	134	137	129	52	151	165	131	89	0	71	97	57	207	0	k__Bacteria; p__Firmicutes; c__Clostridia; o__Clostridiales; f__Lachnospiraceae
915b3adaa8415d186ca0e509f462110c	55	139	59	0	10	21	0	0	0	57	0	123	112	68	96	52	71	107	31	130	142	99	92	147	68	90	31	108	62	76	78	67	142	k__Bacteria; p__Firmicutes; c__Clostridia; o__Clostridiales
05effc1ed1ab854f6b23b6d0cd40df21	19	0	31	0	0	0	0	23	26	0	37	0	0	64	121	66	156	139	35	135	106	166	133	192	99	106	64	167	93	75	106	143	0	k__Bacteria; p__Firmicutes; c__Clostridia; o__Clostridiales; f__Lachnospiraceae
34f01daf23bb21f5df2eaf77ba193557	145	147	83	0	50	20	15	0	0	0	18	150	314	100	117	94	0	0	67	75	67	0	113	155	0	123	0	101	90	57	0	0	190	k__Bacteria; p__Firmicutes; c__Clostridia; o__Clostridiales; f__; g__; s__
3139822cddf13ba3efa66396748f3773	189	86	62	6	208	94	16	158	9	124	9	0	13	14	110	71	81	9	10	75	84	167	12	43	20	123	0	101	44	52	205	93	0	k__Bacteria; p__Firmicutes; c__Clostridia; o__Clostridiales; f__[Tissierellaceae]; g__Peptoniphilus; s__
c7fdd6a00857c038b764e2a6ed338679	0	0	0	0	0	0	0	0	0	0	0	0	0	0	0	0	0	0	0	0	0	0	0	0	0	0	2279	0	0	0	0	0	0	k__Bacteria
09d4a4d0a4a3d41970fbe5c8f685a2e0	183	38	46	0	84	51	0	165	82	205	0	0	0	26	83	90	89	98	35	91	74	81	62	121	143	42	36	42	82	60	77	64	0	k__Bacteria; p__Bacteroidetes; c__Bacteroidia; o__Bacteroidales; f__Bacteroidaceae; g__Bacteroides; s__
d04f3b329c6b714324b868fb6e7fd61f	0	0	126	7	264	149	0	179	91	0	0	0	26	35	142	141	167	34	0	114	89	115	35	0	0	108	0	65	86	0	145	94	0	k__Bacteria; p__Firmicutes; c__Clostridia; o__Clostridiales; f__[Tissierellaceae]; g__Peptoniphilus; s__
95060658313133e5db9afe16885d341f	0	0	0	0	0	0	0	0	0	0	0	0	0	0	0	0	0	0	0	0	0	0	2211	0	0	0	0	0	0	0	0	0	0	k__Bacteria
e04935015ca5532a8a7d172ee88ba203	34	42	36	0	29	0	0	0	0	23	21	35	37	97	119	55	90	123	27	124	140	119	121	136	65	109	35	126	59	91	103	122	90	k__Bacteria; p__Firmicutes; c__Clostridia; o__Clostridiales
931692bd9942347dceeb989ae5451d84	0	0	0	0	0	0	0	0	0	0	0	0	0	0	0	0	0	0	0	0	0	0	0	0	0	0	0	0	0	2199	0	0	0	k__Bacteria
6ccc50399b1256392533c383efbe8f40	0	339	116	0	0	0	39	0	0	0	0	270	284	229	95	0	57	0	95	85	0	55	0	97	0	0	0	0	0	0	76	0	357	k__Bacteria; p__Firmicutes; c__Clostridia; o__Clostridiales; f__Lachnospiraceae; g__; s__
55432554a6e328f2c0221a229aaa2bd1	0	0	0	0	0	0	0	0	0	0	0	0	0	0	2191	0	0	0	0	0	0	0	0	0	0	0	0	0	0	0	0	0	0	k__Bacteria
b6060ac94b349b8bac59e4ccc3c56082	0	0	0	0	0	0	0	0	0	0	0	0	0	0	0	0	0	0	0	0	0	0	0	0	0	0	0	2169	0	0	0	0	0	k__Bacteria
5f1ec5a5d3be56017082d517156167bd	0	0	0	0	0	0	0	0	0	0	0	0	0	0	0	0	0	0	0	0	0	0	0	0	0	0	0	2145	0	0	0	0	0	k__Bacteria
f60bb991641fb75b6a62af57c486c0dd	172	0	135	0	79	31	0	68	28	150	13	0	22	0	88	59	64	92	0	112	92	72	45	77	35	92	0	228	53	79	177	62	0	k__Bacteria; p__Firmicutes; c__Clostridia; o__Clostridiales; f__; g__; s__
d6ee8bd0d23b02f2036d346d6e5542a6	48	249	121	0	45	29	0	39	14	0	109	244	426	248	25	46	23	0	68	0	31	44	0	31	0	0	0	37	0	0	15	0	229	k__Bacteria; p__Firmicutes; c__Clostridia; o__Clostridiales; f__Lachnospiraceae; g__[Ruminococcus]; s__gnavus
a5fa77ed575e92e204e3e5d0b3aad078	0	0	0	0	0	0	0	0	0	0	0	0	0	0	154	99	169	133	0	152	268	170	0	0	107	185	0	0	108	0	186	162	227	k__Bacteria; p__Firmicutes; c__Clostridia; o__Clostridiales
af578383af73238c9e0f0080b4e84f72	40	161	44	0	61	0	0	34	20	26	0	135	65	72	56	53	86	112	30	153	79	126	73	125	80	0	60	0	0	56	88	135	141	k__Bacteria; p__Firmicutes; c__Clostridia; o__Clostridiales
111f9fc4297dd07c44bc31b5b10ca031	65	115	70	0	0	0	0	34	0	0	0	80	93	88	57	91	63	86	38	80	137	52	0	70	91	70	41	45	68	0	96	397	72	k__Bacteria; p__Firmicutes; c__Clostridia; o__Clostridiales
3b76ea3967d68152678b3a5914257158	43	0	25	0	0	0	0	0	0	49	0	0	18	53	91	85	104	146	0	136	238	166	114	151	55	109	48	137	53	93	0	97	87	k__Bacteria; p__Firmicutes; c__Clostridia; o__Clostridiales
9b6c3eec706cc45726878fd330ef3802	0	0	0	0	0	0	0	0	0	0	0	0	0	0	0	0	0	0	0	0	0	0	0	0	0	0	2097	0	0	0	0	0	0	k__Bacteria
f7d657dbdb83ab1c1dc717ac3d784221	0	0	0	0	0	0	0	0	0	0	0	0	0	0	0	0	0	0	0	0	0	0	0	0	0	0	0	2086	0	0	0	0	0	k__Bacteria
10eee60feab6b1020d33ce4819a02437	0	0	0	0	0	0	31	0	0	0	0	0	0	0	150	0	189	0	0	0	235	161	154	240	0	133	0	262	0	0	222	297	0	k__Bacteria; p__Bacteroidetes; c__Bacteroidia; o__Bacteroidales; f__Bacteroidaceae; g__Bacteroides; s__eggerthii
32e33b74ee151b9cea11a3ecf1d285ae	0	301	134	0	61	0	10	0	0	32	35	303	326	337	40	0	0	0	45	0	0	0	0	0	0	0	0	0	0	0	0	0	445	k__Bacteria; p__Firmicutes; c__Clostridia; o__Clostridiales; f__Lachnospiraceae; g__Coprococcus; s__
ba6eac531c197e0b7e9a1b7591d671ce	46	0	0	0	46	12	0	0	24	74	28	0	17	0	73	101	113	153	29	121	117	154	109	181	54	63	46	104	86	115	118	82	0	k__Bacteria; p__Bacteroidetes; c__Bacteroidia; o__Bacteroidales; f__Rikenellaceae; g__; s__
f950a8de01601d7a72aa9cf1dce6a424	0	10	22	0	78	0	9	93	46	53	32	0	0	0	104	0	91	32	25	158	40	50	573	86	106	143	20	62	47	21	131	32	0	k__Bacteria; p__Firmicutes; c__Clostridia; o__Clostridiales; f__Ruminococcaceae; g__Faecalibacterium; s__prausnitzii
41ac7ffee5bb0782a6082b938d62dcc6	0	57	0	10	0	28	0	0	0	29	0	31	53	74	61	70	74	121	40	82	151	105	86	129	0	112	0	72	93	73	98	129	267	k__Bacteria; p__Firmicutes; c__Clostridia; o__Clostridiales; f__Ruminococcaceae; g__Oscillospira; s__
da1ade2b1fc0f2b02d11b7f519e91e76	0	0	0	0	0	0	0	0	0	0	0	0	0	0	0	0	0	0	0	0	0	0	0	2036	0	0	0	0	0	0	0	0	0	k__Bacteria
69d9a9538050a76384d0d26a6d7d093e	43	343	100	0	40	46	41	0	0	0	40	211	326	186	29	0	0	0	102	0	0	0	0	0	0	0	0	0	0	0	0	0	507	k__Bacteria; p__Firmicutes; c__Clostridia; o__Clostridiales; f__Ruminococcaceae; g__Oscillospira; s__
218d59bc283d10d11f8557514cf01762	0	9	30	0	64	25	0	106	82	87	17	0	79	0	105	0	119	84	38	92	126	113	118	164	70	64	14	102	57	105	66	73	0	k__Bacteria; p__Proteobacteria; c__Betaproteobacteria; o__Burkholderiales; f__Alcaligenaceae; g__Sutterella; s__
4a84cab96303a4eddc31b05654b84d17	25	0	38	0	0	0	0	0	0	37	0	0	0	0	87	79	115	121	34	128	186	195	92	115	92	96	48	88	50	118	117	125	16	k__Bacteria; p__Firmicutes; c__Clostridia; o__Clostridiales; f__Ruminococcaceae; g__Oscillospira; s__
4d5dcf1c046e776dbafc6c0c997b421c	81	0	25	0	27	0	0	93	31	97	49	0	44	0	66	38	111	114	26	98	88	101	111	152	82	80	41	98	48	105	136	56	0	k__Bacteria; p__Bacteroidetes; c__Bacteroidia; o__Bacteroidales; f__S24-7; g__; s__
ef660b7c41ec029db5bd11705064e492	0	0	0	0	0	0	0	0	0	0	0	0	0	0	0	0	0	0	0	1990	0	0	0	0	0	0	0	0	0	0	0	0	0	k__Bacteria
039485696cf1baf66716b4f7aac85d15	0	0	0	0	0	0	0	0	0	0	0	0	0	0	0	0	0	0	0	0	0	0	0	0	1983	0	0	0	0	0	0	0	0	k__Bacteria
80492d08cf9d0900006176d4bbe35030	129	0	0	0	94	0	0	0	162	206	65	0	0	0	0	128	147	111	0	193	121	0	95	183	76	115	0	0	0	0	127	0	0	k__Bacteria; p__Bacteroidetes; c__Bacteroidia; o__Bacteroidales; f__S24-7; g__; s__
e1d286242c0153a57baf8ceb3f4db43e	0	0	0	0	0	0	0	0	0	0	0	0	0	0	0	0	0	0	0	0	0	0	0	0	0	0	1943	0	0	0	0	0	0	k__Bacteria
f322d2d1cef85e801484966ec9e2c2fc	24	0	0	0	0	0	0	0	0	41	0	0	0	0	92	57	57	111	32	132	173	165	112	178	47	140	45	121	68	94	86	154	0	k__Bacteria; p__Firmicutes; c__Clostridia; o__Clostridiales; f__Lachnospiraceae; g__; s__
6ca4adf001317c55a52ffbc272a19107	84	7	45	0	28	0	0	28	0	76	0	0	22	0	110	119	147	162	0	123	183	100	85	177	0	0	48	0	136	146	93	0	0	k__Bacteria; p__Firmicutes; c__Clostridia; o__Clostridiales; f__Lachnospiraceae
9f7f238d81ec22cf838641b91bdbdac7	0	0	0	0	0	0	0	0	0	0	0	0	0	0	0	0	0	0	0	0	0	0	0	0	0	1904	0	0	0	0	0	0	0	k__Bacteria
398b956c87def24672dd80cedfee815e	51	28	42	0	50	0	5	0	0	117	63	30	0	47	0	64	64	83	31	96	118	116	92	191	61	81	0	76	32	101	102	110	51	k__Bacteria; p__Firmicutes; c__Clostridia; o__Clostridiales; f__Ruminococcaceae; g__Oscillospira; s__
aeba4bb83a4c568c7c5b50ba40d92fbf	51	0	46	0	14	11	0	25	0	37	0	0	0	0	62	65	113	181	32	107	181	173	73	113	71	79	25	76	71	166	86	42	0	k__Bacteria; p__Proteobacteria; c__Epsilonproteobacteria; o__Campylobacterales; f__Helicobacteraceae; g__Helicobacter; s__hepaticus
2c12b955ffb7c2ba555d78cab99efd1f	76	8	75	0	24	0	9	26	10	126	10	0	9	30	89	57	66	58	0	74	74	152	65	114	59	64	21	154	84	107	46	202	0	k__Bacteria; p__Firmicutes; c__Clostridia; o__Clostridiales; f__Lachnospiraceae; g__; s__
3bac777f7303484aeaa6fbc3f3b38fd4	0	0	0	0	0	0	0	0	0	0	0	0	0	0	0	0	0	0	0	1879	0	0	0	0	0	0	0	0	0	0	0	0	0	k__Bacteria
4d04358a79f52a97d7fac22887fea33c	124	0	26	0	67	0	0	0	0	51	0	0	0	0	87	0	64	124	0	133	98	92	0	125	177	64	55	119	67	73	130	197	0	k__Bacteria; p__Bacteroidetes; c__Bacteroidia; o__Bacteroidales; f__Bacteroidaceae; g__Bacteroides; s__acidifaciens
057d84b7a99b65c2e05d66e48bd58817	0	0	0	0	0	0	0	0	0	0	0	0	0	0	0	0	0	0	0	0	0	0	0	0	0	0	0	0	0	1872	0	0	0	k__Bacteria
cdbc6fad53ae7d2f3eafdece6bc6c59d	0	0	0	0	0	0	0	0	0	0	0	0	0	0	0	0	0	0	0	0	0	0	0	0	0	1870	0	0	0	0	0	0	0	k__Bacteria
93171c87f95773c4c0eec7874fea6e02	0	378	183	0	0	44	0	0	0	0	0	261	360	240	0	0	0	0	67	0	0	0	0	0	0	0	38	0	0	0	0	0	279	k__Bacteria; p__Firmicutes; c__Clostridia; o__Clostridiales; f__Lachnospiraceae; g__; s__
8d723cb2f047c2f41ad918b500d795e0	0	0	0	0	0	0	0	0	0	0	0	0	0	0	0	0	0	0	0	0	0	0	0	0	0	1849	0	0	0	0	0	0	0	k__Bacteria
f88541e4d9e55272fb27744566afce07	0	0	21	0	19	0	0	11	0	17	0	0	8	48	88	85	133	114	23	109	133	175	75	109	73	101	40	108	41	93	61	94	68	k__Bacteria; p__Firmicutes; c__Clostridia; o__Clostridiales; f__Ruminococcaceae
80e802080ca230657ffaf32074c66753	43	176	47	0	15	27	8	0	8	30	44	191	272	166	50	52	0	0	0	0	56	0	60	84	40	55	32	49	55	42	59	0	179	k__Bacteria; p__Firmicutes; c__Clostridia; o__Clostridiales
e4a8c361d29e1faf1876bdc64869ea83	49	0	0	0	32	0	11	0	0	106	0	0	0	43	110	73	123	130	0	0	119	214	0	117	98	126	0	124	0	140	100	122	0	k__Bacteria; p__Firmicutes; c__Clostridia; o__Clostridiales; f__Lachnospiraceae
720505f76175163aaf4c1fb5f8d8095f	0	0	0	0	0	0	0	0	0	0	0	0	0	0	216	0	203	0	0	0	385	306	300	0	0	186	0	0	0	235	0	0	0	k__Bacteria; p__Bacteroidetes; c__Bacteroidia; o__Bacteroidales; f__S24-7; g__; s__
914741eca4e9949ad8fa8c14d93c8975	159	0	26	0	26	0	8	84	23	0	63	0	0	27	77	89	143	61	24	108	98	98	82	175	47	64	29	57	48	72	79	59	0	k__Bacteria; p__Bacteroidetes; c__Bacteroidia; o__Bacteroidales; f__Prevotellaceae; g__Prevotella; s__
fd2006778bb0ad07932e29f92b7091e9	94	0	15	0	28	18	12	73	35	93	51	0	36	22	80	106	97	59	34	52	89	113	70	138	44	91	16	93	0	84	111	58	0	k__Bacteria; p__Bacteroidetes; c__Bacteroidia; o__Bacteroidales; f__Prevotellaceae; g__Prevotella; s__
ec76429d141abd12b984fbf663623acb	0	0	0	0	0	0	0	0	0	0	0	0	0	0	0	0	0	0	0	0	0	0	0	0	0	0	1792	0	0	0	0	0	0	k__Bacteria
3d42a8a9fc97ea833feedec103815d79	0	60	0	0	12	0	0	0	0	0	30	87	118	117	0	0	68	118	0	66	69	71	51	85	45	77	0	79	45	57	90	63	374	k__Bacteria; p__Firmicutes; c__Clostridia; o__Clostridiales; f__; g__; s__
206f88adbf136483433962603789a563	47	0	44	0	106	51	0	128	39	156	53	0	28	0	58	55	89	75	16	71	44	52	51	92	129	72	42	59	0	49	86	84	0	k__Bacteria; p__Firmicutes; c__Clostridia; o__Clostridiales; f__Ruminococcaceae; g__Ruminococcus; s__bromii
2c41dba01e8575f857aa0cad4176e8d5	133	0	65	32	0	29	0	0	0	96	0	0	0	0	0	97	80	104	0	130	98	153	0	184	68	96	0	103	0	69	107	121	0	k__Bacteria; p__Firmicutes; c__Clostridia; o__Clostridiales; f__Lachnospiraceae
407fca57956991d5b28699bd7e6be938	131	13	50	0	102	0	0	0	33	115	17	0	64	34	44	32	103	84	22	81	78	85	76	94	46	46	24	111	61	80	69	68	0	k__Bacteria; p__Bacteroidetes; c__Bacteroidia; o__Bacteroidales; f__Porphyromonadaceae; g__Parabacteroides; s__
2f61afdfa1d5a84489d934138e26c6ce	0	0	0	0	0	0	0	0	0	0	0	0	0	0	0	0	0	0	0	0	0	0	0	0	0	0	0	0	1761	0	0	0	0	k__Bacteria
01e716c4bce973977485240215de1eab	0	0	0	0	0	0	0	0	0	0	0	0	0	0	0	0	0	0	0	0	0	0	0	0	0	0	0	0	1757	0	0	0	0	k__Bacteria
1d263241912371c3d2285f21e5848d98	86	0	71	0	63	21	0	35	0	66	23	0	0	0	61	45	122	71	0	84	105	134	58	129	74	92	43	100	80	0	99	86	0	k__Bacteria; p__Firmicutes; c__Clostridia; o__Clostridiales; f__Lachnospiraceae; g__; s__
6532e069fafac6e8c0b2c8fa8bf46da2	73	0	0	0	41	0	0	119	38	74	22	0	29	27	44	51	114	120	39	73	85	94	50	127	60	75	66	46	50	73	98	49	0	k__Bacteria; p__Bacteroidetes; c__Bacteroidia; o__Bacteroidales; f__S24-7; g__; s__
ec8dfecc0426de097a4062f23c85bda1	0	0	0	0	0	0	0	0	0	0	0	0	0	0	0	0	0	0	0	0	0	0	0	0	0	0	0	1735	0	0	0	0	0	k__Bacteria
c1c252e7f3305bf3617b79178d660440	0	0	0	0	0	0	0	0	0	0	0	0	0	0	0	0	0	0	0	1730	0	0	0	0	0	0	0	0	0	0	0	0	0	k__Bacteria
33d6085b66d8dfd005d8b0db584fa0e6	40	188	98	16	28	22	32	0	0	36	94	276	485	105	23	22	0	0	39	0	0	0	0	0	0	23	0	0	0	0	0	0	201	k__Bacteria; p__Firmicutes; c__Clostridia; o__Clostridiales; f__; g__; s__
8c61b656754bf14a4d090ae0b93960ae	0	0	0	0	0	0	0	0	0	0	0	0	0	0	0	0	0	0	0	0	0	0	0	0	1720	0	0	0	0	0	0	0	0	k__Bacteria
b60232d3abf71bf4f304ebb94c6601e4	55	0	29	0	0	0	0	0	0	67	0	0	0	51	110	105	109	116	27	98	122	108	69	154	67	76	0	99	0	72	81	102	0	k__Bacteria; p__Firmicutes; c__Clostridia; o__Clostridiales; f__Lachnospiraceae; g__Roseburia; s__
c8c617417a3c182be279322a3c6edb2e	101	95	91	0	0	0	15	0	27	0	0	46	118	116	0	69	0	121	66	128	0	128	62	0	119	98	91	0	0	0	0	212	0	k__Bacteria; p__Firmicutes; c__Clostridia; o__Clostridiales; f__Ruminococcaceae; g__Butyricicoccus; s__pullicaecorum
ac501f8a5b7dc83ad132f7139f0f3857	32	0	18	0	38	0	0	40	0	0	7	0	0	32	67	79	56	122	0	69	192	131	59	158	77	73	35	95	32	109	64	100	0	k__Bacteria; p__Firmicutes; c__Clostridia; o__Clostridiales; f__Peptococcaceae; g__rc4-4; s__
612ee361e32fec26ea2f5eb4e6363bae	0	0	0	0	0	0	0	0	0	0	0	0	0	0	0	0	0	0	0	0	0	0	0	0	0	0	0	0	0	1670	0	0	0	k__Bacteria
967231a3c919f3a83a684013bff89bff	0	0	41	0	111	0	50	123	0	85	0	0	75	49	65	0	0	82	0	137	84	119	147	0	0	105	48	56	83	80	118	0	0	k__Bacteria; p__Firmicutes; c__Clostridia; o__Clostridiales; f__Lachnospiraceae; g__Roseburia; s__faecis
70079d421a1c62d78334bdb4e3b6daa4	77	0	0	0	0	0	0	22	0	145	0	0	0	35	82	0	116	138	0	87	78	115	114	166	0	80	0	87	0	104	91	116	0	k__Bacteria; p__Firmicutes; c__Clostridia; o__Clostridiales; f__; g__; s__
ddb18ae8228fe72f6ef7c8e4ab99c257	30	203	113	0	0	0	0	0	0	0	0	110	223	179	72	58	48	54	67	0	0	48	0	56	0	63	0	0	0	49	55	65	156	k__Bacteria; p__Firmicutes; c__Clostridia; o__Clostridiales; f__Ruminococcaceae; g__Oscillospira; s__
bd931653abd4422acbfced55b9e289fe	0	411	109	0	0	0	0	0	0	46	74	213	166	127	0	0	38	0	0	78	0	0	0	0	42	0	24	0	36	0	0	123	149	k__Bacteria; p__Firmicutes; c__Clostridia; o__Clostridiales; f__Lachnospiraceae; g__; s__
adb7899c61de5790c3955d9945623d88	0	0	0	0	0	0	0	0	0	0	0	0	0	0	0	0	0	0	0	0	0	0	0	0	0	0	0	1619	0	0	0	0	0	k__Bacteria
f431864b43637ea0cba663bc2980150b	0	0	0	0	0	0	0	0	0	0	0	0	0	0	0	0	0	0	0	0	0	0	0	0	0	0	1615	0	0	0	0	0	0	k__Bacteria
565cc81b00302c4f3fa7556258b7ce20	0	0	0	0	0	0	0	0	0	0	0	0	1612	0	0	0	0	0	0	0	0	0	0	0	0	0	0	0	0	0	0	0	0	k__Bacteria
db72a5c3ac30ee39c9a40a96268b5fc2	0	0	0	0	0	0	0	0	0	0	0	0	0	0	0	0	0	0	0	1610	0	0	0	0	0	0	0	0	0	0	0	0	0	k__Bacteria
baaae1b43c2a022d319ad7b0d342294c	104	199	90	0	0	0	0	0	0	0	0	197	314	297	54	0	0	64	48	48	0	0	0	0	0	0	0	43	0	0	0	0	151	k__Bacteria; p__Firmicutes; c__Clostridia; o__Clostridiales; f__Lachnospiraceae; g__Dorea; s__
f0453f6e52b50a6eaa0b975cabbbf34f	0	0	1594	0	0	0	0	0	0	0	0	0	0	0	0	0	0	0	0	0	0	0	0	0	0	0	0	0	0	0	0	0	0	k__Bacteria
b901c50e484d7bafb3f1195b1374021e	0	0	0	0	0	0	0	0	0	0	0	0	0	0	1585	0	0	0	0	0	0	0	0	0	0	0	0	0	0	0	0	0	0	k__Bacteria
87af4652563f2e0903fcf53c9ad29eba	0	0	0	0	0	0	0	0	0	0	0	0	0	0	0	0	0	1579	0	0	0	0	0	0	0	0	0	0	0	0	0	0	0	k__Bacteria
048a752a6a4b928bb5cfc8d3e068c41e	0	0	0	0	0	0	0	0	0	0	0	0	0	0	0	0	0	0	0	0	0	0	0	0	0	1573	0	0	0	0	0	0	0	k__Bacteria
e704acb18c67c8bb857cf2f4f47fc360	0	0	0	0	124	33	0	0	0	0	0	0	0	0	0	0	0	189	0	132	92	131	91	156	109	147	49	0	0	168	0	147	0	k__Bacteria; p__Firmicutes; c__Clostridia; o__Clostridiales; f__Lachnospiraceae; g__; s__
d9baf4864e390c25397f89fa348d28cb	35	58	40	0	31	0	0	0	0	30	0	0	36	74	71	54	75	73	0	87	98	84	80	102	48	51	33	58	52	99	95	53	50	k__Bacteria; p__Firmicutes; c__Clostridia; o__Clostridiales; f__Ruminococcaceae; g__Oscillospira; s__
5804c3b45afe54fe48215065ad4126a0	100	0	0	0	286	78	0	131	0	0	0	0	0	0	0	0	0	0	0	115	144	190	0	0	0	88	0	115	0	0	203	113	0	k__Bacteria; p__Firmicutes; c__Clostridia; o__Clostridiales; f__[Tissierellaceae]; g__Gallicola; s__
b965f7049e8837402d501cd74a7c73d5	0	16	149	0	84	0	25	53	37	168	0	0	52	0	71	0	38	39	0	55	15	83	103	0	60	191	29	33	22	61	113	64	0	k__Bacteria; p__Proteobacteria; c__Gammaproteobacteria; o__Enterobacteriales; f__Enterobacteriaceae
3be2a411c2a79bbab42f334112ef8b2d	58	0	66	0	0	0	0	0	0	0	0	0	0	20	93	76	94	98	19	57	0	73	61	103	53	108	34	48	64	88	69	174	103	k__Bacteria; p__Firmicutes; c__Clostridia; o__Clostridiales
9d6ea9efa1fd2b6b23fde524ef215e22	43	205	119	0	0	0	0	0	0	0	0	253	407	203	0	15	0	0	23	0	0	0	0	0	0	0	0	0	0	0	0	39	240	k__Bacteria; p__Firmicutes; c__Clostridia; o__Clostridiales; f__Lachnospiraceae; g__[Ruminococcus]; s__gnavus
38166baeb0e54de5661e93415404ce36	0	0	0	0	0	0	0	0	0	0	0	0	0	0	0	0	0	0	0	0	0	0	0	0	0	0	0	0	1546	0	0	0	0	k__Bacteria
62b92f325a7af54ffa05dda540ce5392	0	0	0	0	0	0	0	0	0	0	0	0	0	0	0	0	0	0	0	0	0	0	0	1537	0	0	0	0	0	0	0	0	0	k__Bacteria
81828bac20bd39ed12aa679e7854e4e9	135	0	78	0	50	0	0	64	0	111	0	0	0	0	0	65	99	127	0	112	147	117	85	0	0	129	0	0	0	112	0	105	0	k__Bacteria; p__Bacteroidetes; c__Bacteroidia; o__Bacteroidales; f__S24-7; g__; s__
ac1b7649da7711110fcbf0235be44153	0	0	58	0	0	0	0	0	0	87	0	0	0	54	52	67	93	94	0	126	115	52	44	137	77	107	0	126	0	0	73	170	0	k__Bacteria; p__Firmicutes; c__Clostridia; o__Clostridiales; f__; g__; s__
4f994e98be3786fd3b22aee7dff8a5d1	0	0	0	0	0	0	0	0	0	0	0	0	0	0	0	0	0	0	0	0	0	0	0	0	0	0	0	0	1524	0	0	0	0	k__Bacteria
a933337f2af83b8be0fd42fb20530e55	0	0	0	0	0	0	0	0	0	0	0	0	0	0	0	0	0	0	0	0	0	0	0	0	0	0	0	0	1501	0	0	0	0	k__Bacteria
6d4c5e5dc60a6e87f03e70ab1dbe5310	33	145	59	0	39	66	0	70	0	57	71	204	170	130	0	0	0	0	0	0	0	0	0	0	0	75	0	0	0	73	0	76	223	k__Bacteria; p__Firmicutes; c__Clostridia; o__Clostridiales; f__Lachnospiraceae; g__; s__
a77fa30a3512b973329f9b1b38303426	15	0	11	0	0	6	0	0	0	25	0	0	0	34	81	61	89	166	19	0	88	79	76	207	48	66	46	91	60	78	83	61	0	k__Bacteria; p__Firmicutes; c__Clostridia; o__Clostridiales; f__; g__; s__
1ad844a242193fff5ec21935e3c2eb2f	37	0	15	0	14	29	0	0	26	65	21	0	0	0	51	48	81	87	16	99	107	109	51	132	53	93	24	132	0	81	47	68	0	k__Bacteria; p__Firmicutes; c__Clostridia; o__Clostridiales
0f4350987fe00b0c4a43e81320f61fde	0	0	0	0	0	0	0	0	0	0	0	0	52	0	0	0	155	127	0	131	219	195	0	217	0	136	0	123	0	0	131	0	0	k__Bacteria; p__Firmicutes; c__Clostridia; o__Clostridiales
67552feb64af0fd6f3866df893898bad	66	35	58	14	26	24	0	28	0	51	22	17	0	32	49	68	73	0	0	90	159	49	45	68	34	56	19	83	58	70	0	125	59	k__Bacteria; p__Firmicutes; c__Clostridia; o__Clostridiales; f__; g__; s__
95580c63867e0a63b1942db3740aa8e1	0	0	0	0	0	0	0	0	0	0	0	0	0	0	1478	0	0	0	0	0	0	0	0	0	0	0	0	0	0	0	0	0	0	k__Bacteria
070b65361453180c9ef5bf31962b01dc	149	57	86	0	0	0	0	79	0	245	0	0	0	52	76	0	0	0	32	0	0	162	0	174	0	0	35	0	0	93	138	81	0	k__Bacteria; p__Bacteroidetes; c__Bacteroidia; o__Bacteroidales; f__S24-7; g__; s__
7ede0c34b8e24d128ec529c24586acdf	79	0	0	0	255	0	0	0	0	0	0	0	0	0	0	0	119	0	0	142	148	227	0	0	0	89	0	0	0	0	268	116	0	k__Bacteria; p__Firmicutes; c__Clostridia; o__Clostridiales; f__[Tissierellaceae]; g__Gallicola; s__
b5c41ddf5da7f047dcdb6dfd117e464a	0	0	0	0	0	0	0	0	0	0	0	0	0	0	0	0	0	0	0	0	0	0	0	0	1442	0	0	0	0	0	0	0	0	k__Bacteria
66a5fb25cc460c441e7e327d9f25deaf	26	0	0	0	13	0	8	32	0	24	16	0	16	19	58	78	65	120	16	64	108	92	76	81	53	62	20	76	41	68	73	104	26	k__Bacteria; p__Firmicutes; c__Clostridia; o__Clostridiales; f__; g__; s__
28aaa8016e01c2c2007de88f857c38b7	0	0	34	0	36	0	0	28	0	44	0	0	0	0	59	55	61	86	31	58	144	117	40	115	49	70	47	110	0	65	70	116	0	k__Bacteria; p__Firmicutes; c__Clostridia; o__Clostridiales; f__Lachnospiraceae
be771552d7aba04e16e47306310585a6	0	0	0	0	0	0	0	0	0	0	0	0	0	0	0	0	0	0	0	0	0	0	0	0	0	1434	0	0	0	0	0	0	0	k__Bacteria
db95adb220994b552b272e1e5cc51385	31	0	26	0	29	0	0	19	0	102	0	0	11	20	67	37	51	91	15	84	90	114	51	125	67	56	30	40	64	73	68	65	0	k__Bacteria; p__Firmicutes; c__Clostridia; o__Clostridiales; f__Lachnospiraceae; g__; s__
8eca0ed71141ea7b6435b7950ba41b04	0	0	1412	0	0	0	0	0	0	0	0	0	0	0	0	0	0	0	0	0	0	0	0	0	0	0	0	0	0	0	0	0	0	k__Bacteria; p__Firmicutes; c__Bacilli; o__Bacillales; f__Bacillaceae; g__Bacillus
17621d8ab0a514d477a7cf8b8b4d338b	0	0	0	0	41	0	0	0	0	30	0	0	0	0	78	0	35	19	0	194	0	50	510	42	69	132	0	0	88	0	85	35	0	k__Bacteria; p__Firmicutes; c__Clostridia; o__Clostridiales; f__Lachnospiraceae
490485fd0049270baf14bed80c9ededb	58	78	66	0	182	87	0	145	29	53	10	0	0	10	57	38	54	11	0	50	27	79	21	10	35	82	0	0	25	0	143	53	0	k__Bacteria; p__Firmicutes; c__Bacilli; o__Lactobacillales; f__Aerococcaceae; g__Facklamia; s__
85aad6f2653b1f7cd2a2a972eca7fb8c	58	0	30	0	44	19	0	33	0	51	88	0	0	11	81	53	0	65	27	58	59	108	63	86	84	64	38	43	48	65	55	71	0	k__Bacteria; p__Firmicutes; c__Clostridia; o__Clostridiales; f__Ruminococcaceae; g__Oscillospira; s__
c45b237adabe5f4591c6b3fd57dd1638	0	0	0	0	29	0	0	52	0	0	0	0	0	40	54	43	108	115	0	90	65	119	75	123	0	73	0	76	76	62	75	82	44	k__Bacteria; p__Firmicutes; c__Clostridia; o__Clostridiales; f__; g__; s__
27944a03ebe6141819b91141142ab4ea	0	0	78	0	41	0	0	0	0	61	0	0	7	39	49	0	102	69	0	87	107	99	69	129	57	78	46	53	52	80	0	95	0	k__Bacteria; p__Firmicutes; c__Clostridia; o__Clostridiales; f__Lachnospiraceae; g__Dorea; s__
796be5f5cb960b6047d882d743c1de07	0	0	0	0	0	0	0	0	0	0	0	0	0	0	0	0	0	0	0	0	0	0	0	0	0	1383	0	0	0	0	0	0	0	k__Bacteria
db92f9fd502905f6c616fbc379f55554	100	325	70	0	0	0	0	0	0	0	36	91	160	163	0	0	0	0	36	38	0	58	0	75	0	0	0	29	0	32	0	34	133	k__Bacteria; p__Firmicutes; c__Clostridia; o__Clostridiales; f__; g__; s__
7e7fb5f8c80d0679dc061cc1538b9dd2	27	35	0	0	0	11	0	0	0	111	46	28	55	51	47	41	63	77	38	66	116	88	69	85	0	35	19	61	29	0	44	91	45	k__Bacteria; p__Firmicutes; c__Clostridia; o__Clostridiales; f__Dehalobacteriaceae; g__Dehalobacterium; s__
9e79f59a53f69f492d941c353b16f1ac	0	0	0	0	0	0	0	0	0	0	0	0	0	0	0	0	0	0	0	0	0	0	0	0	1372	0	0	0	0	0	0	0	0	k__Bacteria
b3e1958444378387f441e23a87c7b879	0	0	0	0	0	0	0	0	0	0	0	0	0	0	0	0	0	0	0	0	0	0	0	0	0	0	0	0	0	1370	0	0	0	k__Bacteria
d130e0b5cadea8993d8dffd2ea497137	63	309	50	0	0	12	0	7	0	31	0	132	118	121	25	35	62	31	0	0	44	0	0	0	0	0	0	27	0	31	17	37	213	k__Bacteria; p__Firmicutes; c__Clostridia; o__Clostridiales; f__Ruminococcaceae; g__Clostridium; s__methylpentosum
bca9a0c8919f4f1921339932f709c48c	38	0	0	0	88	0	0	0	0	164	0	0	0	0	73	53	48	77	0	103	80	75	76	79	68	55	0	65	64	66	0	89	0	k__Bacteria; p__Firmicutes; c__Clostridia; o__Clostridiales; f__Lachnospiraceae; g__; s__
92d1c01d7b27dd3c70af9b31388bc91d	50	141	108	0	0	0	0	0	0	0	32	211	462	185	0	0	0	0	39	0	0	0	0	0	0	0	0	0	0	0	0	0	124	k__Bacteria; p__Firmicutes; c__Clostridia; o__Clostridiales; f__Lachnospiraceae; g__[Ruminococcus]; s__gnavus
bc649f2bbfb70f995726ab6ec5053e7b	33	0	127	0	24	7	0	14	11	40	0	0	0	21	74	39	93	82	26	79	73	77	81	107	25	42	24	39	30	56	79	48	0	k__Bacteria; p__Firmicutes; c__Clostridia; o__Clostridiales
6b0c5fa2412cc192b8474b3b43708a20	40	0	0	0	27	0	8	89	0	132	0	0	0	0	54	70	0	45	0	41	87	52	57	66	67	0	140	58	33	102	72	78	0	k__Bacteria; p__Firmicutes; c__Bacilli; o__Lactobacillales; f__Lactobacillaceae; g__Lactobacillus
14196201e1094cc2015840c0307ce74c	0	0	0	0	0	0	0	0	0	0	0	0	0	0	0	0	0	0	0	0	0	0	0	0	1315	0	0	0	0	0	0	0	0	k__Bacteria
cd742f73b23ad524869e09f3a7691c37	0	0	0	0	0	0	0	0	0	0	0	0	0	0	0	0	0	0	0	0	0	0	0	0	1298	0	0	0	0	0	0	0	0	k__Bacteria
da0f0dd396e553e4ce91adc955af00d4	0	0	0	0	0	0	0	0	0	0	0	0	0	0	0	55	47	0	0	37	82	0	0	0	96	63	43	40	34	0	0	799	0	k__Bacteria; p__Firmicutes; c__Clostridia; o__Clostridiales; f__Lachnospiraceae; g__; s__
472442e3ad217d7e83fa3aaf247a5da3	0	0	25	0	30	0	0	0	0	54	0	0	0	0	72	71	78	0	25	77	101	73	91	114	82	59	0	62	50	79	88	56	0	k__Bacteria; p__Firmicutes; c__Clostridia; o__Clostridiales; f__Ruminococcaceae; g__Butyricicoccus; s__pullicaecorum
bfda4715b5c05cc05505d13817030e34	0	68	65	16	37	79	53	15	4	0	163	70	121	109	28	0	0	0	52	0	17	63	50	0	0	0	0	0	0	0	0	13	246	k__Bacteria; p__Tenericutes; c__Mollicutes; o__Anaeroplasmatales; f__Anaeroplasmataceae; g__Anaeroplasma; s__
3148d97d3e09b88af2da34a25ac0b8bb	0	0	0	0	0	0	14	65	0	95	26	0	38	0	65	49	46	97	0	54	99	107	66	111	60	62	0	74	50	70	0	0	0	k__Bacteria; p__Bacteroidetes; c__Bacteroidia; o__Bacteroidales; f__S24-7; g__; s__
b8e1c3bdf5782f29703ea44b6f0d00e6	23	0	36	0	0	0	0	0	0	41	0	0	0	0	55	43	91	80	42	60	48	91	60	80	99	62	34	87	33	34	72	73	0	k__Bacteria; p__Firmicutes; c__Clostridia; o__Clostridiales; f__; g__; s__
767aceb8f404df80657e1e987421e7e9	101	0	93	0	0	0	0	0	0	30	0	0	0	0	78	64	59	0	0	45	86	40	41	135	46	72	42	0	32	48	61	164	0	k__Bacteria; p__Firmicutes; c__Clostridia; o__Clostridiales; f__; g__; s__
ac2d71a428c17ba95e03bc394b9e49d8	64	0	22	0	0	0	0	80	36	78	17	0	0	28	35	53	104	44	19	41	67	96	0	107	38	0	0	71	51	38	73	71	0	k__Bacteria; p__Bacteroidetes; c__Bacteroidia; o__Bacteroidales; f__Rikenellaceae; g__; s__
2eed31d5ae9e6c4f9701f04711ede4a7	155	194	0	0	230	0	27	98	0	108	0	0	0	0	0	0	0	0	0	0	0	0	0	62	0	225	0	0	0	0	118	0	0	k__Bacteria; p__Firmicutes; c__Clostridia; o__Clostridiales; f__[Tissierellaceae]; g__Peptoniphilus; s__
2df036f395c6b2a9b160ce18c6d1b809	0	0	0	0	32	0	0	0	0	85	9	0	0	23	48	46	50	56	31	89	88	67	52	96	44	56	20	57	32	69	85	82	0	k__Bacteria; p__Firmicutes; c__Clostridia; o__Clostridiales; f__Lachnospiraceae; g__Coprococcus; s__
94952375d99ba5e6de34f98533180cc8	51	0	0	0	39	0	0	0	25	0	0	0	0	0	53	37	0	118	58	109	50	86	67	122	34	118	50	0	0	42	44	96	0	k__Bacteria; p__Firmicutes; c__Clostridia; o__Clostridiales
4586be783df8eee6685861e7a2831f54	21	0	0	0	0	0	10	124	0	0	0	0	46	17	70	49	73	109	22	81	70	44	0	101	45	49	32	22	63	59	46	45	0	k__Bacteria; p__Bacteroidetes; c__Bacteroidia; o__Bacteroidales; f__S24-7; g__; s__
5ab31a6c46c691323ae41e610c532730	43	81	31	0	135	0	8	94	0	66	0	0	14	20	0	53	74	16	0	76	57	74	0	50	23	100	0	27	31	31	0	87	0	k__Bacteria; p__Firmicutes; c__Clostridia; o__Clostridiales; f__[Tissierellaceae]; g__Peptoniphilus; s__
4ae0b9f0e660cf9b247ca6d0739f7174	0	0	26	0	29	0	0	0	0	30	16	0	0	0	65	26	61	79	22	69	118	59	62	77	47	57	18	51	49	58	62	90	0	k__Bacteria; p__Actinobacteria; c__Coriobacteriia; o__Coriobacteriales; f__Coriobacteriaceae; g__Adlercreutzia; s__
2ad3fa0b5ba67c9e9f11371cbfa48a0c	0	0	0	0	112	0	0	105	0	0	0	0	31	0	0	71	0	30	19	125	0	120	0	44	84	99	24	0	0	51	159	94	0	k__Bacteria; p__Bacteroidetes; c__Bacteroidia; o__Bacteroidales; f__Prevotellaceae; g__Prevotella; s__
296763d466f99fd55db9e21e5876154f	35	31	15	0	0	6	0	9	0	0	0	33	25	13	20	0	0	0	0	0	13	0	15	19	16	0	0	17	0	18	0	46	833	k__Bacteria; p__Firmicutes; c__Clostridia; o__Clostridiales; f__; g__; s__
05d800765ffcbaa6f88bdf6bb35817f8	0	74	60	0	32	0	0	0	0	0	0	48	68	46	0	47	64	68	27	0	84	76	0	91	0	62	0	77	0	0	82	91	53	k__Bacteria; p__Firmicutes; c__Clostridia; o__Clostridiales; f__Lachnospiraceae; g__[Ruminococcus]; s__gnavus
b95b23929c44d5468dd6e9364d74905e	0	0	0	0	0	0	0	0	0	0	0	0	0	0	0	0	0	0	0	0	0	0	0	0	0	0	0	0	1144	0	0	0	0	k__Bacteria
6671c796ce88b67f3372989ff5de9d36	53	41	0	0	289	93	0	0	0	73	13	0	0	0	92	68	34	0	19	68	0	89	18	27	20	64	13	0	0	0	0	66	0	k__Bacteria; p__Proteobacteria; c__Epsilonproteobacteria; o__Campylobacterales; f__Campylobacteraceae; g__Campylobacter; s__ureolyticus
662da65872305ecfa10e1e26ac1193cc	0	73	34	0	19	0	0	16	11	0	0	24	36	0	38	61	44	52	15	37	63	57	34	41	39	39	0	80	20	35	59	56	155	k__Bacteria; p__Firmicutes; c__Clostridia; o__Clostridiales; f__Ruminococcaceae; g__; s__
06054dd991e7864d8997072884782bf6	73	0	70	0	120	58	0	0	58	87	0	0	0	0	102	0	0	0	0	81	120	151	45	0	0	0	0	54	0	0	117	0	0	k__Bacteria; p__Bacteroidetes; c__Bacteroidia; o__Bacteroidales; f__Prevotellaceae; g__Prevotella; s__
98cac7715d12bbbe143dea48dc0538f4	46	15	49	8	22	24	0	198	26	116	0	0	48	14	28	0	51	28	0	0	49	35	25	55	48	13	27	34	30	44	43	55	0	k__Bacteria; p__Firmicutes; c__Bacilli; o__Lactobacillales; f__Lactobacillaceae; g__Lactobacillus; s__
7089386d0ddf77a69bf40050aa37682a	0	0	0	0	0	0	0	0	0	0	0	0	0	0	0	0	0	0	0	0	0	0	0	0	0	0	1125	0	0	0	0	0	0	k__Bacteria
2e830a574b3bedaf3b8062b854ee5cb8	0	167	52	0	0	0	0	0	0	0	0	175	114	132	0	0	0	0	0	20	0	0	0	0	0	0	0	0	0	0	0	0	463	k__Bacteria; p__Firmicutes; c__Clostridia; o__Clostridiales; f__Lachnospiraceae
d199f55378c6d0688564ed420e8bc0dc	0	0	0	0	21	0	0	64	0	17	0	0	17	0	46	0	31	0	0	84	0	72	418	23	43	120	0	50	0	0	82	23	0	k__Bacteria; p__Firmicutes; c__Clostridia; o__Clostridiales; f__Lachnospiraceae; g__Blautia; s__
b85cee3b642108ba8a388de37270a0fd	0	0	0	0	0	0	0	0	0	0	0	0	0	0	29	0	130	0	0	83	129	121	115	116	0	80	0	82	0	104	76	46	0	k__Bacteria; p__Firmicutes; c__Clostridia; o__Clostridiales; f__Ruminococcaceae; g__Oscillospira; s__
20e90d2ebbada32d39a08bfab461e1a4	0	0	0	0	0	0	0	0	0	0	0	0	0	0	0	0	0	0	0	0	0	0	0	0	1093	0	0	0	0	0	0	0	0	k__Bacteria
7238b6061e95229f9d448243aff82a93	0	0	0	0	0	0	0	0	0	0	0	0	0	0	0	0	0	0	0	0	0	0	0	0	0	0	0	1086	0	0	0	0	0	k__Bacteria
74371577f35a80946f0a6edb1c7c6403	15	27	35	0	141	44	6	56	12	26	0	0	0	15	63	27	28	0	0	47	52	49	15	6	40	155	6	41	42	0	98	27	0	k__Bacteria; p__Bacteroidetes; c__Bacteroidia; o__Bacteroidales; f__Porphyromonadaceae; g__Porphyromonas; s__
44d0ca15cd33ff9ac8f831b5e1b998b1	0	0	0	0	0	0	0	0	0	0	0	0	0	0	0	0	0	0	0	0	0	0	0	0	0	0	1068	0	0	0	0	0	0	k__Bacteria
06f6da984b4e27b374aab9c951156d71	56	0	0	0	0	10	0	17	0	50	0	0	0	33	81	69	34	0	0	0	0	0	40	38	209	73	59	51	38	0	26	174	0	k__Bacteria; p__Bacteroidetes; c__Bacteroidia; o__Bacteroidales; f__Bacteroidaceae; g__Bacteroides
0524b23173bac36c1ef41baa80810bf2	30	0	35	0	0	0	0	0	0	0	0	0	0	0	74	46	94	50	0	0	103	0	59	85	75	0	30	95	77	0	57	147	0	k__Bacteria; p__Firmicutes; c__Clostridia; o__Clostridiales; f__Lachnospiraceae; g__; s__
0764349cc176a7e9d2a99a95dd2536f1	21	20	16	0	0	0	0	10	0	20	12	56	43	49	58	25	49	50	0	42	81	45	41	85	36	52	0	33	14	37	0	51	107	k__Bacteria; p__Firmicutes; c__Clostridia; o__Clostridiales; f__; g__; s__
6afebe9b5872fca39a9821e6869c512d	0	0	0	0	0	0	0	0	0	0	0	0	0	0	0	0	0	0	0	0	0	0	0	0	0	0	0	0	0	1046	0	0	0	k__Bacteria
423aa0f711c6f3adcf26b39e6f21c72c	66	142	100	0	50	0	30	0	0	0	0	147	238	0	0	17	11	0	93	0	0	0	0	0	0	0	0	15	0	0	0	0	135	k__Bacteria; p__Firmicutes; c__Clostridia; o__Clostridiales; f__Ruminococcaceae; g__Ruminococcus; s__
5b74b09e3d0827aced6546554105aea4	47	0	23	0	0	0	0	7	0	12	0	0	0	23	44	32	63	56	0	61	65	111	53	75	32	49	0	80	48	57	59	47	0	k__Bacteria; p__Firmicutes; c__Clostridia; o__Clostridiales; f__Lachnospiraceae
6c1bc4701a7d8e6bbb2a3fbc2177db6e	67	36	39	0	37	0	0	67	45	48	0	0	0	0	35	53	62	16	0	0	65	42	65	36	62	49	34	45	46	0	52	39	0	k__Bacteria; p__Firmicutes; c__Bacilli; o__Lactobacillales; f__Streptococcaceae; g__Streptococcus; s__
2422e08921ca370143f55a989b968c2a	41	20	0	0	38	0	0	19	14	0	21	0	0	49	56	0	66	31	0	43	72	73	52	58	0	41	0	56	30	41	74	75	70	k__Bacteria; p__Firmicutes; c__Clostridia; o__Clostridiales; f__; g__; s__
a72e0bd1958475150a92d1cf863ad71f	0	0	0	0	0	0	0	0	0	0	0	0	0	0	0	50	0	117	0	79	55	87	35	90	50	50	36	69	109	103	0	108	0	k__Bacteria; p__Firmicutes; c__Clostridia; o__Clostridiales; f__Lachnospiraceae; g__Coprococcus; s__
34df1f34f369ccbf1eee221fb9bc8090	98	42	32	0	44	37	0	71	35	141	0	0	27	14	69	25	0	0	0	36	23	29	0	46	18	32	6	20	40	14	58	69	0	k__Bacteria; p__Firmicutes; c__Clostridia; o__Clostridiales; f__[Tissierellaceae]; g__Finegoldia; s__
f541915623d225da7226727de5b2bb12	42	0	25	0	23	0	0	39	12	75	10	0	0	11	0	47	39	68	0	29	0	78	64	93	22	80	0	77	0	35	73	81	0	k__Bacteria; p__Firmicutes; c__Clostridia; o__Clostridiales
49589ba4e1e8834a4d40c42457ddc5e4	0	0	11	0	26	0	0	16	0	0	0	0	0	0	66	0	28	0	0	88	20	60	311	53	49	90	0	38	64	23	71	0	0	k__Bacteria; p__Firmicutes; c__Clostridia; o__Clostridiales; f__Lachnospiraceae; g__Coprococcus; s__
611f5e749d524d10cad07e511e8f475c	0	85	54	0	0	0	0	0	0	26	0	100	84	45	49	0	56	105	0	0	59	0	0	0	0	56	0	66	61	0	0	41	117	k__Bacteria; p__Firmicutes; c__Clostridia; o__Clostridiales
411d4e846543d5ae7399a64bf133288f	50	0	0	0	18	0	0	30	0	69	22	0	0	0	0	78	54	64	0	62	46	87	52	102	43	27	11	0	31	42	71	44	0	k__Bacteria; p__Bacteroidetes; c__Bacteroidia; o__Bacteroidales; f__S24-7; g__; s__
9d419f15a2c20c6ea48b4823d7a8bf8b	25	0	0	0	11	0	0	9	0	26	0	0	0	14	37	21	40	54	0	42	45	53	47	89	36	53	30	30	56	45	34	205	0	k__Bacteria; p__Firmicutes; c__Clostridia; o__Clostridiales; f__; g__; s__
c77664ef48d8287bfd750a61e9f012d6	0	0	0	0	0	0	0	0	0	0	0	0	0	0	0	0	0	1001	0	0	0	0	0	0	0	0	0	0	0	0	0	0	0	k__Bacteria
67a5d0f8d43fdffbace0b387a0964fa5	0	0	1000	0	0	0	0	0	0	0	0	0	0	0	0	0	0	0	0	0	0	0	0	0	0	0	0	0	0	0	0	0	0	k__Bacteria
d704804a3891532acd19766df3d05ab7	138	0	0	9	0	0	0	0	0	405	0	0	0	0	0	48	0	105	0	0	0	0	0	106	0	97	0	0	0	89	0	0	0	k__Bacteria; p__Firmicutes; c__Clostridia; o__Clostridiales; f__Ruminococcaceae; g__Faecalibacterium; s__prausnitzii
7685e819996f486ee97910508acaed4b	34	124	23	0	10	0	0	0	0	0	16	152	187	44	0	0	0	0	0	0	0	0	0	0	0	0	0	0	0	0	0	0	403	k__Bacteria; p__Firmicutes; c__Clostridia; o__Clostridiales; f__Lachnospiraceae; g__Clostridium; s__colinum
4f2355a0ee8d986b6116aab11d59fd3a	0	0	19	0	0	0	0	26	0	39	0	0	18	9	38	32	58	0	15	54	65	55	34	90	0	41	31	78	32	90	57	102	0	k__Bacteria; p__Firmicutes; c__Clostridia; o__Clostridiales; f__Ruminococcaceae; g__; s__
f513ba5b9dff6889ec5a30808f678972	34	39	37	0	76	34	0	45	29	55	0	0	7	6	40	33	35	16	11	30	40	75	16	23	0	43	0	25	35	16	115	65	0	k__Bacteria; p__Actinobacteria; c__Actinobacteria; o__Actinomycetales; f__Actinomycetaceae; g__Mobiluncus; s__
8ff0fdb02584d88286e273f37d991cd1	113	19	0	0	58	26	0	29	27	117	39	0	29	24	47	0	0	36	20	0	22	44	0	52	93	48	0	42	0	37	33	24	0	k__Bacteria; p__Firmicutes; c__Clostridia; o__Clostridiales; f__Ruminococcaceae; g__Ruminococcus; s__albus
1d8b9ee87f6440d35b789ccfdb66cb43	0	0	0	0	0	0	0	0	0	0	0	0	0	0	0	0	0	0	0	0	0	0	0	0	979	0	0	0	0	0	0	0	0	k__Bacteria
063d2b27dbc3ecf1883f72f650ab1f4e	0	0	0	0	0	0	0	0	0	0	0	0	0	0	0	0	0	0	0	0	0	0	0	0	0	0	979	0	0	0	0	0	0	k__Bacteria
4344400635218b7a4c6a2e8fe59f5ef6	0	0	0	0	0	0	0	0	0	0	0	0	0	0	0	0	0	0	0	0	0	0	0	0	0	0	978	0	0	0	0	0	0	k__Bacteria
084a7a14801eb4118ca88b5a88d36679	124	0	33	0	0	0	0	33	0	76	0	0	0	12	57	58	63	71	36	0	72	77	0	80	0	0	25	39	0	0	60	56	0	k__Bacteria; p__Bacteroidetes; c__Bacteroidia; o__Bacteroidales; f__Rikenellaceae; g__; s__
97d94bfc147964e6ae4b763af68fb3f0	0	160	65	0	0	0	0	0	0	0	72	144	179	142	44	0	0	0	0	0	0	0	0	0	0	0	0	0	0	0	0	0	165	k__Bacteria; p__Firmicutes; c__Clostridia; o__Clostridiales; f__Lachnospiraceae; g__[Ruminococcus]; s__gnavus
8307380baac04b15dc141963c3e2f03b	0	0	0	0	67	0	0	0	21	31	0	0	79	0	52	38	41	43	0	52	91	73	0	64	16	53	0	47	48	50	54	50	0	k__Bacteria; p__Bacteroidetes; c__Bacteroidia; o__Bacteroidales; f__Bacteroidaceae; g__Bacteroides; s__
1ef98ecb7391c376ae56c5d7321f7306	0	0	0	0	0	0	0	0	0	0	0	0	0	0	0	0	0	951	0	0	0	0	0	0	0	0	0	0	0	0	0	0	0	k__Bacteria
518cdec8d61ada723fedd91c23abee69	0	9	0	0	0	0	0	20	0	16	0	0	0	0	68	31	59	0	29	49	90	89	53	69	20	55	0	29	63	64	78	49	0	k__Bacteria; p__Firmicutes; c__Clostridia; o__Clostridiales; f__Lachnospiraceae; g__; s__
f18fab3ab4321c20131e846959ea433a	43	28	49	0	77	31	0	69	12	58	0	0	3	4	52	36	42	15	0	23	33	19	0	17	21	163	0	16	14	0	73	36	0	k__Bacteria; p__Firmicutes; c__Clostridia; o__Clostridiales; f__[Tissierellaceae]; g__Peptoniphilus; s__
ab3a0ecbfa60846a7d85a9c79ec14526	111	0	0	0	0	0	0	41	0	73	31	0	20	21	68	0	73	0	0	81	0	0	131	33	90	0	0	76	67	0	0	0	0	k__Bacteria; p__Firmicutes; c__Clostridia; o__Clostridiales; f__Lachnospiraceae; g__Coprococcus; s__
3951df7f8a0c3bcb9dbc2764a5def50f	84	0	17	0	23	0	0	0	0	45	0	0	0	28	0	52	0	43	0	34	47	0	0	103	82	50	39	40	0	103	42	83	0	k__Bacteria; p__Firmicutes; c__Clostridia; o__Clostridiales; f__Lachnospiraceae
13cc2c9875e5af89f2be9bc92f1cca30	37	17	57	0	24	0	0	11	0	73	0	0	8	0	31	27	0	33	0	32	54	25	26	22	35	74	19	65	39	33	0	172	0	k__Bacteria; p__Firmicutes; c__Clostridia; o__Clostridiales; f__; g__; s__
faa102113d5fd172f49d8b9f7a2dd03c	107	0	28	0	0	0	10	24	0	45	20	0	0	38	0	56	52	0	0	61	44	40	42	68	57	0	43	36	0	0	42	100	0	k__Bacteria; p__Bacteroidetes; c__Bacteroidia; o__Bacteroidales; f__Bacteroidaceae; g__Bacteroides
479c0cf8630f0c9f100cac083c9808af	31	54	38	0	23	0	0	0	43	88	57	71	52	61	0	0	0	32	45	50	0	0	0	0	36	35	0	47	0	48	0	0	98	k__Bacteria; p__Firmicutes; c__Clostridia; o__Clostridiales; f__; g__; s__
5406625579c87f3138d9a5818585227c	32	0	0	0	0	0	0	0	0	44	0	0	0	0	42	27	40	57	0	47	106	91	75	59	0	0	0	43	34	56	62	61	32	k__Bacteria; p__Firmicutes; c__Clostridia; o__Clostridiales; f__Ruminococcaceae; g__Oscillospira; s__
c5f490306b959b438f5bd66b44a7020d	0	135	52	0	0	0	0	0	0	0	14	160	206	99	0	0	0	0	16	0	0	0	0	23	0	0	0	0	0	0	15	0	187	k__Bacteria; p__Firmicutes; c__Clostridia; o__Clostridiales; f__Lachnospiraceae; g__; s__
7a2476901365c503418bd0cabb71ba7b	0	0	0	0	10	0	0	0	23	33	0	0	0	19	57	38	0	91	30	61	83	67	43	86	30	38	27	50	47	57	0	0	0	k__Bacteria; p__Proteobacteria; c__Alphaproteobacteria; o__Rhodospirillales; f__Acetobacteraceae; g__Acetobacter; s__
ac568f867b254b5d951a978dfa9e1043	0	167	0	0	0	0	0	0	0	0	115	136	166	106	45	0	0	0	0	0	0	0	0	0	0	0	0	0	0	0	0	0	142	k__Bacteria; p__Firmicutes; c__Clostridia; o__Clostridiales; f__Ruminococcaceae; g__Ruminococcus; s__
e245f281ab6db0b4358b1f07eea39d3d	59	0	37	0	0	0	0	0	0	81	22	0	0	0	43	0	0	86	0	69	66	80	34	0	0	0	80	45	31	51	0	88	0	k__Bacteria; p__Firmicutes; c__Clostridia; o__Clostridiales; f__Ruminococcaceae; g__Oscillospira; s__
c11d39f47cb5e6c0d47a29981df61e5f	0	0	0	0	0	0	0	0	0	0	0	0	0	0	0	0	0	194	0	0	227	165	0	0	0	0	0	151	0	0	0	135	0	k__Bacteria; p__Firmicutes; c__Clostridia; o__Clostridiales; f__; g__; s__
f33b75a2fc997c451f4cdcde3970174e	24	0	0	0	0	0	0	23	0	0	30	10	0	15	31	27	32	67	13	28	47	52	49	74	36	45	21	44	0	45	16	59	75	k__Bacteria; p__Firmicutes; c__Clostridia; o__Clostridiales; f__Ruminococcaceae; g__Oscillospira; s__
a8b6304b74e8b5e6a19595f4d522f539	0	0	0	0	0	0	0	0	0	0	0	0	0	0	96	51	0	83	0	0	140	121	0	108	64	48	30	42	0	42	38	0	0	k__Bacteria; p__Firmicutes; c__Clostridia; o__Clostridiales; f__; g__; s__
9612c36ccad82d42cac4e6592b09c344	25	0	42	0	0	0	0	0	0	0	0	0	0	0	55	50	51	59	27	0	48	51	53	62	0	35	0	0	0	53	51	93	105	k__Bacteria; p__Firmicutes; c__Clostridia; o__Clostridiales; f__Lachnospiraceae; g__Coprococcus; s__
6cef7345c2dd4aafa8faf4a3059b23f5	0	0	0	0	0	0	0	0	0	0	0	0	0	0	41	57	35	70	0	0	71	57	64	44	18	0	38	86	73	75	53	76	0	k__Bacteria; p__Firmicutes; c__Clostridia; o__Clostridiales; f__Lachnospiraceae; g__; s__
976cf0bc93f9d1303629aa0aa767c464	13	0	20	0	17	0	0	10	0	18	0	0	0	11	43	37	60	0	0	58	37	65	37	54	65	37	0	56	33	51	32	101	0	k__Bacteria; p__Firmicutes; c__Clostridia; o__Clostridiales; f__; g__; s__
6a73611ac16b03933cc52537b40ef1e5	28	0	35	0	27	0	10	0	0	12	0	31	23	20	22	12	37	48	19	29	68	64	44	35	25	46	0	31	31	29	46	31	46	k__Bacteria; p__Firmicutes; c__Clostridia; o__Clostridiales; f__; g__; s__
5eba9b4a8efe35043cc745f04b00183c	51	0	70	0	47	0	0	0	0	70	0	0	0	0	65	48	42	60	0	0	44	72	49	53	0	0	0	51	0	84	40	0	0	k__Bacteria; p__Firmicutes; c__Clostridia; o__Clostridiales
cbeeb3a8cab81d37b4e303aeadfa8f0f	0	0	0	0	0	0	0	0	0	0	0	0	0	0	0	0	0	0	0	0	20	0	0	0	0	824	0	0	0	0	0	0	0	k__Bacteria; p__Actinobacteria; c__Actinobacteria; o__Actinomycetales; f__Micrococcaceae; g__Nesterenkonia; s__
bc980c82154d6008727ccd4f699e898b	35	59	37	0	17	10	7	15	0	13	22	50	0	26	38	14	37	29	27	20	34	24	13	29	14	16	10	25	21	0	26	50	121	k__Bacteria; p__Tenericutes; c__Mollicutes; o__RF39; f__; g__; s__
d995c36e86db5847b41b5dd3619f5f3a	0	0	0	0	0	0	0	0	0	10	0	0	0	0	0	40	109	99	0	0	97	112	50	0	49	65	0	0	45	73	87	0	0	k__Bacteria; p__Firmicutes; c__Clostridia; o__Clostridiales; f__Lachnospiraceae
112646e62c8426fce6ad1520161b326c	0	0	0	0	0	0	0	0	0	0	0	0	0	0	0	0	0	0	0	0	0	0	0	0	0	805	0	0	0	0	0	0	0	k__Bacteria
eacfc88e5369002a04d10c29a4a53344	0	0	0	0	0	0	0	0	0	0	0	0	0	0	0	0	0	0	0	802	0	0	0	0	0	0	0	0	0	0	0	0	0	k__Bacteria
4eb31cc6ff8a1b26d50a7ee54a1bbc12	45	57	31	0	0	0	0	0	0	79	0	69	55	28	0	32	0	0	0	32	27	0	0	48	31	0	26	38	0	0	31	66	105	k__Bacteria; p__Firmicutes; c__Clostridia; o__Clostridiales; f__Lachnospiraceae; g__[Ruminococcus]; s__gnavus
fd5efaa8780f3188f34cb15cffb55f86	28	22	22	0	0	0	0	0	0	50	0	23	33	27	0	0	49	21	0	33	58	119	24	47	38	49	10	0	0	41	26	55	25	k__Bacteria; p__Firmicutes; c__Clostridia; o__Clostridiales; f__Lachnospiraceae; g__; s__
b85dc43a55c5202985ad59f39f3129ed	63	0	22	0	32	0	0	12	0	66	0	0	40	12	47	21	38	52	0	53	0	37	25	55	0	40	0	43	25	40	31	38	0	k__Bacteria; p__Firmicutes; c__Clostridia; o__Clostridiales; f__; g__; s__
49619ad8cea6d8ffa5a23b16216a173b	0	0	0	0	0	0	0	0	0	0	0	0	0	0	0	0	0	0	0	0	0	0	0	0	0	0	0	783	0	0	0	0	0	k__Bacteria
ec56e1fd6ecaeb41187eb4e73f04a0c2	0	155	49	0	0	0	6	0	0	0	34	146	135	103	0	0	0	0	28	0	0	0	0	0	0	0	0	0	0	0	0	0	126	k__Bacteria; p__Firmicutes; c__Clostridia; o__Clostridiales; f__; g__; s__
c2ddcd4d563f56d19d84ed0714704010	25	0	55	0	19	0	0	9	0	31	0	0	0	11	24	35	29	60	16	39	52	38	0	59	32	30	20	0	47	15	35	90	0	k__Bacteria; p__Firmicutes; c__Clostridia; o__Clostridiales; f__Lachnospiraceae; g__; s__
66caeed51198aaeaf19226eb6e92a484	67	0	0	0	34	0	0	26	23	23	29	0	9	0	25	26	58	48	0	0	44	51	32	100	0	38	0	53	21	0	16	45	0	k__Bacteria; p__Firmicutes; c__Clostridia; o__Clostridiales
59ba7d5cc1031423584b0f477e6a4249	0	0	0	0	0	0	0	0	0	0	0	757	0	0	0	0	0	0	0	0	0	0	0	0	0	0	0	0	0	0	0	0	0	k__Bacteria
9b13e9e67bf4f3e7d276a033c3ba673d	0	0	0	0	0	0	0	54	0	116	0	0	0	0	0	0	105	0	0	0	0	156	0	0	73	0	69	0	0	0	103	74	0	k__Bacteria; p__Firmicutes; c__Clostridia; o__Clostridiales; f__; g__; s__
45c68d4ec78f57f083ccd2c0571cfb7f	0	61	45	0	0	47	33	0	0	0	62	111	210	60	0	0	0	0	0	0	0	0	0	0	0	0	0	0	0	0	0	0	120	k__Bacteria; p__Firmicutes; c__Clostridia; o__Clostridiales; f__Ruminococcaceae; g__Oscillospira; s__
acaf8c4cac617c845127f592bb506a4e	0	0	0	0	0	0	0	0	0	0	0	0	0	0	103	0	0	0	0	0	0	169	104	0	0	96	0	85	0	0	96	96	0	k__Bacteria; p__Firmicutes; c__Clostridia; o__Clostridiales; f__Ruminococcaceae; g__Ruminococcus; s__
8af515dc6130d53e32900992d580e1c0	47	20	24	0	111	31	0	40	0	39	0	0	0	0	25	14	42	0	0	26	29	50	0	0	33	56	0	8	22	0	93	37	0	k__Bacteria; p__Firmicutes; c__Clostridia; o__Clostridiales; f__[Tissierellaceae]; g__Peptoniphilus; s__
7a675e545e6d6fe6379947eedbc17f32	0	89	37	0	8	0	11	15	0	0	20	48	100	60	27	0	39	31	32	24	38	0	0	43	16	0	15	0	0	0	26	0	65	k__Bacteria; p__Firmicutes; c__Clostridia; o__Clostridiales; f__Ruminococcaceae; g__; s__
25174aec441ca44bc1f95999437cd884	0	0	0	0	0	0	0	0	0	0	0	0	0	0	68	0	34	50	0	68	131	67	0	0	41	39	0	59	0	61	125	0	0	k__Bacteria; p__Firmicutes; c__Clostridia; o__Clostridiales
10474b79701aa46747a90d6b9a08c8a3	159	0	19	0	39	12	0	44	0	99	0	0	42	13	73	8	0	0	11	28	33	0	0	0	16	55	0	12	0	9	43	27	0	k__Bacteria; p__Actinobacteria; c__Actinobacteria; o__Actinomycetales; f__Corynebacteriaceae; g__Corynebacterium; s__
c105f29b3062302144f2e97d2fff1327	23	0	0	0	0	7	0	0	0	0	0	16	26	41	0	23	54	0	12	21	41	24	0	73	0	58	0	27	0	58	55	103	80	k__Bacteria; p__Firmicutes; c__Clostridia; o__Clostridiales; f__; g__; s__
dbbd6a6fa1b6b4c739b50934ff04b844	51	0	0	0	0	0	0	0	0	0	0	0	0	0	70	0	74	0	0	104	69	95	0	0	0	0	0	85	0	0	113	75	0	k__Bacteria; p__Firmicutes; c__Clostridia; o__Clostridiales; f__Ruminococcaceae; g__Oscillospira; s__
5f9b924b62a89201de052f545fc49b3a	0	0	0	0	0	0	7	0	0	0	13	27	25	22	47	0	52	66	0	63	0	91	51	92	0	0	0	36	0	62	0	0	80	k__Bacteria; p__Firmicutes; c__Clostridia; o__Clostridiales; f__Lachnospiraceae; g__; s__
e0b53b2d08c1e46be2e884135b243e10	0	0	0	0	0	0	0	68	91	0	0	0	0	0	0	43	108	81	0	0	0	171	0	0	0	0	0	90	0	75	0	0	0	k__Bacteria; p__Bacteroidetes; c__Bacteroidia; o__Bacteroidales; f__Prevotellaceae; g__Prevotella; s__copri
e193b33a7292f2e42e7fce58bde20073	0	0	0	0	0	0	0	0	0	0	0	0	0	0	0	0	72	53	0	83	92	112	0	140	0	0	0	90	0	0	0	64	20	k__Bacteria; p__Firmicutes; c__Clostridia; o__Clostridiales; f__Lachnospiraceae
305c4844cf7c76b416fe9389ef9234e7	16	67	32	0	0	0	0	0	0	16	28	72	144	64	0	13	24	0	35	0	0	0	22	38	0	23	0	0	16	32	0	23	56	k__Bacteria; p__Firmicutes; c__Clostridia; o__Clostridiales; f__Ruminococcaceae; g__Ruminococcus; s__
eecc29b927b4e4c680ee3d434bf764f6	0	0	0	0	0	0	0	0	0	15	0	0	0	10	66	29	0	61	0	47	86	41	37	93	18	26	11	0	34	44	48	55	0	k__Bacteria; p__Firmicutes; c__Clostridia; o__Clostridiales
a1591b37c7acbef99d1a57314c701691	0	0	0	0	69	0	0	345	0	0	0	0	88	0	0	0	0	0	0	0	22	114	0	0	28	0	0	0	21	0	0	32	0	k__Bacteria; p__Firmicutes; c__Erysipelotrichi; o__Erysipelotrichales; f__Erysipelotrichaceae; g__Allobaculum; s__
58c3d35d6c9e82a1a319f14e44c9e454	24	149	26	0	0	0	0	0	0	0	0	106	223	57	0	0	0	0	21	0	0	0	0	0	0	0	0	0	0	0	0	0	109	k__Bacteria; p__Firmicutes; c__Clostridia; o__Clostridiales; f__; g__; s__
fd39dc4bd151eb073166696862ded3a0	0	0	0	0	28	0	0	0	16	24	46	0	0	0	0	33	58	86	0	49	62	37	37	54	0	0	0	0	34	59	0	70	0	k__Bacteria; p__Firmicutes; c__Clostridia; o__Clostridiales; f__Lachnospiraceae
90e8fce93c9d524ecd5979681fa09435	0	0	0	0	0	0	0	0	0	0	0	0	0	0	0	0	0	0	0	0	0	0	0	0	693	0	0	0	0	0	0	0	0	k__Bacteria
3354a544bce07e5eecd0296f6a79a94f	0	0	0	0	0	0	0	0	0	0	0	0	0	0	0	0	0	0	0	0	0	0	0	0	0	0	0	0	0	689	0	0	0	k__Bacteria
d189bc387d24527751d314cc5a4eb329	43	0	37	0	0	0	0	22	0	66	0	0	0	0	4	0	63	0	0	30	21	62	0	44	36	40	19	14	35	35	48	68	0	k__Bacteria; p__Firmicutes; c__Clostridia; o__Clostridiales; f__Lachnospiraceae; g__Clostridium; s__colinum
e48403eaa86ba96bed53a2e3b9a5f80d	0	0	0	0	55	0	0	0	0	0	0	0	0	27	0	0	68	59	27	61	75	61	55	0	0	0	26	69	49	51	0	0	0	k__Bacteria; p__Firmicutes; c__Clostridia; o__Clostridiales; f__Lachnospiraceae; g__; s__
c2092ee97e1be9440daaaf5ab7f23e09	18	5	0	0	7	0	0	0	0	7	0	0	0	10	36	38	42	38	0	0	44	57	25	54	23	57	0	42	25	21	56	71	0	k__Bacteria; p__Firmicutes; c__Clostridia; o__Clostridiales
b3f435661af9c522a29a4effa78967cb	32	0	0	0	34	12	0	0	26	57	11	0	0	11	31	0	35	72	15	49	28	0	21	48	0	24	15	28	30	38	18	36	0	k__Bacteria; p__Proteobacteria; c__Epsilonproteobacteria; o__Campylobacterales; f__Helicobacteraceae; g__Helicobacter; s__ganmani
80f51b4d6cdd329cda6a3e45bdc7cca3	0	0	15	0	26	0	0	24	0	14	0	0	0	0	0	30	39	44	0	47	28	53	0	49	42	30	16	35	23	57	34	61	0	k__Bacteria; p__Firmicutes; c__Clostridia; o__Clostridiales; f__Clostridiaceae; g__Candidatus Arthromitus; s__
ee8c14e7d8d67e778ac21c7116ad6c57	25	23	0	0	54	24	0	35	24	33	12	0	0	0	27	35	32	0	0	36	35	35	0	0	0	44	0	42	51	0	58	41	0	k__Bacteria; p__Firmicutes; c__Clostridia; o__Clostridiales; f__Veillonellaceae; g__Dialister; s__
5de4e3bd715bbb5c65101d0ce60635d1	0	0	0	0	20	0	0	78	0	0	0	0	29	0	0	0	0	26	10	65	0	65	174	16	0	55	0	0	27	0	55	46	0	k__Bacteria; p__Firmicutes; c__Clostridia; o__Clostridiales; f__Peptostreptococcaceae; g__; s__
6e46ebee102114f0460769741bcad3b8	132	40	155	0	65	25	0	44	26	100	18	0	0	0	0	23	0	0	0	0	0	0	0	0	23	0	0	0	0	0	0	0	0	k__Bacteria; p__Firmicutes; c__Clostridia; o__Clostridiales; f__Lachnospiraceae; g__; s__
53ccc762d33309480b28fff96ae8be5b	0	0	0	0	169	0	0	115	0	0	0	0	0	0	0	37	34	0	0	37	46	0	0	0	65	0	0	0	0	0	102	44	0	k__Bacteria; p__Firmicutes; c__Clostridia; o__Clostridiales; f__[Tissierellaceae]; g__Peptoniphilus; s__
080d427f00adac01463c3a35a845ddac	55	14	19	0	28	0	0	41	0	75	0	0	0	10	37	29	0	25	6	29	35	0	14	13	0	34	0	17	13	21	58	75	0	k__Bacteria; p__Actinobacteria; c__Actinobacteria; o__Actinomycetales; f__Corynebacteriaceae; g__Corynebacterium; s__kroppenstedtii
4f862777a2ba557ee28adc42034fca53	32	0	21	0	0	19	0	0	0	29	0	0	0	0	28	33	30	29	0	64	60	69	0	0	35	0	25	0	26	38	38	65	0	k__Bacteria; p__Firmicutes; c__Clostridia; o__Clostridiales
632d8afdf8f6a354f5eec8adf433a645	0	115	33	0	8	9	0	14	0	0	27	59	80	67	30	13	0	0	13	0	33	0	0	0	0	11	0	0	21	0	0	21	75	k__Bacteria; p__Firmicutes; c__Clostridia; o__Clostridiales; f__Ruminococcaceae; g__Ruminococcus; s__
77d4efa74d55085d19fc5f33d360ab98	31	0	16	0	9	0	0	11	7	48	0	0	0	14	14	28	0	19	0	28	64	31	0	39	51	27	21	34	9	45	31	44	0	k__Bacteria; p__Bacteroidetes; c__Bacteroidia; o__Bacteroidales; f__; g__; s__
420e1dcaefd55c062332f3ab1d838731	40	0	0	0	0	0	0	0	0	0	0	0	0	19	71	24	35	48	0	47	70	53	37	50	0	47	0	23	0	0	17	39	0	k__Bacteria; p__Firmicutes; c__Erysipelotrichi; o__Erysipelotrichales; f__Erysipelotrichaceae; g__; s__
80c3e8c8c15e5e68396f391df9ad2167	40	0	19	0	0	0	0	0	0	17	0	0	0	17	0	31	32	60	0	41	43	42	42	0	34	29	19	0	24	43	45	41	0	k__Bacteria; p__Firmicutes; c__Clostridia; o__Clostridiales; f__; g__; s__
081a6aa82fceef6089ccc81b922517ec	0	113	54	0	0	0	0	0	0	0	0	107	110	23	0	0	0	0	0	0	0	0	0	0	0	0	0	0	0	0	0	0	203	k__Bacteria; p__Firmicutes; c__Clostridia; o__Clostridiales; f__Lachnospiraceae; g__Coprococcus; s__
5ac4d5e8f06fb51819792b7f04a20b72	72	10	68	0	85	0	0	31	0	118	15	0	0	0	36	0	23	19	0	26	0	0	0	8	0	19	0	18	22	13	0	22	0	k__Bacteria; p__Firmicutes; c__Clostridia; o__Clostridiales; f__Lachnospiraceae
d65b1bbe9d392d41e7ff907345345dd7	46	0	8	0	0	0	0	0	0	0	0	0	0	14	33	0	30	48	9	33	34	0	31	47	60	0	16	34	0	26	17	112	0	k__Bacteria; p__Bacteroidetes; c__Bacteroidia; o__Bacteroidales; f__[Odoribacteraceae]; g__Butyricimonas; s__
71fe58b5775a071f07385b51718bf517	0	0	0	0	0	0	0	46	0	0	0	0	0	0	42	29	91	35	0	0	77	0	0	0	0	57	21	0	0	117	0	83	0	k__Bacteria; p__Bacteroidetes; c__Bacteroidia; o__Bacteroidales; f__S24-7; g__; s__
c55033b66036dd0bfb86e68711c0ffa2	35	9	11	0	18	0	0	49	15	41	0	0	0	14	31	22	29	0	0	45	34	51	14	30	0	24	0	0	22	45	32	24	0	k__Bacteria; p__Bacteroidetes; c__Bacteroidia; o__Bacteroidales; f__; g__; s__
62a1b6adcbbbe33c2fe6d79f70e54e7b	192	0	131	0	0	0	0	0	0	0	0	0	64	0	0	0	0	0	0	0	0	0	0	0	0	0	0	0	82	0	122	0	0	k__Bacteria; p__Firmicutes; c__Clostridia; o__Clostridiales; f__Lachnospiraceae; g__; s__
9bf3ccc223acfe3dbc93a7d0e9d5f37c	39	0	19	0	13	0	0	0	27	39	0	0	22	0	0	25	57	38	0	0	11	0	31	48	46	21	11	47	0	32	35	29	0	k__Bacteria; p__Bacteroidetes; c__Bacteroidia; o__Bacteroidales; f__[Odoribacteraceae]; g__Odoribacter; s__
c8916533bd540f2a5862510b100c5f29	0	45	0	0	0	0	0	0	0	0	0	0	67	42	0	0	0	67	39	0	100	0	60	59	0	45	0	0	0	0	56	0	0	k__Bacteria; p__Firmicutes; c__Clostridia; o__Clostridiales; f__Ruminococcaceae; g__Oscillospira; s__
4547ee6c9b7653058cb76b856ccb9315	24	20	0	0	67	20	0	42	14	13	0	0	0	0	20	0	38	0	0	9	0	33	0	0	12	111	0	19	16	15	81	19	0	k__Bacteria; p__Actinobacteria; c__Actinobacteria; o__Actinomycetales; f__Actinomycetaceae; g__Actinomyces; s__europaeus
b88a882854f4c5b7c2ba9831a6e0e5f0	0	0	94	0	23	0	0	0	0	53	59	0	130	0	0	0	0	0	0	0	0	0	14	0	0	195	0	0	0	0	0	0	0	k__Bacteria; p__Bacteroidetes; c__Bacteroidia; o__Bacteroidales; f__Bacteroidaceae; g__Bacteroides; s__fragilis
34c70a3d8576dda62d3672c4df0a7acc	23	0	0	0	0	0	0	0	0	26	0	0	0	31	49	36	0	0	0	0	75	33	28	53	36	45	0	59	12	18	0	38	0	k__Bacteria; p__Firmicutes; c__Clostridia; o__Clostridiales; f__Clostridiaceae; g__Clostridium; s__
f0a6da7e1a409bb4a6283d98be1430ea	0	0	0	0	0	0	0	0	0	22	0	0	0	0	29	21	9	43	0	30	81	15	36	63	17	26	0	50	0	48	26	46	0	k__Bacteria; p__Firmicutes; c__Clostridia; o__Clostridiales
cc5db7828adb8e1151924531fdf32f5e	13	0	0	0	0	0	0	13	0	69	0	0	0	0	44	40	0	39	0	0	28	20	20	65	13	34	0	0	29	45	57	32	0	k__Bacteria; p__Tenericutes; c__Mollicutes; o__Anaeroplasmatales; f__Anaeroplasmataceae; g__Anaeroplasma; s__
db0246689eabed8121f90c9a5fd577b8	15	26	5	0	52	20	0	15	9	37	2	0	0	5	45	31	47	14	4	23	14	42	0	0	10	0	0	0	29	19	56	36	0	k__Bacteria; p__Firmicutes; c__Clostridia; o__Clostridiales; f__Clostridiaceae; g__Clostridium; s__
43ba88e57c49bcc19e1eaeffba3edc24	14	9	0	0	65	19	0	17	13	31	0	0	3	0	27	6	40	9	0	20	17	41	0	9	0	119	0	5	18	12	58	0	0	k__Bacteria; p__Actinobacteria; c__Actinobacteria; o__Actinomycetales; f__Actinomycetaceae; g__Actinobaculum; s__
0c9ccff28745afdfc4efba28e429900d	0	0	206	0	54	49	0	39	0	0	0	0	0	0	0	0	0	21	0	0	19	0	0	39	40	0	6	0	0	0	47	28	0	k__Bacteria; p__Firmicutes; c__Clostridia; o__Clostridiales; f__Peptostreptococcaceae
686a81155e2190e16bed2b00a454eeed	0	31	0	0	0	18	0	0	0	12	0	37	0	16	31	38	51	53	0	0	0	65	63	0	0	0	0	0	27	0	0	53	50	k__Bacteria; p__Firmicutes; c__Clostridia; o__Clostridiales; f__Lachnospiraceae; g__; s__
d5d2e7832a7519e446469dec918d4ae6	28	29	16	0	106	30	4	28	0	18	0	0	0	0	26	0	21	0	0	18	8	18	0	9	0	92	3	12	0	0	44	32	0	k__Bacteria; p__Bacteroidetes; c__Bacteroidia; o__Bacteroidales; f__Prevotellaceae; g__Prevotella; s__
ab8950b7113e896e2ac29400ef440fa0	50	0	0	0	0	20	0	69	31	78	0	0	17	30	0	0	17	30	0	0	20	0	0	0	48	50	0	0	19	0	40	18	0	k__Bacteria; p__Bacteroidetes; c__Bacteroidia; o__Bacteroidales; f__Rikenellaceae; g__Alistipes; s__putredinis
95e313c4d92e44d79128dd15a6f48267	0	0	0	0	18	0	0	0	5	0	0	0	0	19	50	28	41	39	19	51	29	48	18	37	0	0	12	0	36	33	0	50	0	k__Bacteria; p__Firmicutes; c__Clostridia; o__Clostridiales; f__Lachnospiraceae; g__; s__
94848b27798084c2286d66b7768d0bec	57	0	0	0	28	0	0	33	0	33	0	0	0	0	0	49	0	46	0	0	47	0	45	0	61	0	0	0	44	0	27	61	0	k__Bacteria; p__Bacteroidetes; c__Bacteroidia; o__Bacteroidales; f__Bacteroidaceae; g__Bacteroides; s__
f3c05419845663f5d1dc4ba219ee6beb	54	0	0	0	0	0	0	0	0	0	0	0	0	0	41	51	0	0	0	32	33	0	85	87	83	0	0	0	0	63	0	0	0	k__Bacteria; p__Bacteroidetes; c__Bacteroidia; o__Bacteroidales; f__Prevotellaceae; g__Prevotella; s__copri
efacc5be9434543b6274fdd7d8dd6a36	99	0	0	0	33	0	0	0	0	0	0	0	0	0	0	0	70	69	0	75	0	0	0	0	55	0	0	35	0	0	50	40	0	k__Bacteria; p__Firmicutes; c__Clostridia; o__Clostridiales; f__Lachnospiraceae; g__Roseburia; s__
37bd49a0cf2362d3434d4e74edff0cfa	70	0	31	0	40	14	12	22	0	87	0	0	0	0	34	0	0	0	0	0	42	22	17	26	0	0	0	37	14	0	39	19	0	k__Bacteria; p__Firmicutes; c__Clostridia; o__Clostridiales; f__Lachnospiraceae; g__; s__
e92c1033a8f3b38c89c273410fcb64de	0	0	0	0	0	0	0	130	0	64	0	0	0	0	35	0	44	0	0	0	0	0	102	37	19	0	0	26	0	0	33	34	0	k__Bacteria; p__Bacteroidetes; c__Bacteroidia; o__Bacteroidales; f__Bacteroidaceae; g__Bacteroides; s__caccae
6e1e9c5824cdb0476ed9144661b7c910	63	99	0	0	0	0	0	0	0	0	46	84	137	0	0	0	0	0	0	0	0	0	0	0	0	0	0	0	0	0	0	0	93	k__Bacteria; p__Firmicutes; c__Clostridia; o__Clostridiales; f__Lachnospiraceae; g__[Ruminococcus]; s__gnavus
0678541bee4164efb0c4ca4604f1892c	56	59	55	0	0	0	0	0	0	0	0	33	87	0	0	14	0	29	0	0	27	15	0	0	0	13	0	0	0	0	0	43	89	k__Bacteria; p__Firmicutes; c__Clostridia; o__Clostridiales; f__Lachnospiraceae
47969e5139b82d9b2322c4599e7c1b67	0	0	0	0	0	0	0	0	0	29	0	0	0	0	69	53	69	57	0	0	79	69	0	86	0	0	0	0	0	0	0	0	0	k__Bacteria; p__Firmicutes; c__Clostridia; o__Clostridiales; f__; g__; s__
95077f9d54fff5c20b22d61b752cdd0c	0	0	0	0	0	0	0	0	0	0	0	0	0	0	48	0	0	0	0	99	0	48	267	0	0	47	0	0	0	0	0	0	0	k__Bacteria; p__Firmicutes; c__Erysipelotrichi; o__Erysipelotrichales; f__Erysipelotrichaceae; g__; s__
5626c50df82d7c66ea6c40c1b870628e	76	81	0	0	31	0	15	0	0	0	0	60	0	32	0	0	24	0	24	0	0	0	15	0	0	0	12	0	0	0	0	0	136	k__Bacteria; p__Firmicutes; c__Clostridia; o__Clostridiales; f__Lachnospiraceae; g__; s__
d3b40e0990661da90255278a00e422b8	0	0	0	0	0	0	0	0	0	0	0	0	0	0	0	0	0	0	0	0	0	0	0	7	0	485	0	0	0	0	13	0	0	k__Bacteria; p__Proteobacteria; c__Gammaproteobacteria; o__Xanthomonadales; f__Xanthomonadaceae; g__Stenotrophomonas; s__geniculata
252e6ac3d2c16a8f4a2b4d0a61e39796	0	0	13	0	46	0	0	32	0	102	0	0	0	0	47	0	120	0	0	0	0	48	0	0	0	0	0	34	0	0	0	58	0	k__Bacteria; p__Firmicutes; c__Bacilli; o__Lactobacillales; f__Streptococcaceae; g__Streptococcus
ed1b8128d538310d9e399a5d3a44e29d	0	0	29	0	0	0	0	0	0	24	0	0	0	0	0	38	70	39	0	46	0	0	43	69	0	0	0	0	0	38	41	55	0	k__Bacteria; p__Firmicutes; c__Clostridia; o__Clostridiales; f__; g__; s__
f6dad2c1d239a3a69be45180b6619698	0	0	0	0	0	0	0	0	0	42	0	0	6	0	0	0	13	0	0	0	0	0	0	0	0	431	0	0	0	0	0	0	0	k__Bacteria; p__Actinobacteria; c__Actinobacteria; o__Actinomycetales; f__Micrococcaceae
376a46f66ba97bb8dc8d7eb46bdd5a66	0	0	0	0	0	0	0	0	22	0	0	0	0	0	0	0	9	0	0	0	0	0	0	0	0	0	0	0	0	0	457	0	0	k__Bacteria; p__Firmicutes; c__Clostridia; o__Clostridiales; f__Clostridiaceae; g__Sarcina; s__
daabc52b0913dea9fc46d4a47b9f6223	0	0	0	0	14	0	0	0	0	0	0	0	39	0	43	51	0	0	0	44	102	96	38	0	0	0	0	0	0	35	0	0	24	k__Bacteria; p__Firmicutes; c__Clostridia; o__Clostridiales; f__Ruminococcaceae; g__Ruminococcus; s__
e7b4fa3e5b01f84f5d5a35eb53e7f638	0	149	0	0	0	0	0	0	0	0	0	111	118	0	0	0	0	0	0	0	0	0	0	0	0	0	0	0	0	0	0	0	106	k__Bacteria; p__Firmicutes; c__Clostridia; o__Clostridiales; f__Lachnospiraceae; g__; s__
4b033bfbb3db8f2f1fdc97e7d215657d	0	57	51	0	0	0	0	0	0	0	48	68	72	37	27	0	0	0	16	0	51	0	0	0	0	0	0	0	0	24	0	0	28	k__Bacteria; p__Firmicutes; c__Clostridia; o__Clostridiales; f__; g__; s__
9999df78abed83782e13dead57343ad3	20	77	42	0	10	9	9	0	0	0	0	76	19	32	15	0	0	0	24	0	0	0	0	0	0	0	0	0	0	16	12	20	95	k__Bacteria; p__Firmicutes; c__Clostridia; o__Clostridiales; f__Lachnospiraceae; g__; s__
52ee98253be1aa24b62680d502f0471b	15	14	0	0	27	0	0	21	0	59	0	0	0	14	38	0	30	0	0	0	0	44	10	18	16	21	0	8	13	0	47	81	0	k__Bacteria; p__Proteobacteria; c__Gammaproteobacteria; o__Pasteurellales; f__Pasteurellaceae; g__Haemophilus; s__parainfluenzae
493f58f2041d3e5a2d210d400ce45117	12	42	32	0	0	0	0	0	0	0	28	81	92	29	15	0	0	7	0	17	9	0	0	0	0	0	0	37	0	0	0	0	63	k__Bacteria; p__Firmicutes; c__Clostridia; o__Clostridiales; f__Lachnospiraceae; g__Dorea; s__
83bad29bc15bf29c6e7599840c9cbd3e	0	0	0	0	0	0	0	0	0	0	0	0	0	0	35	42	38	23	0	0	16	32	0	54	34	24	0	41	29	0	18	70	0	k__Bacteria; p__Firmicutes; c__Clostridia; o__Clostridiales
03ffa1d80823d79e3d0ca17c91fae6a7	26	21	0	0	0	0	0	0	11	0	23	38	43	33	0	0	0	0	0	0	0	19	0	0	0	30	0	48	0	0	0	36	116	k__Bacteria; p__Firmicutes; c__Clostridia; o__Clostridiales; f__; g__; s__
7ffe3e662edd2d1f40c3c4e2b07d941c	23	0	0	0	0	0	0	0	0	0	0	0	0	0	0	0	0	0	0	58	52	53	22	60	0	0	11	30	0	61	46	28	0	k__Bacteria; p__Firmicutes; c__Clostridia; o__Clostridiales; f__Lachnospiraceae
036cc9d48018315e05615327cc91c555	30	18	25	0	86	18	0	25	13	7	0	2	0	0	29	25	16	0	0	0	0	37	0	0	11	22	0	3	0	0	45	24	0	k__Bacteria; p__Firmicutes; c__Clostridia; o__Clostridiales; f__Veillonellaceae; g__Dialister; s__
994b441028cac8185534dd5e15302c4a	0	0	0	0	0	0	0	436	0	0	0	0	0	0	0	0	0	0	0	0	0	0	0	0	0	0	0	0	0	0	0	0	0	k__Bacteria; p__Firmicutes; c__Erysipelotrichi; o__Erysipelotrichales; f__Erysipelotrichaceae; g__Allobaculum; s__
eef19b64d48873b7f71ebb979c68c1b4	0	0	15	0	0	0	0	0	0	0	0	0	0	0	16	36	56	36	0	42	59	38	0	65	34	0	0	0	28	0	0	0	10	k__Bacteria; p__Firmicutes; c__Clostridia; o__Clostridiales
912c9b79342663c487caeaae16e5a3ae	0	0	0	0	0	0	0	0	0	54	0	0	27	22	0	32	59	32	0	0	0	38	0	0	0	24	0	56	0	0	47	43	0	k__Bacteria; p__Firmicutes; c__Clostridia; o__Clostridiales; f__Ruminococcaceae; g__Oscillospira; s__
ccd3fdf0d471d41b762b345d4877eddb	123	0	0	0	0	0	0	0	0	0	0	0	0	0	0	0	0	0	0	0	0	0	0	0	140	0	37	0	0	0	0	133	0	k__Bacteria; p__Bacteroidetes; c__Bacteroidia; o__Bacteroidales; f__Bacteroidaceae; g__Bacteroides; s__acidifaciens
f4f7d885630505d6addecf556f4d97cb	16	0	0	0	0	0	0	0	0	0	0	0	0	0	17	30	26	19	0	28	41	22	23	0	21	57	8	33	16	24	0	40	0	k__Bacteria; p__Firmicutes; c__Clostridia; o__Clostridiales; f__Ruminococcaceae; g__; s__
a7550fbd29d5222d32ab1b2f5db85c11	23	0	15	0	39	12	0	26	25	31	0	0	0	0	24	0	13	0	0	21	23	32	0	0	22	59	0	13	0	0	30	12	0	k__Bacteria; p__Firmicutes; c__Clostridia; o__Clostridiales; f__[Tissierellaceae]; g__Peptoniphilus; s__
1861d317f5b22b79e5738e74deb5f3fa	55	54	45	0	0	0	0	0	0	0	0	42	68	0	0	0	16	0	0	0	0	0	32	0	40	0	0	0	0	0	0	0	66	k__Bacteria; p__Firmicutes; c__Clostridia; o__Clostridiales; f__; g__; s__
a646367689abd7022fe0357630f365c5	14	0	0	0	0	0	0	0	0	7	0	0	0	0	20	19	18	39	0	0	24	22	11	25	29	25	8	37	14	0	31	75	0	k__Bacteria; p__Firmicutes; c__Clostridia; o__Clostridiales; f__; g__; s__
ffbfc6798b0c5dc0674f48d00971c484	0	0	0	0	0	0	0	0	0	0	0	0	0	0	49	41	40	0	0	42	31	35	0	53	0	0	0	0	0	54	41	32	0	k__Bacteria; p__Firmicutes; c__Erysipelotrichi; o__Erysipelotrichales; f__Erysipelotrichaceae; g__Allobaculum; s__
5c5be188243c1a057f9795260d4b6b45	0	0	0	0	0	0	0	0	0	0	0	0	0	0	0	42	49	0	0	38	21	30	25	57	20	0	0	67	18	0	50	0	0	k__Bacteria; p__Firmicutes; c__Clostridia; o__Clostridiales; f__Ruminococcaceae; g__Ruminococcus; s__
1bd2c306b28c75949a9cf5f72d818f91	42	0	0	0	0	0	0	0	65	109	0	0	0	34	0	0	0	0	0	0	0	0	81	0	47	0	0	0	0	0	37	0	0	k__Bacteria; p__Bacteroidetes; c__Bacteroidia; o__Bacteroidales; f__S24-7; g__; s__
b43668d2c9080e7fcc5a78644d5591c2	11	0	0	0	32	0	0	28	0	47	14	0	18	0	34	13	24	0	0	27	21	33	40	37	9	0	13	0	13	0	0	0	0	k__Bacteria; p__Firmicutes; c__Clostridia; o__Clostridiales; f__Ruminococcaceae; g__Gemmiger; s__formicilis
f94f16e5f64348222a3888b1e0dc73d9	0	47	31	0	0	0	0	0	0	22	20	54	77	50	0	0	0	33	9	0	0	0	0	0	0	0	0	0	0	0	0	0	69	k__Bacteria; p__Firmicutes; c__Clostridia; o__Clostridiales; f__; g__; s__
3e0dc3aafae3ae672b626d1f62929c17	0	6	0	0	0	0	0	11	0	80	0	0	0	0	0	0	35	0	0	48	0	0	136	0	0	0	0	29	18	0	36	13	0	k__Bacteria; p__Firmicutes; c__Clostridia; o__Clostridiales; f__Clostridiaceae; g__Clostridium; s__
b7ac27f9b807edd4c36484a57e2329b4	0	0	0	0	59	44	0	70	0	0	0	0	0	0	0	0	43	0	0	0	0	53	0	0	0	0	8	0	0	0	53	82	0	k__Bacteria; p__Bacteroidetes; c__Bacteroidia; o__Bacteroidales; f__Porphyromonadaceae; g__Porphyromonas; s__
e3a47cf3d5f213f3f45fcc0c2f312d63	0	12	0	0	0	0	0	0	0	23	0	0	0	0	0	28	30	0	0	0	16	0	14	0	32	19	15	0	0	17	0	200	0	k__Bacteria; p__Firmicutes; c__Clostridia; o__Clostridiales; f__; g__; s__
2ead12e5d7a3ebae437fd7bd5e90a862	47	0	0	0	0	16	31	0	0	0	0	0	0	106	41	0	19	22	0	0	0	35	0	0	29	0	13	0	0	25	0	19	0	k__Bacteria; p__Firmicutes; c__Erysipelotrichi; o__Erysipelotrichales; f__Erysipelotrichaceae; g__Clostridium; s__cocleatum
6aff0dc2d4d4accb4d1f375d7883e021	30	0	21	0	0	0	0	0	0	27	0	0	0	0	30	0	19	0	0	16	28	40	54	18	21	18	8	19	13	22	19	0	0	k__Bacteria; p__Proteobacteria; c__Betaproteobacteria; o__Burkholderiales; f__Alcaligenaceae; g__Sutterella; s__
0b4a02bbba0c325db50548a656ad25ff	0	0	17	0	0	0	0	0	16	23	0	0	0	0	84	0	0	0	0	0	43	0	31	0	28	0	0	48	0	30	40	34	0	k__Bacteria; p__Firmicutes; c__Clostridia; o__Clostridiales; f__Lachnospiraceae; g__; s__
cebad0b3be1035053bc4f70db913f2a7	13	0	44	0	0	0	0	0	0	12	0	0	0	0	0	23	0	13	0	0	0	0	0	0	0	288	0	0	0	0	0	0	0	k__Bacteria; p__Actinobacteria; c__Actinobacteria; o__Actinomycetales; f__Corynebacteriaceae; g__Corynebacterium; s__
70c47e5ebf3e40418c75fe1a8a2d0aa5	0	0	14	0	0	0	0	0	0	0	0	0	0	0	0	0	0	0	0	48	23	0	0	64	79	45	0	61	0	0	34	25	0	k__Bacteria; p__Firmicutes; c__Clostridia; o__Clostridiales; f__Ruminococcaceae; g__Ruminococcus; s__
0fbe90866940d6f0275298ddcddeba81	0	0	41	0	0	0	0	0	0	40	0	0	0	0	0	0	43	0	0	0	0	79	0	0	0	50	0	31	48	56	0	0	0	k__Bacteria; p__Firmicutes; c__Clostridia; o__Clostridiales; f__; g__; s__
07f427034dbff491ffb602737ee9ee5c	0	0	0	0	0	0	0	0	11	0	14	0	0	0	0	0	0	0	0	0	0	202	104	0	0	23	12	0	0	0	16	0	0	k__Bacteria; p__Bacteroidetes; c__Bacteroidia; o__Bacteroidales; f__S24-7; g__; s__
e3d20cb8bed566d655f689bd5b538d54	0	42	8	0	0	4	0	25	0	0	0	66	72	87	0	0	0	0	16	0	0	0	0	0	0	0	0	0	0	0	0	10	51	k__Bacteria; p__Firmicutes; c__Clostridia; o__Clostridiales; f__Lachnospiraceae
f6dc0d54c53312e3b0961ccd4c81eed9	0	67	28	0	21	0	0	0	0	0	0	41	48	23	16	0	0	0	0	0	0	0	0	42	0	0	0	0	9	0	0	0	85	k__Bacteria; p__Firmicutes; c__Clostridia; o__Clostridiales
b84b75d4ff69d1dca3c27bb1522961d6	48	0	0	0	18	0	0	0	9	0	0	0	0	0	42	0	0	0	0	13	0	71	0	40	0	49	0	0	0	32	0	54	0	k__Bacteria; p__Firmicutes; c__Clostridia; o__Clostridiales; f__Lachnospiraceae
80f1085d69d447ac3679838f055a4755	12	0	0	0	0	0	0	0	0	0	0	0	11	0	33	0	44	19	13	33	0	37	23	0	0	34	0	34	0	32	32	0	18	k__Bacteria; p__Firmicutes; c__Clostridia; o__Clostridiales; f__Ruminococcaceae; g__Oscillospira; s__
31a9ca1c8167bc40d0e9ac1f8aaa80db	51	0	0	0	0	0	0	0	0	0	0	0	0	0	46	0	0	0	0	64	0	0	101	0	0	49	0	28	0	0	33	0	0	k__Bacteria; p__Firmicutes; c__Clostridia; o__Clostridiales; f__Lachnospiraceae; g__[Ruminococcus]; s__torques
d8a6d10303b796833783b42f1a6ad718	36	0	28	0	0	0	0	0	0	77	0	0	0	0	27	0	0	0	0	0	0	68	0	42	0	58	0	0	0	0	36	0	0	k__Bacteria; p__Firmicutes; c__Clostridia; o__Clostridiales; f__Lachnospiraceae; g__; s__
3c3f7d94f3cef2f3bc3ae6ab1e3b1784	0	0	0	0	0	0	0	7	0	0	0	0	0	0	24	0	25	0	0	0	50	0	0	0	33	39	11	0	22	26	31	103	0	k__Bacteria; p__Firmicutes; c__Clostridia; o__Clostridiales
3b522b4fa258f0d3d68f57e9d75df311	0	8	16	0	0	0	0	0	0	11	0	0	0	0	0	46	23	0	13	0	62	49	0	32	22	39	0	0	0	0	0	47	0	k__Bacteria; p__Firmicutes; c__Clostridia; o__Clostridiales; f__[Mogibacteriaceae]; g__; s__
80d59d1ce8b9177d8ddf4c055dfcf5c7	56	0	52	0	0	0	0	0	0	37	0	0	0	0	0	0	96	0	21	0	0	0	0	0	0	0	0	0	0	0	0	103	0	k__Bacteria; p__Firmicutes; c__Clostridia; o__Clostridiales; f__; g__; s__
5d2b3d6a1d217a8510fd7e8a363bdd52	0	0	0	0	0	0	0	0	0	0	29	49	53	0	0	0	0	0	0	0	0	0	0	0	0	0	0	0	0	0	0	0	234	k__Bacteria; p__Firmicutes; c__Clostridia; o__Clostridiales; f__Lachnospiraceae; g__Coprococcus; s__
e99e33843621284c81ec942efe910fc1	0	0	0	0	0	0	0	0	0	0	0	0	0	0	0	0	0	0	0	0	58	0	0	0	140	0	86	0	0	0	0	81	0	k__Bacteria; p__Firmicutes; c__Clostridia; o__Clostridiales; f__; g__; s__
258d1a4eaa83a09c2fa2c9599b1d1bcc	0	75	30	0	0	0	0	0	0	0	0	79	103	28	0	0	0	0	0	0	0	0	0	0	0	0	0	0	0	0	0	0	47	k__Bacteria; p__Firmicutes; c__Clostridia; o__Clostridiales; f__Ruminococcaceae; g__Ruminococcus; s__
9f46a90b2c47ef15f4dc71367a6f6afb	11	36	21	0	0	0	0	0	0	0	11	36	72	23	0	0	0	0	19	0	0	0	0	35	17	0	0	0	12	0	0	0	66	k__Bacteria; p__Firmicutes; c__Clostridia; o__Clostridiales; f__Ruminococcaceae; g__Oscillospira; s__
d65cb9f08158ab2cc7e70ecb76150f1e	44	0	52	0	29	0	0	7	0	18	0	0	0	0	0	0	0	0	0	51	22	0	0	58	0	0	0	41	0	0	34	0	0	k__Bacteria; p__Firmicutes; c__Clostridia; o__Clostridiales; f__; g__; s__
93cb047f1254c9e19bb5b314ed5f29a2	0	0	0	0	0	0	0	0	0	0	0	0	0	0	35	0	0	0	0	35	0	0	210	0	0	0	12	0	11	0	52	0	0	k__Bacteria; p__Firmicutes; c__Clostridia; o__Clostridiales; f__Clostridiaceae; g__Clostridium; s__butyricum
e67364747e5f86ae2d4a3aa76bb9e6de	0	0	0	0	14	0	0	0	0	0	0	0	0	0	0	0	26	48	0	42	34	0	0	57	0	19	0	36	18	24	0	35	0	k__Bacteria; p__Firmicutes; c__Clostridia; o__Clostridiales; f__Lachnospiraceae
d72926b2bab363a81d1bb7b2f3af8064	0	0	0	0	0	0	0	0	0	0	0	0	0	0	0	19	44	0	0	12	42	0	0	0	0	20	23	0	14	31	0	148	0	k__Bacteria; p__Firmicutes; c__Clostridia; o__Clostridiales; f__Lachnospiraceae; g__; s__
ef2e9fc66491fea38380122e465c3359	16	0	16	0	0	0	0	0	0	0	11	0	7	0	17	0	21	33	0	43	8	0	0	25	28	30	0	16	24	23	0	28	0	k__Bacteria; p__Firmicutes; c__Clostridia; o__Clostridiales; f__; g__; s__
43ed2270291385475b88b8c040d80b7c	47	0	0	0	17	0	0	0	0	0	0	0	0	0	30	32	0	50	0	0	0	0	0	53	34	0	0	0	0	46	0	35	0	k__Bacteria; p__Firmicutes; c__Clostridia; o__Clostridiales; f__Lachnospiraceae; g__; s__
3c92bb050ad812e23cbc1ce60b7b68d5	0	0	0	0	0	0	0	0	0	0	0	0	0	0	25	0	0	0	0	72	0	0	205	0	42	0	0	0	0	0	0	0	0	k__Bacteria; p__Firmicutes; c__Clostridia; o__Clostridiales; f__Lachnospiraceae; g__Dorea; s__formicigenerans
5c0609ce830a59d5a33e08487baad788	0	0	0	0	0	0	0	0	0	0	0	0	0	0	0	0	0	0	0	0	0	42	194	15	0	30	0	21	41	0	0	0	0	k__Bacteria; p__Firmicutes; c__Clostridia; o__Clostridiales; f__Lachnospiraceae; g__; s__
4adc4d0dfe9130e6fa7c851923567106	21	31	0	0	0	0	0	0	0	0	0	18	0	0	0	0	0	0	0	16	27	0	0	0	0	13	0	0	0	0	0	44	155	k__Bacteria; p__Firmicutes; c__Clostridia; o__Clostridiales; f__; g__; s__
fd597137db6c04b199ae4e6a98e54a17	62	0	0	0	0	0	0	15	0	14	0	0	0	16	43	20	0	0	0	0	27	8	0	0	7	38	0	7	12	17	17	19	0	k__Bacteria; p__Actinobacteria; c__Actinobacteria; o__Actinomycetales; f__Propionibacteriaceae; g__Propionibacterium; s__acnes
22dc1e522226b1480b0eab825db5a901	0	0	15	0	0	0	0	0	0	0	12	0	0	0	22	0	35	21	13	0	29	47	0	0	29	0	0	0	0	0	30	53	16	k__Bacteria; p__Firmicutes; c__Clostridia; o__Clostridiales; f__Ruminococcaceae; g__; s__
dc21e9d7a0187fcf716c1a6887091e61	0	0	0	0	0	0	0	0	0	0	0	0	0	0	0	0	0	0	0	46	0	0	193	0	0	82	0	0	0	0	0	0	0	k__Bacteria; p__Firmicutes; c__Clostridia; o__Clostridiales; f__Lachnospiraceae; g__; s__
b8862aff547d0317c7a7bb818c346b35	0	36	31	0	0	0	0	0	0	0	19	29	125	36	0	0	0	0	0	0	24	0	0	0	0	0	0	0	0	0	20	0	0	k__Bacteria; p__Firmicutes; c__Clostridia; o__Clostridiales; f__Lachnospiraceae
e7cef42dc8f7efcd04d5803bb176809b	0	0	0	0	0	0	0	0	0	0	0	0	0	0	0	0	0	0	0	55	70	102	46	0	0	0	0	0	0	46	0	0	0	k__Bacteria; p__Firmicutes; c__Clostridia; o__Clostridiales; f__Ruminococcaceae; g__Oscillospira; s__
e032e4dc8a251ac8ed56b44c2db97789	0	0	0	0	0	0	0	0	0	0	0	0	0	0	38	24	29	0	0	0	44	18	0	57	0	29	0	0	0	35	44	0	0	k__Bacteria; p__Bacteroidetes; c__Bacteroidia; o__Bacteroidales; f__Rikenellaceae; g__; s__
ef147de5245cbe80548e19de1f88c6d5	0	29	38	0	0	0	0	0	0	0	23	0	31	22	0	0	0	0	0	0	32	0	0	0	0	0	23	0	0	40	0	43	35	k__Bacteria; p__Firmicutes; c__Clostridia; o__Clostridiales; f__; g__; s__
a070fbdd2c9779f648ed2eadfa688e2d	0	13	28	0	38	0	0	29	0	0	0	0	0	0	0	0	12	0	0	20	0	33	0	28	0	13	0	19	15	38	0	30	0	k__Bacteria; p__Actinobacteria; c__Actinobacteria; o__Actinomycetales; f__Corynebacteriaceae; g__Corynebacterium; s__
537defed3d31e913c59526fed94d73cc	39	0	0	0	0	0	0	0	0	0	0	0	0	0	0	0	21	52	0	28	0	0	69	0	54	28	0	0	0	0	0	24	0	k__Bacteria; p__Firmicutes; c__Clostridia; o__Clostridiales; f__Lachnospiraceae; g__; s__
62e3e9a35349654c15f2fa3ea0712962	0	0	0	0	0	12	0	0	0	0	0	0	35	0	0	0	0	60	0	0	0	0	58	0	0	28	0	64	55	0	0	0	0	k__Bacteria; p__Bacteroidetes; c__Bacteroidia; o__Bacteroidales; f__S24-7; g__; s__
43489edcbca9b18cb1cee391b357c2c3	0	48	28	0	0	26	0	0	0	0	0	64	43	25	0	0	0	0	21	0	0	0	0	0	0	0	0	0	0	0	0	0	56	k__Bacteria; p__Firmicutes; c__Clostridia; o__Clostridiales; f__; g__; s__
409388caad9548c154425f00a11ff8c9	0	0	0	0	0	0	0	0	0	32	0	0	0	0	38	0	0	58	0	0	67	32	0	0	39	0	0	0	0	44	0	0	0	k__Bacteria; p__Firmicutes; c__Clostridia; o__Clostridiales; f__Lachnospiraceae; g__; s__
5face3dee43b68d4921304bade25f60a	23	17	16	0	0	0	0	0	0	17	15	21	20	15	0	22	21	17	0	0	14	47	10	0	0	0	0	0	0	0	0	9	23	k__Bacteria; p__Firmicutes; c__Clostridia; o__Clostridiales; f__; g__; s__
305d1f535dcde1a0263d24db92ef0bce	0	0	0	0	0	0	0	0	0	0	0	0	0	0	0	0	0	11	0	0	0	0	182	0	35	0	0	0	0	23	52	0	0	k__Bacteria; p__Firmicutes; c__Clostridia; o__Clostridiales; f__Lachnospiraceae; g__; s__
6ae5a2e5f4d2f677011e1c771a699b7f	0	30	32	0	0	0	0	0	0	0	17	64	47	0	0	12	0	0	15	0	0	0	0	0	0	10	0	0	0	13	0	0	61	k__Bacteria; p__Firmicutes; c__Clostridia; o__Clostridiales; f__Lachnospiraceae; g__; s__
f7b18c5f0f7da935b9c5553eda4d3774	0	0	0	0	0	0	0	0	0	63	0	0	0	0	0	0	0	0	0	0	47	0	0	0	0	0	0	0	83	108	0	0	0	k__Bacteria; p__Firmicutes; c__Clostridia; o__Clostridiales; f__Ruminococcaceae; g__Butyricicoccus; s__pullicaecorum
0e397adf17e2c04f7b1c742654858fc8	0	0	0	0	0	0	0	0	0	0	0	0	0	0	0	0	51	0	0	68	43	59	0	0	0	0	0	0	0	0	0	80	0	k__Bacteria; p__Firmicutes; c__Clostridia; o__Clostridiales; f__Lachnospiraceae; g__[Ruminococcus]; s__gnavus
ed9caaf619944ab74c029ee7404f2d24	53	0	12	0	30	0	0	0	0	75	0	0	0	0	0	0	0	15	0	0	22	0	0	0	0	0	0	17	25	0	21	29	0	k__Bacteria; p__Firmicutes; c__Clostridia; o__Clostridiales; f__Lachnospiraceae; g__; s__
1a813644418c20ed5972d9d9753f7d36	0	0	0	0	26	0	0	0	0	0	0	0	0	0	0	33	0	0	0	0	0	87	0	68	0	37	0	0	0	0	0	43	0	k__Bacteria; p__Firmicutes; c__Clostridia; o__Clostridiales; f__; g__; s__
5ad466d0df936c1abcc9139abf44c970	0	0	0	0	20	10	0	0	0	0	0	18	0	18	0	0	0	0	0	0	0	145	32	0	0	0	0	0	0	0	0	0	45	k__Bacteria; p__Firmicutes; c__Clostridia; o__Clostridiales; f__; g__; s__
4b4d802e27382aff5f07baffce6e119a	0	36	31	0	45	0	0	39	12	49	0	0	0	0	0	0	0	0	0	0	0	0	0	0	0	0	0	33	0	0	42	0	0	k__Bacteria; p__Actinobacteria; c__Actinobacteria; o__Actinomycetales; f__Corynebacteriaceae; g__Corynebacterium; s__
7db543da8f232179b62b2e25eefb1126	0	0	0	0	19	0	0	26	0	23	0	0	0	0	20	0	0	12	0	0	0	0	0	0	27	0	0	28	40	20	0	71	0	k__Bacteria; p__Firmicutes; c__Clostridia; o__Clostridiales; f__Clostridiaceae
bb6ba547744c61383534e1c91b2da465	0	0	0	0	0	0	0	0	0	0	0	0	14	0	0	0	0	0	0	14	0	0	7	0	0	251	0	0	0	0	0	0	0	k__Bacteria; p__Firmicutes; c__Clostridia; o__Clostridiales; f__[Tissierellaceae]; g__Anaerococcus; s__
395a0fc830529d99be7bf0317c5789f8	0	0	0	0	0	0	0	0	0	0	0	0	33	0	41	0	0	59	0	0	0	51	0	52	0	0	0	0	0	49	0	0	0	k__Bacteria; p__Deferribacteres; c__Deferribacteres; o__Deferribacterales; f__Deferribacteraceae; g__Mucispirillum; s__schaedleri
e64f28d93bc752b9908eca2202363845	0	0	38	0	0	0	0	0	0	32	0	0	0	0	50	0	0	34	0	0	58	0	0	0	0	0	0	0	0	71	0	0	0	k__Bacteria; p__Firmicutes; c__Clostridia; o__Clostridiales; f__Dehalobacteriaceae; g__Dehalobacterium; s__
8a7f4e5d8ccbfebf996b7b689a6774ea	0	0	0	0	0	0	0	0	0	12	0	0	8	0	0	26	0	21	0	0	36	40	15	38	0	0	0	0	12	24	44	0	0	k__Bacteria; p__Cyanobacteria; c__4C0d-2; o__YS2; f__; g__; s__
ad1784d7af4ffda4b9515d5cf72d8308	25	0	0	0	0	0	0	26	29	0	0	0	0	0	0	21	0	0	0	47	0	0	75	0	0	0	0	19	32	0	0	0	0	k__Bacteria; p__Bacteroidetes; c__Bacteroidia; o__Bacteroidales; f__Porphyromonadaceae; g__Parabacteroides; s__
23583c9afed84cd62810893c691042a5	0	0	14	0	0	0	0	0	0	42	0	0	0	0	30	0	20	0	0	0	0	46	0	0	10	0	0	41	0	0	0	28	41	k__Bacteria; p__Firmicutes; c__Clostridia; o__Clostridiales; f__Ruminococcaceae; g__; s__
8096e127bd536f8186f09363e3c2a0b4	35	0	14	0	0	0	0	0	0	36	0	0	0	0	0	39	0	0	0	46	0	0	34	0	0	0	0	32	32	0	0	0	0	k__Bacteria; p__Firmicutes; c__Clostridia; o__Clostridiales; f__Lachnospiraceae; g__Coprococcus; s__
b7ec2c65e5ac6d58cedec6306cf9ad17	0	0	0	0	0	0	0	0	0	0	0	0	0	0	0	0	56	58	0	0	0	48	32	73	0	0	0	0	0	0	0	0	0	k__Bacteria; p__Firmicutes; c__Clostridia; o__Clostridiales; f__Ruminococcaceae; g__Butyricicoccus; s__pullicaecorum
0532d1d31fc8234603ddfabfe7b88676	0	0	0	0	0	0	0	0	0	0	0	0	0	0	0	0	81	71	0	0	0	0	0	87	0	24	0	0	0	0	0	0	0	k__Bacteria; p__Firmicutes; c__Clostridia; o__Clostridiales; f__Ruminococcaceae; g__Oscillospira; s__
8a48aedbfcd0ea901f7e11b892a33fdc	46	0	0	0	0	0	0	0	0	55	47	0	0	0	0	0	0	0	0	0	0	32	0	52	0	0	0	0	0	0	0	30	0	k__Bacteria; p__Firmicutes; c__Clostridia; o__Clostridiales; f__; g__; s__
5c196081a1f576a817d568e9a335923f	0	126	0	0	0	0	0	0	0	0	0	0	0	61	0	0	0	0	0	0	0	0	0	0	0	0	0	0	0	0	0	0	74	k__Bacteria; p__Firmicutes; c__Clostridia; o__Clostridiales; f__Lachnospiraceae; g__; s__
1a273dc2b927739328f6008b30283a00	0	0	0	0	0	0	0	0	0	23	0	21	35	0	0	0	42	0	13	0	0	31	0	0	23	0	0	23	0	0	31	0	19	k__Bacteria; p__Firmicutes; c__Clostridia; o__Clostridiales; f__; g__; s__
484ae780d077ec8fe1df3d96051bf7bd	120	0	0	0	0	0	0	0	0	0	0	0	0	0	0	0	71	0	0	0	0	0	0	0	0	0	0	65	0	0	0	0	0	k__Bacteria; p__Firmicutes; c__Clostridia; o__Clostridiales; f__Lachnospiraceae; g__Coprococcus; s__
666bf03b32fac32f023951da6f1eda54	50	0	27	0	0	0	0	0	0	25	0	0	0	0	0	0	19	0	0	0	31	36	0	0	0	0	0	25	0	43	0	0	0	k__Bacteria; p__Firmicutes; c__Clostridia; o__Clostridiales; f__Lachnospiraceae; g__; s__
11b88064871b4314557c5d9f7ec27a85	16	0	0	0	0	0	0	0	0	14	0	0	0	0	0	20	38	21	0	21	0	0	0	36	0	31	0	16	0	25	0	18	0	k__Bacteria; p__Actinobacteria; c__Coriobacteriia; o__Coriobacteriales; f__Coriobacteriaceae; g__Adlercreutzia; s__
18c335b94ca65083428372dafd33e2e8	0	0	0	0	0	0	0	0	0	0	91	0	0	0	7	0	0	0	0	0	0	0	0	0	0	0	0	0	0	0	158	0	0	k__Bacteria; p__Firmicutes; c__Bacilli; o__Lactobacillales; f__Lactobacillaceae; g__Lactobacillus; s__iners
d61a0040d3ae95d8fde07fd78daf5a30	0	0	14	0	0	0	0	0	0	0	0	0	0	0	0	0	42	45	0	26	42	0	35	0	0	0	0	0	21	0	28	0	0	k__Bacteria; p__Firmicutes; c__Clostridia; o__Clostridiales; f__Lachnospiraceae; g__; s__
56b10fa99530f3cbe41facb3dee4fa2f	0	0	0	0	0	0	0	0	0	0	0	0	0	0	0	10	0	0	0	32	19	0	0	0	27	15	11	76	0	0	37	25	0	k__Bacteria; p__Tenericutes; c__Mollicutes; o__Anaeroplasmatales; f__Anaeroplasmataceae; g__Anaeroplasma; s__
7a5b1bc971e9bf9681daa8609343fe29	0	0	0	0	0	0	0	0	0	0	0	0	0	0	0	0	0	0	0	0	0	0	0	69	0	0	0	82	0	0	0	101	0	k__Bacteria; p__Firmicutes; c__Clostridia; o__Clostridiales; f__Lachnospiraceae; g__; s__
0b6c2d8b1015de8dcbcd6c0f69dd0fb6	16	0	0	0	11	0	0	0	0	0	0	0	0	0	0	0	0	0	0	0	20	0	0	35	90	0	25	0	9	0	0	45	0	k__Bacteria; p__Firmicutes; c__Clostridia; o__Clostridiales; f__Ruminococcaceae; g__; s__
a5658a28480b07fb65883244ffec76b5	0	24	24	0	23	0	0	0	0	49	0	0	0	0	0	0	0	0	0	0	0	0	0	32	0	40	0	0	0	0	0	33	25	k__Bacteria; p__Firmicutes; c__Clostridia; o__Clostridiales; f__Lachnospiraceae; g__; s__
37ac5887d25a890384af3cdeb1ca0e4d	0	0	23	0	0	0	0	0	0	0	0	0	0	0	0	0	0	0	26	114	0	0	87	0	0	0	0	0	0	0	0	0	0	k__Bacteria; p__Firmicutes; c__Clostridia; o__Clostridiales; f__Lachnospiraceae
e9f54df9f236a7d98d8fb28ad7bccc51	0	0	0	0	0	0	0	0	0	60	0	0	46	0	0	25	0	0	0	0	0	45	0	0	0	0	0	0	0	21	53	0	0	k__Bacteria; p__Bacteroidetes; c__Bacteroidia; o__Bacteroidales; f__Rikenellaceae; g__Rikenella; s__
71882a10542672864e676763e4bb11e1	26	0	18	0	0	0	0	0	0	0	20	0	0	0	0	0	35	66	0	0	0	32	0	0	0	0	0	52	0	0	0	0	0	k__Bacteria; p__Firmicutes; c__Clostridia; o__Clostridiales; f__Lachnospiraceae; g__Coprococcus; s__
0b6a733aa88718bc66e8852e93b19f73	0	0	20	0	0	0	0	0	0	34	0	0	0	0	0	0	23	0	0	0	23	25	0	60	0	0	0	20	0	0	0	43	0	k__Bacteria; p__Firmicutes; c__Clostridia; o__Clostridiales; f__Lachnospiraceae; g__Coprococcus; s__
e98de21323a3c9093b1ea7b3168c6d88	45	0	0	0	56	0	0	35	43	0	0	0	0	0	0	0	0	0	0	0	0	0	0	0	0	0	0	0	0	0	0	68	0	k__Bacteria; p__Firmicutes; c__Clostridia; o__Clostridiales
170bb5ca76f1b6d8049282b3c6a7bc9d	0	0	47	0	0	0	0	0	0	0	0	0	0	0	0	0	0	0	0	0	0	0	0	0	61	0	0	0	0	0	0	138	0	k__Bacteria; p__Firmicutes; c__Clostridia; o__Clostridiales; f__; g__; s__
5511fe1f10c9660ebb71f3c63226f0fb	0	0	0	0	0	0	0	0	0	16	0	0	0	9	0	0	0	0	10	23	25	22	25	27	10	0	0	22	20	16	21	0	0	k__Bacteria; p__Bacteroidetes; c__Bacteroidia; o__Bacteroidales; f__; g__; s__
548bbd1b00e3c2da1e6ab8bd7b3fa3e6	71	0	38	0	0	0	0	33	0	103	0	0	0	0	0	0	0	0	0	0	0	0	0	0	0	0	0	0	0	0	0	0	0	k__Bacteria; p__Firmicutes; c__Clostridia; o__Clostridiales; f__; g__; s__
1ef18646731837461ebaa38e6524c17a	28	5	9	0	0	0	0	0	0	28	0	0	7	4	0	0	24	0	0	0	20	21	21	0	12	22	0	8	0	36	0	0	0	k__Bacteria; p__Firmicutes; c__Erysipelotrichi; o__Erysipelotrichales; f__Erysipelotrichaceae; g__; s__
304fb0c7f7c61c9a8a5746158ba9e71e	37	75	38	0	0	0	0	0	0	0	0	0	40	0	0	0	0	0	0	0	0	0	0	0	0	0	0	0	0	0	0	0	54	k__Bacteria; p__Firmicutes; c__Clostridia; o__Clostridiales; f__Lachnospiraceae
ad9daa3395e14f51ae7e90b679c59795	0	0	0	0	0	0	0	157	18	0	28	0	41	0	0	0	0	0	0	0	0	0	0	0	0	0	0	0	0	0	0	0	0	k__Bacteria; p__Firmicutes; c__Erysipelotrichi; o__Erysipelotrichales; f__Erysipelotrichaceae; g__Allobaculum; s__
932eea144251c67712d46a305b5568c1	0	0	0	0	0	0	0	119	27	0	0	0	0	6	0	0	0	0	0	0	0	0	0	0	0	0	0	0	33	0	58	0	0	k__Bacteria; p__Proteobacteria; c__Epsilonproteobacteria; o__Campylobacterales; f__Campylobacteraceae; g__Campylobacter; s__ureolyticus
0b89aff57b0bfd54d3b5b60da9745f79	14	0	0	0	0	0	0	0	0	0	0	0	0	0	0	0	0	21	0	35	54	0	0	57	0	20	30	0	0	11	0	0	0	k__Bacteria; p__Firmicutes; c__Clostridia; o__Clostridiales; f__Ruminococcaceae; g__Oscillospira; s__
694f5df4ea55e2a4f0cb2b2068535607	6	0	0	0	5	0	0	0	0	0	0	0	0	0	0	0	0	0	0	0	0	0	0	0	0	0	0	0	0	0	229	0	0	k__Bacteria; p__Firmicutes; c__Clostridia; o__Clostridiales; f__Christensenellaceae; g__; s__
c8e4c0510555232b22168e46e14c7fa2	0	0	0	3	0	0	0	0	0	0	0	0	0	0	83	60	0	0	0	0	0	0	0	75	19	0	0	0	0	0	0	0	0	k__Bacteria; p__Bacteroidetes; c__Bacteroidia; o__Bacteroidales; f__Porphyromonadaceae; g__Porphyromonas; s__
a85d9ad547dc01ddeae8822821d5bdb3	24	0	18	0	0	0	0	0	0	0	0	0	0	0	0	0	38	15	9	0	29	0	30	0	12	0	0	20	0	18	26	0	0	k__Bacteria; p__Firmicutes; c__Clostridia; o__Clostridiales; f__Lachnospiraceae
ea6245d2a8357760edbc01edfefa707c	0	0	0	0	0	0	0	0	0	0	0	0	0	38	27	0	0	0	36	0	0	60	75	0	0	0	0	0	0	0	0	0	0	k__Bacteria; p__Firmicutes; c__Clostridia; o__Clostridiales; f__Lachnospiraceae; g__; s__
44bebc2a6067a0e9d2334f19a81ed050	0	0	0	0	0	0	0	0	0	0	0	0	0	0	0	0	0	53	0	0	103	0	50	0	0	0	0	0	0	0	0	28	0	k__Bacteria; p__Firmicutes; c__Clostridia; o__Clostridiales; f__; g__; s__
655ece4f6ce04e69773ed0912738603d	59	0	56	0	0	0	0	0	25	58	0	0	0	0	0	0	0	0	0	0	0	0	0	0	0	0	0	0	0	0	0	34	0	k__Bacteria; p__Firmicutes; c__Clostridia; o__Clostridiales; f__Lachnospiraceae; g__; s__
3730b36e1a731a10dacd58ed6956f14c	0	0	0	0	11	0	0	44	0	0	11	0	0	0	15	28	0	0	0	13	14	33	0	0	0	0	0	0	0	15	30	18	0	k__Bacteria; p__Bacteroidetes; c__Bacteroidia; o__Bacteroidales; f__S24-7; g__; s__
75784121c06289f946c6a1b5756cf9a2	0	0	0	0	0	0	0	0	0	0	0	0	0	0	67	0	0	0	0	0	0	0	163	0	0	0	0	0	0	0	0	0	0	k__Bacteria; p__Bacteroidetes; c__Bacteroidia; o__Bacteroidales; f__Bacteroidaceae; g__Bacteroides; s__ovatus
1c3a92b57826c84d978d14f7a8ea9cdc	25	0	43	0	13	0	0	0	0	18	0	0	0	0	0	0	0	0	0	0	0	26	0	0	15	0	0	0	0	26	17	46	0	k__Bacteria; p__Firmicutes; c__Clostridia; o__Clostridiales; f__Lachnospiraceae; g__; s__
a23cc2501028264b300ce843980c4338	0	0	0	0	0	0	0	0	0	0	0	0	0	0	0	0	26	37	0	44	28	0	0	0	23	23	0	0	0	26	20	0	0	k__Bacteria; p__Firmicutes; c__Clostridia; o__Clostridiales; f__; g__; s__
8a3dcff6e562cd8f42c1aada113bb530	0	0	0	0	0	0	0	0	0	39	0	0	0	0	0	0	0	48	0	0	0	0	0	68	0	0	0	0	0	0	0	70	0	k__Bacteria; p__Firmicutes; c__Clostridia; o__Clostridiales; f__Lachnospiraceae; g__[Ruminococcus]; s__gnavus
0c589cdee085be422f5b099b624efd22	16	0	0	0	0	0	0	0	0	0	0	0	0	0	0	0	0	0	0	39	0	0	24	22	25	24	0	25	0	36	13	0	0	k__Bacteria; p__Bacteroidetes; c__Bacteroidia; o__Bacteroidales; f__Bacteroidaceae; g__Bacteroides; s__
387c1bf0bc75ac0c9192e64c128c0f4d	0	0	0	0	0	0	0	7	0	32	0	0	11	0	23	0	0	0	0	0	26	28	17	0	0	0	0	39	0	20	21	0	0	k__Bacteria; p__Firmicutes; c__Clostridia; o__Clostridiales
468105bd962d6463ad22d3b598da5ee0	43	0	8	0	0	0	0	0	0	0	0	0	0	0	30	0	0	0	0	21	31	0	22	0	0	0	0	34	0	0	16	18	0	k__Bacteria; p__Firmicutes; c__Clostridia; o__Clostridiales; f__Lachnospiraceae; g__Anaerostipes; s__
34385d5e90d9ed80d6ed6c6bac23af26	0	0	0	0	0	0	0	0	0	40	0	0	0	0	0	0	22	0	0	0	0	0	0	60	0	61	0	0	0	39	0	0	0	k__Bacteria; p__Firmicutes; c__Clostridia; o__Clostridiales; f__Lachnospiraceae
f8c4849bf9685beec031326c24cc4089	0	0	0	0	0	0	0	0	0	0	0	0	0	0	0	0	0	0	0	0	0	0	0	0	0	222	0	0	0	0	0	0	0	k__Bacteria; p__Proteobacteria; c__Gammaproteobacteria; o__Enterobacteriales; f__Enterobacteriaceae
ebeeec424fe8d2b8b7ceae0e67ed8748	29	5	38	0	22	0	0	0	0	32	0	0	13	0	0	0	0	0	0	0	0	23	0	0	0	0	0	23	11	0	0	25	0	k__Bacteria; p__Bacteroidetes; c__Bacteroidia; o__Bacteroidales; f__S24-7; g__; s__
29fdecfafc56bce3039b282a9c38e2a4	0	220	0	0	0	0	0	0	0	0	0	0	0	0	0	0	0	0	0	0	0	0	0	0	0	0	0	0	0	0	0	0	0	k__Bacteria; p__Bacteroidetes; c__Bacteroidia; o__Bacteroidales; f__S24-7; g__; s__
7e02776fbd4bdd83804510b04341bdc7	0	0	114	0	0	0	0	0	0	53	0	0	0	0	0	0	31	0	0	0	0	0	0	8	0	0	0	0	14	0	0	0	0	k__Bacteria; p__Firmicutes; c__Clostridia; o__Clostridiales; f__Veillonellaceae; g__Veillonella; s__dispar
efe8058143a1fb6034c4700347438622	0	0	0	0	0	0	0	0	0	0	0	0	0	0	8	0	0	0	0	0	23	0	0	0	39	9	0	0	0	0	0	141	0	k__Bacteria; p__Firmicutes; c__Clostridia; o__Clostridiales; f__Lachnospiraceae
5b37383057abe0e88e18752d0373891c	0	0	0	0	0	0	0	0	0	0	0	0	0	0	0	0	0	0	0	0	21	59	0	57	56	0	0	0	0	0	0	27	0	k__Bacteria; p__Firmicutes; c__Clostridia; o__Clostridiales; f__Lachnospiraceae
6d425ba862ea2c2c05c87822bbc35049	29	0	2	0	27	0	0	0	0	0	0	0	12	0	16	18	0	0	0	22	17	24	0	0	0	0	13	13	12	0	0	14	0	k__Bacteria; p__Proteobacteria; c__Alphaproteobacteria; o__RF32; f__; g__; s__
91d8e613bccc635b03ab277d1927c021	8	0	0	0	24	0	0	0	0	0	41	0	0	0	16	0	33	0	5	0	25	22	16	0	0	29	0	0	0	0	0	0	0	k__Bacteria; p__Bacteroidetes; c__Bacteroidia; o__Bacteroidales; f__Rikenellaceae; g__AF12; s__
860a77d67aac6f50912838802528eca9	72	0	29	0	0	0	0	43	0	74	0	0	0	0	0	0	0	0	0	0	0	0	0	0	0	0	0	0	0	0	0	0	0	k__Bacteria; p__Firmicutes; c__Clostridia; o__Clostridiales
e9fdf1627cf6d53a65cd16eb2dc444f3	0	0	29	0	0	0	0	0	0	30	0	0	0	0	0	0	44	0	0	18	0	21	0	0	0	35	0	0	0	37	0	0	0	k__Bacteria; p__Firmicutes; c__Clostridia; o__Clostridiales; f__Lachnospiraceae; g__Coprococcus; s__
3186b7555017b059deff303c709d6de2	0	0	0	0	0	0	0	0	0	0	0	0	0	0	20	0	0	0	0	28	0	0	152	0	0	13	0	0	0	0	0	0	0	k__Bacteria; p__Firmicutes; c__Clostridia; o__Clostridiales; f__Ruminococcaceae; g__Faecalibacterium; s__prausnitzii
d7b2a83854992a10701c9bb2ed7c3d7c	0	0	0	0	0	0	0	0	0	0	0	0	0	0	0	0	0	0	0	0	0	0	213	0	0	0	0	0	0	0	0	0	0	k__Bacteria; p__Bacteroidetes; c__Bacteroidia; o__Bacteroidales; f__Bacteroidaceae; g__Bacteroides; s__uniformis
ae070d51a3e05907b59f98b86bb4f0c9	27	36	0	0	0	0	0	0	0	0	0	24	0	0	0	0	0	0	0	0	0	0	0	0	0	0	0	31	0	0	0	44	49	k__Bacteria; p__Firmicutes; c__Clostridia; o__Clostridiales; f__Lachnospiraceae
d3d806f2fa448ce6dc1473725cc2d2f9	0	0	0	0	0	0	0	0	0	0	0	42	0	0	0	0	0	0	0	0	0	0	0	0	0	0	0	0	0	0	0	0	169	k__Bacteria; p__Firmicutes; c__Clostridia; o__Clostridiales
4fd09f1996499f05a0469d023eb1e022	71	0	0	0	0	0	0	0	0	0	0	0	0	0	0	22	0	19	0	27	0	0	0	0	0	35	0	0	0	0	0	36	0	k__Bacteria; p__Firmicutes; c__Clostridia; o__Clostridiales; f__Lachnospiraceae; g__; s__
469b04b1a11477d57954893904c501b4	0	0	0	0	0	0	0	0	0	0	0	0	0	0	19	39	40	0	0	0	0	19	0	55	0	0	0	0	0	0	0	38	0	k__Bacteria; p__Firmicutes; c__Clostridia; o__Clostridiales
851c5bfbbd9f65e9837263cc55e5beba	0	31	22	0	0	0	0	0	0	0	37	24	50	0	0	0	0	0	0	0	0	0	0	0	0	0	0	0	0	0	0	0	45	k__Bacteria; p__Firmicutes; c__Clostridia; o__Clostridiales; f__; g__; s__
f0aff79243f5f630953d40cee28bcaba	11	0	0	0	9	0	0	42	0	0	0	0	0	0	0	0	12	20	0	0	17	0	0	37	21	0	0	0	0	13	26	0	0	k__Bacteria; p__Bacteroidetes; c__Bacteroidia; o__Bacteroidales; f__S24-7; g__; s__
f351573b92e58fd16a926d8d8475f135	0	0	0	0	0	0	0	0	0	0	0	0	0	0	0	0	34	0	0	44	59	0	0	35	0	0	0	0	0	0	0	36	0	k__Bacteria; p__Firmicutes; c__Clostridia; o__Clostridiales; f__Lachnospiraceae; g__[Ruminococcus]; s__gnavus
f3b893c51a8233cac7ce8c92aabfd4b5	0	0	0	0	0	0	0	0	0	0	0	0	0	0	0	0	0	0	0	0	0	0	0	0	0	0	0	0	0	0	207	0	0	k__Bacteria; p__Firmicutes; c__Clostridia; o__Clostridiales; f__Ruminococcaceae; g__Oscillospira; s__
f31e9f35a5229a3cf8333b34c00b25d9	0	0	0	0	0	0	0	0	0	31	0	0	0	0	0	0	0	0	0	63	0	0	112	0	0	0	0	0	0	0	0	0	0	k__Bacteria; p__Firmicutes; c__Clostridia; o__Clostridiales; f__Lachnospiraceae
2426005babb4726cc39ae81f0723fc81	0	33	0	0	0	0	0	0	0	0	0	23	0	0	0	0	0	0	0	0	0	22	0	0	0	0	0	0	0	0	0	0	127	k__Bacteria; p__Firmicutes; c__Clostridia; o__Clostridiales; f__Lachnospiraceae; g__; s__
12e2c0da0d71b1e8a38a39b2d7c82a5c	0	0	33	0	0	14	0	0	0	11	0	0	0	23	0	23	0	21	0	0	0	28	0	0	0	0	10	0	0	0	26	0	16	k__Bacteria; p__Firmicutes; c__Clostridia; o__Clostridiales; f__; g__; s__
a7ae79e8d710724d0ce86420a29c550c	56	0	0	0	31	0	0	0	0	0	0	0	0	0	0	0	0	0	0	0	0	0	28	0	0	28	0	23	0	0	0	38	0	k__Bacteria; p__Firmicutes; c__Clostridia; o__Clostridiales; f__; g__; s__
d719636dd2793a3b6668b98512316144	0	0	0	0	0	0	0	0	0	0	0	0	0	0	0	0	0	0	0	0	0	0	0	0	0	0	0	0	0	0	204	0	0	k__Bacteria; p__Firmicutes; c__Clostridia; o__Clostridiales; f__Ruminococcaceae; g__; s__
f95489712a3aab81b27b15fb517a6451	0	0	0	0	0	0	0	0	0	15	0	0	0	0	13	0	0	0	19	36	0	0	16	0	20	26	0	0	0	19	38	0	0	k__Bacteria; p__Bacteroidetes; c__Bacteroidia; o__Bacteroidales; f__Rikenellaceae; g__; s__
f5a6019bbde15d95e6645a8f838d8843	0	0	0	0	0	0	0	0	0	0	0	0	0	0	0	0	0	0	28	0	58	43	0	72	0	0	0	0	0	0	0	0	0	k__Bacteria; p__Firmicutes; c__Clostridia; o__Clostridiales; f__Ruminococcaceae; g__Oscillospira; s__
5397f2bce10ada66b7fbd4aa14058d9d	0	0	0	0	0	0	0	0	0	0	0	0	0	0	0	0	0	0	0	0	0	0	184	0	0	0	17	0	0	0	0	0	0	k__Bacteria; p__Firmicutes; c__Clostridia; o__Clostridiales; f__Lachnospiraceae; g__Lachnospira; s__
42a2118385e9edf557eafc638d60531b	7	0	0	0	0	0	0	0	0	0	0	0	0	0	11	0	0	0	0	14	0	31	0	23	0	15	0	0	11	0	14	11	62	k__Bacteria; p__Firmicutes; c__Clostridia; o__Clostridiales; f__Lachnospiraceae; g__Coprococcus; s__
82298d153acee6d0d2e186d1dbb90cde	40	0	0	0	0	0	0	0	0	0	0	0	0	0	0	0	0	49	0	0	0	0	0	46	0	0	0	33	29	0	0	0	0	k__Bacteria; p__Bacteroidetes; c__Bacteroidia; o__Bacteroidales; f__Rikenellaceae; g__Rikenella; s__
969ca3cecffd858afa03ae402a911571	73	22	0	0	0	0	0	0	0	29	0	0	0	0	24	0	0	0	0	25	0	0	0	0	0	0	0	0	0	20	0	0	0	k__Bacteria; p__Firmicutes; c__Clostridia; o__Clostridiales; f__Veillonellaceae; g__Veillonella; s__parvula
6ff16a092eaa364fd0a0b9a9ef1adb75	0	8	11	0	22	0	0	55	0	48	0	0	0	0	0	0	8	0	0	0	0	0	0	0	10	0	0	6	0	0	14	9	0	k__Bacteria; p__Firmicutes; c__Bacilli; o__Lactobacillales; f__Streptococcaceae; g__Lactococcus; s__
936e9ddacba67ef9a2e8f731ce126eca	0	0	0	0	0	12	0	0	0	0	0	0	0	0	0	0	0	0	36	0	0	0	0	0	0	0	0	0	0	0	0	0	143	k__Bacteria; p__Firmicutes; c__Clostridia; o__Clostridiales; f__; g__; s__
e78d2d1b390291268d399ef8a0552fe4	0	0	0	0	0	0	0	0	5	0	0	0	0	0	0	0	0	0	0	0	0	0	0	0	0	0	0	0	0	0	186	0	0	k__Bacteria; p__Firmicutes; c__Clostridia; o__Clostridiales; f__Christensenellaceae; g__; s__
d0786d25bcd94a82bf81203b58418eb2	0	0	0	0	0	0	0	23	11	13	0	0	0	0	0	0	0	26	0	0	0	44	14	32	0	0	0	0	10	17	0	0	0	k__Bacteria; p__Bacteroidetes; c__Bacteroidia; o__Bacteroidales; f__S24-7; g__; s__
70f2a7980ac1dbed900024987a39b803	0	0	0	0	0	0	0	0	0	0	0	0	0	0	0	0	0	0	0	0	0	0	190	0	0	0	0	0	0	0	0	0	0	k__Bacteria; p__Firmicutes; c__Clostridia; o__Clostridiales; f__Lachnospiraceae; g__; s__
5e15f35f53707865c4623b947c392e92	21	0	0	0	11	0	0	0	0	20	0	0	0	0	27	0	0	29	0	30	10	0	0	25	0	0	0	0	15	0	0	0	0	k__Bacteria; p__Bacteroidetes; c__Bacteroidia; o__Bacteroidales; f__S24-7; g__; s__
55ff487d40b79169154ccc190080f8a1	0	0	0	0	74	0	0	0	0	0	0	0	0	0	0	0	0	0	0	0	17	28	0	45	23	0	0	0	0	0	0	0	0	k__Bacteria; p__Firmicutes; c__Clostridia; o__Clostridiales; f__Lachnospiraceae; g__[Ruminococcus]; s__
656978d669234ddb6ec44eea91248124	10	0	0	0	33	0	0	12	0	0	0	0	0	0	29	0	0	0	0	23	9	18	0	6	0	20	0	0	0	0	18	8	0	k__Bacteria; p__Firmicutes; c__Clostridia; o__Clostridiales; f__Veillonellaceae; g__Dialister; s__
9444734f97856ed7fd66a02987be382a	46	0	38	0	24	0	0	0	0	45	0	0	0	0	0	0	0	0	0	32	0	0	0	0	0	0	0	0	0	0	0	0	0	k__Bacteria; p__Firmicutes; c__Clostridia; o__Clostridiales
c406dd3f1abb329ee4773e405e52986b	34	0	0	0	26	0	0	21	23	0	0	0	0	0	21	0	0	0	0	0	0	0	0	15	0	16	0	0	0	0	0	29	0	k__Bacteria; p__Firmicutes; c__Clostridia; o__Clostridiales; f__[Tissierellaceae]; g__Anaerococcus; s__
77577972bfd22f7af41d88db94a77520	20	0	19	0	0	0	0	18	9	20	0	0	0	0	0	0	0	0	8	40	30	0	0	19	0	0	0	0	0	0	0	0	0	k__Bacteria; p__Proteobacteria; c__Deltaproteobacteria; o__Desulfovibrionales; f__Desulfovibrionaceae; g__Desulfovibrio; s__C21_c20
17303b612d13b8d66a0d6892d88f42e4	58	0	0	0	0	0	0	0	0	0	0	0	29	0	0	0	22	0	0	36	0	0	0	0	0	0	0	37	0	0	0	0	0	k__Bacteria; p__Firmicutes; c__Clostridia; o__Clostridiales
21e38a13dbee5dc4fac18d1c3d7ae3c0	0	0	42	0	0	0	0	0	0	0	0	0	0	0	0	0	0	0	0	0	0	0	0	0	0	0	0	0	0	0	0	0	139	k__Bacteria; p__Firmicutes; c__Clostridia; o__Clostridiales; f__; g__; s__
4c651e66117fa7f5aedc74b361981475	24	0	0	0	28	0	0	0	0	0	0	0	0	0	0	0	0	47	0	34	0	23	0	0	0	23	0	0	0	0	0	0	0	k__Bacteria; p__Firmicutes; c__Clostridia; o__Clostridiales; f__Lachnospiraceae; g__; s__
13fdb09304547a8ce993d2474f06719a	15	0	13	0	15	0	0	3	7	48	3	0	3	0	0	0	0	0	0	0	10	11	0	0	11	0	0	0	0	22	0	17	0	k__Bacteria; p__Firmicutes; c__Clostridia; o__Clostridiales
19313f5cf556210eecaacf7cda6d3dc4	0	0	26	0	33	0	0	13	0	43	0	0	0	0	0	0	0	0	12	0	0	0	0	0	8	12	5	0	0	0	0	0	26	k__Bacteria; p__Firmicutes; c__Clostridia; o__Clostridiales; f__; g__; s__
d7f2410f526d2860a941037193296340	0	31	19	0	0	0	0	0	0	35	0	18	30	15	0	0	0	0	0	0	0	0	0	20	0	0	0	0	0	0	0	0	9	k__Bacteria; p__Firmicutes; c__Clostridia; o__Clostridiales; f__Ruminococcaceae; g__; s__
e92af8d7a0538913039593a95e0d79cb	0	0	68	0	0	0	0	0	0	0	0	0	0	0	0	0	0	0	0	0	0	0	0	0	46	63	0	0	0	0	0	0	0	k__Bacteria; p__Firmicutes; c__Clostridia; o__Clostridiales
0fdc0c1a288da2668e3a48abab559d9d	0	0	0	0	0	0	0	0	26	0	0	0	0	0	0	0	0	0	0	0	0	41	0	35	0	0	0	39	36	0	0	0	0	k__Bacteria; p__Firmicutes; c__Clostridia; o__Clostridiales
edc0c2796a840bd460e7c58a7c18703c	0	0	0	0	0	0	0	0	0	28	0	0	0	0	0	0	0	21	0	0	29	28	0	0	0	16	0	0	0	55	0	0	0	k__Bacteria; p__Firmicutes; c__Clostridia; o__Clostridiales; f__Ruminococcaceae; g__Ruminococcus; s__
6eb911d8f44cbf95a7ed1bc8b97bda9d	0	0	0	0	0	0	0	0	0	0	10	0	0	0	0	22	27	15	0	0	0	13	0	23	18	0	0	0	0	0	28	19	0	k__Bacteria; p__Bacteroidetes; c__Bacteroidia; o__Bacteroidales; f__Rikenellaceae; g__; s__
a325aabfc36c3f33a24aed60aa402fd8	0	0	0	0	0	0	0	41	0	0	0	0	0	0	0	0	0	6	0	0	0	0	0	0	0	21	0	35	23	0	46	0	0	k__Bacteria; p__Bacteroidetes; c__Bacteroidia; o__Bacteroidales; f__Porphyromonadaceae; g__Porphyromonas; s__
966c9028c303630b87683591170778c8	63	0	0	0	0	0	0	28	0	0	7	0	0	0	0	0	0	0	0	0	0	0	0	27	23	23	0	0	0	0	0	0	0	k__Bacteria; p__Firmicutes; c__Clostridia; o__Clostridiales; f__Lachnospiraceae; g__Lachnospira; s__
47badc1afb6d781168c7e68a581078a1	0	0	0	0	5	0	6	0	0	20	0	0	0	0	23	0	0	0	0	0	39	29	0	28	0	0	0	0	10	0	11	0	0	k__Bacteria; p__Cyanobacteria; c__4C0d-2; o__YS2; f__; g__; s__
bc6caa275e3b251efa656f099eaaf9b7	0	0	0	0	0	0	0	0	0	0	0	0	0	0	0	0	0	0	0	0	17	0	120	0	0	0	0	0	0	0	34	0	0	k__Bacteria; p__Firmicutes; c__Clostridia; o__Clostridiales; f__Lachnospiraceae; g__[Ruminococcus]; s__gnavus
b4a79b736505fef90e35e8634f7bb403	0	0	0	0	0	0	0	20	0	12	0	0	0	0	0	0	0	29	0	32	23	26	0	0	0	28	0	0	0	0	0	0	0	k__Bacteria; p__Bacteroidetes; c__Bacteroidia; o__Bacteroidales; f__S24-7; g__; s__
c4ebcd9b3232ef910165d723a8859051	0	0	0	0	0	0	0	0	0	0	0	0	0	0	22	0	0	0	0	0	0	0	148	0	0	0	0	0	0	0	0	0	0	k__Bacteria; p__Firmicutes; c__Clostridia; o__Clostridiales; f__Lachnospiraceae; g__; s__
db9e6b6f07ab402e12c44e0ba25e6930	25	0	0	0	15	0	0	0	0	10	5	0	9	0	0	0	0	19	0	23	0	0	0	30	7	0	0	0	0	0	25	0	0	k__Bacteria; p__Bacteroidetes; c__Bacteroidia; o__Bacteroidales; f__S24-7; g__; s__
703ffc490fe88e59c2481fce61504006	0	0	0	0	12	0	0	0	0	0	0	0	0	0	0	0	0	0	0	0	0	0	113	0	0	0	13	0	0	0	0	27	0	k__Bacteria; p__Firmicutes; c__Clostridia; o__Clostridiales; f__Lachnospiraceae; g__Dorea; s__
4ac674c2faefae6678089467850ba465	12	30	0	0	0	0	0	0	0	0	0	23	23	33	0	0	0	0	0	0	0	0	0	16	0	0	0	0	0	0	0	0	27	k__Bacteria; p__Firmicutes; c__Clostridia; o__Clostridiales; f__Lachnospiraceae
f02e7dc4413d77a5dec7574deeda0c4d	0	19	16	0	0	0	0	0	0	0	0	26	0	0	0	0	13	20	0	0	0	0	0	0	0	0	0	14	0	16	0	0	40	k__Bacteria; p__Firmicutes; c__Clostridia; o__Clostridiales; f__Lachnospiraceae; g__; s__
beaee734f9830f8e05dd4e582a743661	0	0	0	0	0	0	0	0	0	15	16	0	0	0	0	0	0	0	0	0	0	28	0	0	0	0	0	57	0	0	0	44	0	k__Bacteria; p__Firmicutes; c__Clostridia; o__Clostridiales; f__Lachnospiraceae; g__; s__
5f65c88dda4b06b63cc65601fef83a9c	56	0	0	0	0	0	0	0	0	22	0	0	0	0	0	0	0	31	0	10	0	0	0	0	0	40	0	0	0	0	0	0	0	k__Bacteria; p__Actinobacteria; c__Actinobacteria; o__Actinomycetales; f__Corynebacteriaceae; g__Corynebacterium; s__
84ad748e6d71094faa300661383324af	21	0	0	0	0	0	0	0	0	19	0	0	0	5	0	57	0	0	0	0	0	9	0	0	0	0	0	0	0	0	48	0	0	k__Bacteria; p__Firmicutes; c__Bacilli; o__Lactobacillales; f__Aerococcaceae; g__Alloiococcus; s__
9c5a855287fc39c97875aca39ba6cea0	0	0	0	0	0	0	0	0	0	0	0	0	0	0	0	0	0	0	0	0	0	0	0	0	0	0	0	0	0	0	0	34	124	k__Bacteria; p__Firmicutes; c__Clostridia; o__Clostridiales; f__Lachnospiraceae
09fd46cad585dddb57e0592e37935223	0	0	130	0	0	0	0	0	0	0	0	0	0	0	0	0	0	0	0	24	0	0	0	0	0	0	0	0	0	0	0	0	0	k__Bacteria; p__Firmicutes; c__Clostridia; o__Clostridiales; f__Clostridiaceae; g__Clostridium; s__celatum
82126ad89070b1f493f5539fd1ba858a	0	0	0	0	0	0	0	0	0	0	0	0	0	0	0	0	0	0	0	31	0	0	0	44	0	39	0	0	0	0	0	39	0	k__Bacteria; p__Firmicutes; c__Clostridia; o__Clostridiales
42b0816137767e17681bc753c0de2eff	0	0	0	0	0	0	0	0	0	0	0	0	0	0	0	0	0	0	0	0	0	0	0	0	0	0	0	0	0	0	153	0	0	k__Bacteria; p__Verrucomicrobia; c__Opitutae; o__[Cerasicoccales]; f__[Cerasicoccaceae]; g__; s__
f8a6fa5f4149328c384e93831a037bb0	0	0	0	0	0	0	0	0	0	0	0	0	0	0	0	31	0	28	0	22	0	0	0	0	0	0	0	0	26	0	31	14	0	k__Bacteria; p__Firmicutes; c__Clostridia; o__Clostridiales; f__Ruminococcaceae; g__Ruminococcus
774a5a69995275e91da1d29af6263037	0	0	0	0	0	0	0	0	0	0	0	0	0	0	0	0	0	0	0	0	0	0	0	0	138	0	0	0	0	14	0	0	0	k__Bacteria; p__Actinobacteria; c__Actinobacteria; o__Actinomycetales; f__Micrococcaceae; g__Rothia; s__mucilaginosa
a27badb73f20a918dd5f5e5ab35582b7	0	0	0	0	0	0	0	0	13	0	0	0	0	0	0	0	0	24	0	0	22	0	0	0	0	24	0	31	0	37	0	0	0	k__Bacteria; p__Firmicutes; c__Clostridia; o__Clostridiales; f__Lachnospiraceae; g__; s__
d6cab51238286d2ac3d4905d8e924d41	0	0	0	0	0	0	0	0	0	0	0	0	0	0	0	0	0	0	0	0	0	0	0	0	0	0	0	0	0	0	0	0	151	k__Bacteria; p__Firmicutes; c__Clostridia; o__Clostridiales; f__; g__; s__
5f60736c55f36332a4172ad9cc9431c9	0	0	23	0	0	0	0	0	0	0	0	0	0	0	0	0	34	0	0	0	0	0	43	0	0	29	0	20	0	0	0	0	0	k__Bacteria; p__Firmicutes; c__Clostridia; o__Clostridiales; f__; g__; s__
a249396038d1b629b27505c845b89113	0	0	0	0	0	0	0	21	0	19	0	0	0	0	0	0	0	0	0	0	0	0	0	0	0	0	0	0	0	0	108	0	0	k__Bacteria; p__Firmicutes; c__Clostridia; o__Clostridiales; f__Ruminococcaceae; g__; s__
12ee015e51beea0ff52f681901ce8cfe	0	0	0	0	0	0	0	0	0	0	0	21	33	0	0	0	0	0	0	26	0	0	0	0	19	0	0	0	13	0	0	13	22	k__Bacteria; p__Firmicutes; c__Clostridia; o__Clostridiales; f__Ruminococcaceae; g__Ruminococcus; s__
a23709473c14ec30b9b2a9d5c5aace9d	0	0	0	0	29	0	0	0	0	0	0	0	0	0	0	0	0	0	0	49	0	0	0	0	0	0	0	0	0	0	0	68	0	k__Bacteria; p__Firmicutes; c__Clostridia; o__Clostridiales; f__; g__; s__
d09dc1821cff47f0929b38054c6824bf	0	0	0	0	0	0	0	0	25	0	0	0	0	0	0	0	0	0	0	0	0	38	0	51	0	0	0	0	32	0	0	0	0	k__Bacteria; p__Firmicutes; c__Clostridia; o__Clostridiales; f__Ruminococcaceae; g__Oscillospira; s__
819ef8dd240a0c4dce48281c35fddc88	0	16	0	0	0	0	0	0	0	0	0	0	0	70	29	0	0	0	0	0	0	0	0	0	0	0	0	0	0	0	0	0	30	k__Bacteria; p__Firmicutes; c__Clostridia; o__Clostridiales; f__Ruminococcaceae; g__Ruminococcus; s__
8fa5a0508987455cbe518726c25da3b5	0	0	35	0	0	0	0	17	0	51	0	0	0	0	0	0	0	0	0	0	0	32	0	10	0	0	0	0	0	0	0	0	0	k__Bacteria; p__Firmicutes; c__Clostridia; o__Clostridiales; f__Lachnospiraceae
c2fb188d45dd1ac11392c722a60a128f	0	0	0	0	0	0	0	0	0	13	0	0	0	0	24	0	0	0	0	5	50	10	0	0	9	4	0	0	0	0	15	15	0	k__Bacteria; p__Firmicutes; c__Clostridia; o__Clostridiales; f__Peptococcaceae; g__; s__
46072f79e38784dba03f8c94a5b9d217	0	0	0	0	0	0	0	0	0	0	0	0	0	0	0	0	0	0	0	0	0	0	0	0	0	0	0	0	0	0	0	0	144	k__Bacteria; p__Firmicutes; c__Clostridia; o__Clostridiales
ecb1409343f2027c89dfb4d0ee6c773c	32	0	0	0	0	0	0	0	0	0	0	0	0	0	0	0	0	0	0	49	0	0	0	0	0	0	0	0	0	62	0	0	0	k__Bacteria; p__Firmicutes; c__Clostridia; o__Clostridiales; f__Lachnospiraceae; g__; s__
0b24c1f5a1f76a4089fcbf4533cc8598	11	0	0	0	0	0	0	0	0	0	0	0	0	0	25	0	0	0	0	0	41	0	0	0	0	40	0	0	0	0	26	0	0	k__Bacteria; p__Firmicutes; c__Clostridia; o__Clostridiales; f__Lachnospiraceae
2283f10b4564c9c76cf3b190dfc977fa	0	0	0	0	79	0	0	0	0	0	0	0	0	0	0	0	0	0	0	0	0	0	0	0	0	0	0	0	0	0	0	64	0	k__Bacteria; p__Firmicutes; c__Clostridia; o__Clostridiales; f__Lachnospiraceae; g__; s__
3e1ecef3d8bedd2f03b37392366639ee	0	0	0	0	0	0	0	0	0	0	0	0	0	0	31	0	0	0	0	0	0	0	0	0	46	0	0	25	18	23	0	0	0	k__Bacteria; p__Firmicutes; c__Clostridia; o__Clostridiales; f__; g__; s__
dc25dcfc2286390c155c55ad8dfc77c2	0	0	0	0	0	0	0	0	0	0	0	0	0	30	0	0	0	40	0	0	0	0	0	0	0	33	17	0	0	22	0	0	0	k__Bacteria; p__Firmicutes; c__Clostridia; o__Clostridiales; f__; g__; s__
af74cc0d0d3a9ced20a56f6ac6bcc947	0	0	0	0	0	0	0	0	0	0	0	0	0	0	0	0	0	0	0	0	0	0	0	0	0	0	12	0	0	0	0	128	0	k__Bacteria; p__Firmicutes; c__Clostridia; o__Clostridiales
6ebdeacc2e8d9796d50d880374ea8b3d	0	0	0	0	0	0	0	0	0	0	0	0	0	0	0	0	0	0	0	0	0	0	0	0	0	0	0	0	0	0	138	0	0	k__Bacteria; p__Proteobacteria; c__Alphaproteobacteria; o__Rhodospirillales; f__Acetobacteraceae; g__Acetobacter; s__
21c138a547232f873ddba9bad033f38a	0	0	0	0	53	0	0	0	0	0	0	0	0	0	47	0	0	0	0	0	0	0	37	0	0	0	0	0	0	0	0	0	0	k__Bacteria; p__Bacteroidetes; c__Bacteroidia; o__Bacteroidales; f__Rikenellaceae; g__Rikenella; s__
014b547637c9cc57b83342f9a0d19373	0	0	0	0	0	0	0	0	0	0	0	0	0	0	0	0	0	0	0	0	0	37	0	40	0	0	28	0	0	0	0	32	0	k__Bacteria; p__Firmicutes; c__Clostridia; o__Clostridiales; f__; g__; s__
f1229e81c840dec3e1f22cf514aee919	0	0	0	0	0	0	0	0	0	0	0	0	0	0	0	0	0	0	0	0	0	0	0	0	0	0	0	0	0	0	136	0	0	k__Bacteria; p__Firmicutes; c__Clostridia; o__Clostridiales; f__Clostridiaceae; g__; s__
dfc4d36b2f092eb600d943893122e4a6	0	0	0	0	19	0	0	0	0	0	0	0	0	0	23	18	12	0	0	0	0	19	0	0	0	0	0	0	0	0	29	15	0	k__Bacteria; p__Actinobacteria; c__Actinobacteria; o__Actinomycetales; f__Actinomycetaceae; g__Arcanobacterium; s__
b41cc13315b5aac1112b11f18fc54e3b	0	0	0	0	0	0	0	0	0	0	0	0	0	0	0	134	0	0	0	0	0	0	0	0	0	0	0	0	0	0	0	0	0	k__Bacteria; p__Actinobacteria; c__Actinobacteria; o__Actinomycetales; f__Corynebacteriaceae; g__Corynebacterium; s__
4fcde9db1cd90e48055904090158b8b9	0	0	0	0	0	0	0	0	0	0	0	0	0	0	0	0	0	0	0	92	0	0	0	0	0	0	42	0	0	0	0	0	0	k__Bacteria; p__Firmicutes; c__Clostridia; o__Clostridiales; f__Lachnospiraceae
21aadf4b212fad15a5cd1f420386719a	0	0	0	0	0	0	0	0	0	0	0	0	0	0	0	0	0	0	0	0	46	0	0	0	0	88	0	0	0	0	0	0	0	k__Bacteria; p__Firmicutes; c__Clostridia; o__Clostridiales; f__Lachnospiraceae; g__Coprococcus; s__
2ea2121c9159b0330cd969b8c044243f	0	0	0	0	0	0	0	0	0	0	0	0	0	0	0	0	0	0	0	0	31	0	20	0	7	0	7	0	20	9	16	24	0	k__Bacteria; p__Actinobacteria; c__Coriobacteriia; o__Coriobacteriales; f__Coriobacteriaceae; g__Adlercreutzia; s__
94393b7d2c687277b70e35321ec279dc	0	0	0	0	15	0	0	0	0	0	0	0	4	0	23	44	0	0	0	0	0	0	0	0	17	30	0	0	0	0	0	0	0	k__Bacteria; p__Firmicutes; c__Clostridia; o__Clostridiales; f__Lachnospiraceae
4657059804874541de3d13e6825cca3e	0	35	0	0	0	0	0	0	0	0	0	24	0	15	0	0	0	0	0	25	0	0	0	0	0	0	0	0	0	0	0	0	33	k__Bacteria; p__Tenericutes; c__Mollicutes; o__RF39; f__; g__; s__
90c9af04e4974380150685620cbf4c4f	0	0	0	0	17	0	0	8	0	0	0	0	0	0	27	12	0	0	0	18	0	0	0	28	0	5	0	0	0	0	17	0	0	k__Bacteria; p__Firmicutes; c__Clostridia; o__Clostridiales; f__; g__; s__
f378e08f48d39ac6b6bc9d6b568a6376	0	0	0	0	0	0	0	0	0	0	0	0	0	0	19	0	0	0	0	0	0	30	56	18	0	0	0	0	0	0	8	0	0	k__Bacteria; p__Firmicutes; c__Clostridia; o__Clostridiales; f__Veillonellaceae; g__Phascolarctobacterium; s__
b34da048919d4fc3a79c27989650a796	0	0	0	0	0	0	0	0	0	0	0	0	0	0	0	131	0	0	0	0	0	0	0	0	0	0	0	0	0	0	0	0	0	k__Bacteria; p__Proteobacteria; c__Epsilonproteobacteria; o__Campylobacterales; f__Helicobacteraceae; g__Helicobacter; s__apodemus
a8eac7d33d1efdc471f7b7dad1f7a0a3	13	0	0	0	0	0	0	0	0	0	0	0	0	0	0	0	0	0	0	0	0	25	16	0	20	0	0	0	0	0	0	56	0	k__Bacteria; p__Firmicutes; c__Clostridia; o__Clostridiales; f__Lachnospiraceae
06379e0f66ad1ae846ee4d1dffa1dbe9	0	8	13	0	0	0	0	11	0	0	0	0	0	9	0	0	12	0	0	0	22	29	0	0	0	0	0	0	0	6	0	0	19	k__Bacteria; p__Firmicutes; c__Clostridia; o__Clostridiales; f__; g__; s__
b37f4a9c0d580f13eda9972ad13e14c9	0	0	0	0	45	0	0	0	0	0	0	0	0	0	0	0	0	0	0	0	0	0	0	47	0	0	0	14	0	0	0	23	0	k__Bacteria; p__Firmicutes; c__Clostridia; o__Clostridiales; f__Lachnospiraceae; g__Lachnospira; s__
5d653fcde3b2f612a26ed7fa079952a8	0	0	0	0	32	0	0	0	0	0	0	0	0	0	0	0	0	0	0	0	0	0	0	0	0	0	0	0	0	10	87	0	0	k__Bacteria; p__Firmicutes; c__Clostridia; o__Clostridiales; f__Ruminococcaceae; g__; s__
107ac6d20f1e274e6548a7343e4c0ea6	0	0	0	0	0	0	0	13	0	0	0	0	27	0	0	13	21	0	0	26	21	0	0	0	0	0	0	0	0	0	8	0	0	k__Bacteria; p__Firmicutes; c__Clostridia; o__Clostridiales; f__Clostridiaceae; g__Clostridium; s__
2e7569bd1aeb20f9a46133c58326a59c	0	0	0	0	0	0	0	0	0	0	0	0	0	0	20	0	0	0	0	0	0	0	0	23	0	0	0	34	0	26	0	26	0	k__Bacteria; p__Firmicutes; c__Clostridia; o__Clostridiales
be1e917fd3ba60a3f90ed82268470c99	0	0	0	0	0	0	0	18	0	0	0	0	0	0	0	28	0	0	0	0	0	0	0	0	0	29	0	0	0	0	26	26	0	k__Bacteria; p__Firmicutes; c__Clostridia; o__Clostridiales; f__; g__; s__
c4970e240543b817ef77f13c67de3c30	0	0	0	0	0	0	0	0	0	11	0	0	0	0	0	19	0	0	22	0	75	0	0	0	0	0	0	0	0	0	0	0	0	k__Bacteria; p__Firmicutes; c__Clostridia; o__Clostridiales; f__Lachnospiraceae; g__; s__
83c7f22749daffc70c4a93f139104c50	0	19	0	0	0	0	0	0	0	0	22	37	0	14	0	0	0	0	0	0	0	0	0	0	0	0	0	0	0	0	0	0	34	k__Bacteria; p__Firmicutes; c__Clostridia; o__Clostridiales; f__; g__; s__
c86c358130f215bfda864c4af98bd0f5	0	0	15	0	0	0	0	0	0	0	0	0	0	0	48	0	0	0	0	0	0	0	0	0	0	0	0	0	0	63	0	0	0	k__Bacteria; p__Firmicutes; c__Clostridia; o__Clostridiales; f__Lachnospiraceae
73971d5833d35be6ce475039048582b6	0	0	0	0	0	0	0	0	0	0	20	24	0	0	0	0	0	0	13	0	0	0	0	0	0	0	0	0	0	0	21	0	48	k__Bacteria; p__Firmicutes; c__Clostridia; o__Clostridiales; f__; g__; s__
a1e0eec5a0bd1a6728c8509326e2345b	0	0	0	0	0	0	0	0	0	0	0	0	0	0	0	0	0	0	0	0	0	0	0	0	0	0	0	43	0	0	0	81	0	k__Bacteria; p__Firmicutes; c__Clostridia; o__Clostridiales; f__Lachnospiraceae; g__Roseburia
030619c8fec5c0b1a0286a2749d2a8d9	0	0	0	0	0	0	0	123	0	0	0	0	0	0	0	0	0	0	0	0	0	0	0	0	0	0	0	0	0	0	0	0	0	k__Bacteria; p__Actinobacteria; c__Actinobacteria; o__Bifidobacteriales; f__Bifidobacteriaceae; g__Bifidobacterium; s__thermacidophilum
e7687c0cd41526af30fb5693811a0c84	50	0	4	0	25	0	0	0	0	0	6	0	0	0	0	0	0	0	0	0	15	17	0	0	0	5	0	0	0	0	0	0	0	k__Bacteria; p__Bacteroidetes; c__Bacteroidia; o__Bacteroidales; f__[Barnesiellaceae]; g__; s__
51a28b15cacec62dcd87842f172d368c	0	0	0	0	0	0	0	0	0	26	0	0	0	0	0	0	0	23	0	0	0	0	0	41	0	32	0	0	0	0	0	0	0	k__Bacteria; p__Firmicutes; c__Clostridia; o__Clostridiales; f__Ruminococcaceae; g__Oscillospira; s__
1b9621a58ec0c0778bf30c8966799dea	0	0	0	0	0	0	0	0	0	30	0	0	0	0	40	0	0	0	0	0	0	0	0	0	0	0	0	0	0	0	0	51	0	k__Bacteria; p__Firmicutes; c__Bacilli; o__Lactobacillales; f__Lactobacillaceae; g__Lactobacillus; s__helveticus
17e76246d858ea2b283fc316ea0f45ff	5	0	0	0	0	0	0	0	0	0	0	0	0	0	0	0	0	0	0	18	17	32	20	0	0	10	0	0	0	0	0	18	0	k__Bacteria; p__Cyanobacteria; c__4C0d-2; o__YS2; f__; g__; s__
b66c98b9d24a0395fe8b2dbc77724960	0	0	0	0	7	0	0	0	0	0	0	0	0	0	0	0	0	0	0	0	0	0	0	0	0	113	0	0	0	0	0	0	0	k__Bacteria; p__Firmicutes; c__Clostridia; o__Clostridiales; f__[Tissierellaceae]; g__Helcococcus; s__
35e6305e081ec8e83f5b18048dfce4d9	0	0	0	0	0	0	0	6	0	0	0	0	0	0	11	9	0	4	0	0	0	19	0	21	0	6	0	8	0	0	16	20	0	k__Bacteria; p__Firmicutes; c__Clostridia; o__Clostridiales; f__; g__; s__
749636bf52323a1395d7408c0c9054fe	0	0	0	0	0	0	0	0	0	0	0	0	0	0	0	0	0	0	0	0	47	0	0	28	0	17	0	0	0	0	0	28	0	k__Bacteria; p__Firmicutes; c__Clostridia; o__Clostridiales
7e67849ed8b4cb6fb35889ca0e94cdab	0	0	0	0	0	0	0	0	0	0	0	0	0	0	0	0	0	0	0	32	42	32	0	0	0	0	13	0	0	0	0	0	0	k__Bacteria; p__Firmicutes; c__Clostridia; o__Clostridiales; f__; g__; s__
4b043b4deed1a412647eb2805e831bbb	0	0	0	0	0	0	0	0	0	0	0	0	0	0	0	15	17	20	0	27	0	13	0	0	0	0	0	0	0	26	0	0	0	k__Bacteria; p__Firmicutes; c__Clostridia; o__Clostridiales; f__Lachnospiraceae; g__Blautia
bfaee55859a8dda9901bf10e0bf410a2	0	0	0	0	0	0	0	0	0	0	0	0	0	0	0	0	0	0	0	0	17	0	0	0	0	0	0	0	0	0	0	101	0	k__Bacteria; p__Firmicutes; c__Clostridia; o__Clostridiales; f__Lachnospiraceae; g__; s__
61e9df83fb976dfb369a8bf9677c34ad	0	0	0	0	0	0	0	0	0	0	0	0	0	0	0	66	0	0	0	0	0	0	0	0	0	0	0	51	0	0	0	0	0	k__Bacteria; p__Firmicutes; c__Clostridia; o__Clostridiales; f__Peptostreptococcaceae; g__; s__
db8c698eb427ff6ba308a67cb4dc5155	0	0	6	0	0	0	0	0	0	11	0	0	17	0	0	0	0	0	13	23	0	0	0	0	0	0	7	0	13	0	16	10	0	k__Bacteria; p__Bacteroidetes; c__Bacteroidia; o__Bacteroidales; f__[Odoribacteraceae]; g__Odoribacter; s__
0897c43ed19aa355a10182bd8187b177	0	0	0	0	116	0	0	0	0	0	0	0	0	0	0	0	0	0	0	0	0	0	0	0	0	0	0	0	0	0	0	0	0	k__Bacteria; p__Bacteroidetes; c__Bacteroidia; o__Bacteroidales; f__Bacteroidaceae; g__Bacteroides
95b1b6499d024267c4322a1f3024d615	0	0	0	0	0	0	0	0	0	0	0	0	0	0	0	54	0	0	0	0	0	0	0	0	0	0	0	0	0	0	62	0	0	k__Bacteria; p__Firmicutes; c__Clostridia; o__Clostridiales; f__Lachnospiraceae; g__Coprococcus; s__
6de02aa4d8e10f349abee765018869d9	0	0	0	0	0	0	0	0	0	0	0	0	0	0	0	0	0	0	0	0	0	0	0	0	0	0	0	0	0	0	0	0	116	k__Bacteria; p__Firmicutes; c__Clostridia; o__Clostridiales; f__Lachnospiraceae; g__; s__
923fd359ed682396a23793acd00b90d6	0	0	0	0	0	0	0	34	0	34	0	0	0	0	0	0	0	47	0	0	0	0	0	0	0	0	0	0	0	0	0	0	0	k__Bacteria; p__Firmicutes; c__Clostridia; o__Clostridiales; f__; g__; s__
542746e67d6f2d3221d3e9b847d902c7	0	0	0	0	0	0	0	0	0	0	0	0	0	0	0	0	0	24	0	0	0	0	0	0	0	0	0	0	0	0	91	0	0	k__Bacteria; p__Firmicutes; c__Clostridia; o__Clostridiales; f__Ruminococcaceae; g__Oscillospira; s__
11d17508b734a347b04663132fe4ba6c	0	0	22	0	61	0	0	26	0	0	0	0	0	0	0	0	0	0	0	0	0	0	5	0	0	0	0	0	0	0	0	0	0	k__Bacteria; p__Firmicutes; c__Clostridia; o__Clostridiales; f__[Tissierellaceae]; g__Anaerococcus; s__
1dc67f651fa7ab8906e69b7b54e6279f	0	0	0	2	0	0	0	0	0	0	0	0	0	0	0	0	0	0	0	19	0	15	66	0	0	0	0	0	12	0	0	0	0	k__Bacteria; p__Firmicutes; c__Clostridia; o__Clostridiales; f__Lachnospiraceae; g__Coprococcus; s__catus
31d5e41a6abca294783c18440f3cc21c	0	0	0	0	94	0	0	0	0	0	0	0	0	0	0	0	0	0	0	0	0	0	0	0	0	7	0	0	0	13	0	0	0	k__Bacteria; p__Firmicutes; c__Clostridia; o__Clostridiales; f__Ruminococcaceae
34e0ba5d604f209fd451502cc7243e23	0	0	0	0	0	0	0	0	0	0	0	0	0	0	0	0	0	0	0	0	0	0	16	0	58	0	0	0	0	0	0	40	0	k__Bacteria; p__Firmicutes; c__Clostridia; o__Clostridiales
a73482f50fb2c1d5ae51f15bb4965de6	0	0	8	0	0	0	0	0	0	0	0	0	0	0	27	9	0	7	0	0	0	0	0	0	0	9	0	0	0	0	21	32	0	k__Bacteria; p__Cyanobacteria; c__Chloroplast; o__Streptophyta; f__; g__; s__
17a1441c1767b1d84f8990da9b7fd52e	0	0	0	0	44	0	0	0	0	30	0	0	0	0	0	0	0	0	0	0	0	0	0	0	0	25	0	0	0	14	0	0	0	k__Bacteria; p__Firmicutes; c__Clostridia; o__Clostridiales; f__Ruminococcaceae; g__; s__
9af99398a7b67f575d61f80ea225dcba	0	0	0	0	0	0	0	0	0	0	0	0	0	0	0	0	0	0	0	0	0	46	28	0	0	39	0	0	0	0	0	0	0	k__Bacteria; p__Firmicutes; c__Clostridia; o__Clostridiales; f__; g__; s__
edd1a570677e5ab64660e084ad82776c	0	0	0	0	23	0	0	0	0	0	0	0	0	0	0	0	0	0	0	27	31	0	0	30	0	0	0	0	0	0	0	0	0	k__Bacteria; p__Firmicutes; c__Clostridia; o__Clostridiales; f__; g__; s__
96407b7ecbf003a60f4dd59a13727901	0	0	0	0	0	0	0	0	0	28	0	0	0	0	0	0	0	0	0	0	0	0	29	25	0	0	0	0	0	8	21	0	0	k__Bacteria; p__Firmicutes; c__Clostridia; o__Clostridiales; f__Ruminococcaceae; g__Ruminococcus; s__
7e566a283790a07f772ee19eb90b3aa9	0	0	0	0	0	0	0	0	0	0	0	0	0	0	0	0	0	0	0	0	0	0	0	0	0	0	0	0	0	0	0	111	0	k__Bacteria; p__Firmicutes; c__Clostridia; o__Clostridiales; f__Lachnospiraceae; g__; s__
e8a0a8fb9bc2c3b3e1dd6f8f5c2c7ab3	0	26	0	0	0	0	0	0	0	0	0	0	0	20	0	0	0	0	0	0	0	0	0	0	0	0	37	0	0	0	0	0	27	k__Bacteria; p__Firmicutes; c__Clostridia; o__Clostridiales; f__; g__; s__
a6d56c871312cfdc08cb6b7789496fff	0	0	0	0	0	0	0	0	0	0	0	0	0	0	0	0	0	0	0	40	70	0	0	0	0	0	0	0	0	0	0	0	0	k__Bacteria; p__Bacteroidetes; c__Bacteroidia; o__Bacteroidales; f__Porphyromonadaceae; g__Porphyromonas; s__
33647f99c80100fba6a473dacfe921d6	0	0	0	0	0	0	0	0	0	0	0	0	0	0	25	0	18	0	0	0	14	0	29	23	0	0	0	0	0	0	0	0	0	k__Bacteria; p__Bacteroidetes; c__Bacteroidia; o__Bacteroidales; f__S24-7; g__; s__
c8abba38299e81296de733251f4e1b11	0	0	0	0	0	0	0	0	0	0	38	0	0	0	0	0	0	0	0	0	0	70	0	0	0	0	0	0	0	0	0	0	0	k__Bacteria; p__Bacteroidetes; c__Bacteroidia; o__Bacteroidales; f__S24-7; g__; s__
10393a9fb70c03ed464b74125a803fd1	0	0	0	0	0	0	0	0	0	0	0	0	0	0	0	30	0	0	0	0	0	27	0	0	0	0	0	0	0	0	0	51	0	k__Bacteria; p__Bacteroidetes; c__Bacteroidia; o__Bacteroidales; f__S24-7; g__; s__
79f1fee49421e62be1fe92500bc12f55	0	0	30	0	0	6	0	11	0	22	0	0	0	0	0	0	0	20	6	0	0	0	0	0	12	0	0	0	0	0	0	0	0	k__Bacteria; p__Firmicutes; c__Clostridia; o__Clostridiales; f__; g__; s__
9811a83bda819f9ffcaa971294040e17	0	0	0	0	0	0	0	0	0	24	0	0	0	0	0	0	0	0	0	0	0	26	0	37	0	0	0	0	0	20	0	0	0	k__Bacteria; p__Firmicutes; c__Clostridia; o__Clostridiales; f__Lachnospiraceae
ee90ba4725d162f3458663f0c5fdd715	0	0	0	0	0	0	0	0	0	0	0	2	0	0	13	20	0	0	0	24	39	0	0	0	0	0	0	9	0	0	0	0	0	k__Bacteria; p__Firmicutes; c__Clostridia; o__Clostridiales; f__; g__; s__
6ab32972b3ae9e646039e085a9ccc276	20	0	0	0	0	0	0	0	0	0	0	0	0	0	22	0	17	0	0	30	0	0	17	0	0	0	0	0	0	0	0	0	0	k__Bacteria; p__Firmicutes; c__Clostridia; o__Clostridiales; f__; g__; s__
19df48b9400add5e107a16707120ca71	23	0	0	0	0	0	0	0	0	0	15	0	0	0	0	0	6	0	0	37	0	0	0	0	0	0	10	8	0	6	0	0	0	k__Bacteria; p__Proteobacteria; c__Alphaproteobacteria; o__Caulobacterales; f__Caulobacteraceae; g__Brevundimonas; s__vesicularis
7bebf5fdad4f07b83b57f053fca7112b	12	0	0	0	0	0	0	0	0	0	0	0	0	0	0	0	0	0	0	0	0	0	0	0	0	0	0	0	0	0	0	92	0	k__Bacteria; p__Firmicutes; c__Clostridia; o__Clostridiales; f__; g__; s__
d3f32a0e7942086722aca3aaf7333234	39	0	0	0	0	0	0	0	0	0	0	0	20	0	0	0	0	0	0	0	0	0	0	0	0	44	0	0	0	0	0	0	0	k__Bacteria; p__Firmicutes; c__Clostridia; o__Clostridiales; f__Lachnospiraceae
417133bee82890d6816db1880e186970	19	0	0	0	39	0	0	0	0	0	0	0	0	0	0	0	0	0	0	0	0	0	0	0	17	0	0	0	28	0	0	0	0	k__Bacteria; p__Firmicutes; c__Clostridia; o__Clostridiales; f__Lachnospiraceae; g__Blautia; s__
5044e90ab37feecbf7fd69f6243052ed	0	0	0	0	0	0	0	0	0	30	0	0	0	0	0	0	0	0	0	0	0	0	73	0	0	0	0	0	0	0	0	0	0	k__Bacteria; p__Firmicutes; c__Clostridia; o__Clostridiales; f__Ruminococcaceae
3f536f48e07a94a0d1b27968c8490c66	0	0	0	0	0	0	0	0	20	0	15	0	0	0	0	0	0	0	0	11	0	0	12	29	0	7	0	0	0	0	8	0	0	k__Bacteria; p__Firmicutes; c__Clostridia; o__Clostridiales; f__Ruminococcaceae; g__Ruminococcus; s__
16192c44b7c75dab015260c746506d7f	0	0	0	0	0	0	0	0	0	24	0	0	0	0	0	0	0	0	0	0	0	0	0	0	10	0	0	0	0	0	0	68	0	k__Bacteria; p__Firmicutes; c__Clostridia; o__Clostridiales; f__Lachnospiraceae; g__Clostridium
63de0cb29a507953a6056962d602649c	0	0	0	0	0	0	0	0	0	17	0	20	0	0	0	0	0	0	0	0	0	0	0	0	0	0	0	0	0	0	0	25	40	k__Bacteria; p__Firmicutes; c__Clostridia; o__Clostridiales
9edb3377db86cfe2d05448eecab8df21	0	0	0	0	0	0	0	0	0	17	0	0	5	0	0	0	0	27	0	0	16	0	0	0	0	0	0	0	31	0	0	0	6	k__Bacteria; p__Firmicutes; c__Clostridia; o__Clostridiales; f__Ruminococcaceae; g__Ruminococcus; s__
d0d6a8591c89243c48ddb1f2ffc13bdc	0	33	0	0	11	0	0	0	0	0	0	0	27	0	0	0	0	0	0	0	0	0	0	0	0	0	0	0	0	0	0	0	30	k__Bacteria; p__Actinobacteria; c__Coriobacteriia; o__Coriobacteriales; f__Coriobacteriaceae; g__Adlercreutzia; s__
3a14ac58ba1d9d7b2bb64cb5b41cf7f3	0	0	0	0	0	0	0	0	0	0	23	25	0	0	0	0	0	0	0	0	0	0	0	0	0	0	0	0	0	0	0	0	53	k__Bacteria; p__Firmicutes; c__Clostridia; o__Clostridiales; f__; g__; s__
bacc6c4b89e0f7f6566b795073806a7f	0	0	0	0	0	0	0	0	0	78	0	0	0	0	0	0	0	0	0	0	0	0	22	0	0	0	0	0	0	0	0	0	0	k__Bacteria; p__Firmicutes; c__Clostridia; o__Clostridiales; f__Lachnospiraceae; g__Roseburia; s__
672472f7696a29bb814fa2635a4755b9	0	0	0	0	0	0	0	0	0	59	0	0	0	0	0	0	0	0	0	0	0	0	0	0	0	0	0	41	0	0	0	0	0	k__Bacteria; p__Firmicutes; c__Clostridia; o__Clostridiales; f__Ruminococcaceae; g__Oscillospira; s__
a96d4feef31c98ae633d4437d6e3950f	0	0	0	0	0	0	0	0	0	63	0	0	0	0	0	0	0	7	0	0	0	0	0	0	0	0	0	0	0	0	29	0	0	k__Bacteria; p__Firmicutes; c__Clostridia; o__Clostridiales; f__Veillonellaceae; g__Dialister; s__
6d71c095be3b4981a62ec42091169866	0	0	0	0	0	0	0	0	0	0	0	0	0	0	0	0	12	0	0	0	13	0	0	24	0	0	0	0	0	9	15	26	0	k__Bacteria; p__Firmicutes; c__Clostridia; o__Clostridiales; f__; g__; s__
b383744c856aef1e762164c622165516	0	0	0	0	0	0	0	0	0	0	0	0	0	0	0	0	0	55	0	0	0	0	0	44	0	0	0	0	0	0	0	0	0	k__Bacteria; p__Firmicutes; c__Clostridia; o__Clostridiales; f__Ruminococcaceae; g__Oscillospira; s__
6d2ee96799b92d6efabb3ad9ac9812a6	17	0	21	0	0	0	0	0	0	0	0	0	0	0	0	6	12	0	0	0	12	18	0	0	0	12	0	0	0	0	0	0	0	k__Bacteria; p__Firmicutes; c__Clostridia; o__Clostridiales; f__; g__; s__
8c32d4cce034c1d49d1ee2d4e9b24518	13	0	0	0	0	0	0	15	0	0	0	0	0	0	0	0	0	0	0	12	10	11	0	0	0	0	0	0	0	0	37	0	0	k__Bacteria; p__Firmicutes; c__Clostridia; o__Clostridiales; f__[Tissierellaceae]; g__Helcococcus; s__
6f9d0d09f2435d9e5cb2f6075396aa27	12	0	0	0	0	0	0	0	10	0	0	0	0	0	0	0	0	0	0	0	0	14	0	19	16	0	0	0	0	0	0	27	0	k__Bacteria; p__Firmicutes; c__Clostridia; o__Clostridiales; f__Lachnospiraceae; g__Coprococcus; s__
96cfe1538674a04d0f45cc035c0584a1	0	0	0	0	15	0	0	0	13	0	0	0	0	0	0	0	0	0	0	0	0	0	0	0	0	0	0	0	0	0	0	30	40	k__Bacteria; p__Firmicutes; c__Clostridia; o__Clostridiales; f__Lachnospiraceae; g__Coprococcus; s__
8109d240a0b815411b272cdcd8999067	0	0	0	0	0	0	0	0	15	0	0	0	0	0	0	0	0	0	0	0	0	0	0	0	0	0	0	0	0	0	83	0	0	k__Bacteria; p__Firmicutes; c__Clostridia; o__Clostridiales; f__Clostridiaceae; g__02d06; s__
ce6e16a5cddda00bb307e0fa8eec4bf1	20	0	0	0	0	0	0	0	0	0	0	0	0	0	0	0	21	35	0	0	0	0	0	0	0	0	0	0	0	21	0	0	0	k__Bacteria; p__Firmicutes; c__Clostridia; o__Clostridiales; f__Lachnospiraceae; g__; s__
a3906f32f2fa5f2d1e6a4e56f5c5ac8e	0	0	0	0	0	0	0	62	0	0	0	0	0	0	0	0	0	0	0	0	0	0	0	35	0	0	0	0	0	0	0	0	0	k__Bacteria; p__Actinobacteria; c__Actinobacteria; o__Bifidobacteriales; f__Bifidobacteriaceae; g__Bifidobacterium; s__
b646f5147e99161ce9c7fe162a80a144	0	0	0	0	0	0	0	0	0	97	0	0	0	0	0	0	0	0	0	0	0	0	0	0	0	0	0	0	0	0	0	0	0	k__Bacteria; p__Bacteroidetes; c__Bacteroidia; o__Bacteroidales; f__[Paraprevotellaceae]; g__[Prevotella]; s__
6f5f1c76d6dcc23c10e333fe59c1c617	19	0	0	0	0	0	0	0	0	0	0	0	6	8	0	0	20	11	0	0	0	24	0	0	0	0	0	0	0	0	8	0	0	k__Bacteria; p__Bacteroidetes; c__Bacteroidia; o__Bacteroidales; f__[Odoribacteraceae]; g__Odoribacter; s__
51652f167814d7788e3a4daaded6ae0a	16	0	0	0	16	0	0	0	0	0	0	0	0	0	0	0	0	23	0	0	0	0	0	0	0	0	0	14	0	12	14	0	0	k__Bacteria; p__Proteobacteria; c__Deltaproteobacteria; o__Desulfovibrionales; f__Desulfovibrionaceae; g__Bilophila; s__
4e81300efaf9201fadbecba3b485b59a	0	0	0	0	0	0	0	0	0	0	0	0	0	0	0	0	0	0	0	0	0	0	95	0	0	0	0	0	0	0	0	0	0	k__Bacteria; p__Firmicutes; c__Clostridia; o__Clostridiales; f__Lachnospiraceae; g__; s__
3e15c38b7cdece6be2df0f8762bd96c6	0	0	20	0	0	0	0	0	0	0	0	0	0	0	0	0	0	0	0	17	0	30	0	0	0	0	0	0	27	0	0	0	0	k__Bacteria; p__Firmicutes; c__Clostridia; o__Clostridiales; f__; g__; s__
f9bb54d83d3afabc391fe8aa1f369c76	0	0	0	0	0	0	0	0	0	94	0	0	0	0	0	0	0	0	0	0	0	0	0	0	0	0	0	0	0	0	0	0	0	k__Bacteria; p__Firmicutes; c__Clostridia; o__Clostridiales; f__Ruminococcaceae; g__Oscillospira; s__
7512c2c5efa2f048b0b8a45b15734c2b	0	0	0	0	0	0	0	0	0	0	0	0	0	0	0	0	0	0	0	0	0	0	0	0	0	0	0	0	0	0	0	94	0	k__Bacteria; p__Firmicutes; c__Clostridia; o__Clostridiales; f__Lachnospiraceae; g__; s__
a68d61b26283ce73d4cc032c36d17ff6	0	31	0	0	0	0	0	0	0	0	0	0	35	0	0	0	0	0	0	0	0	0	0	0	0	0	0	0	0	0	0	0	26	k__Bacteria; p__Firmicutes; c__Clostridia; o__Clostridiales; f__Lachnospiraceae; g__Dorea; s__
29966c5cbff5c8be79c4d667c4c21ea5	0	0	0	0	91	0	0	0	0	0	0	0	0	0	0	0	0	0	0	0	0	0	0	0	0	0	0	0	0	0	0	0	0	k__Bacteria; p__Firmicutes; c__Clostridia; o__Clostridiales; f__Lachnospiraceae; g__Coprococcus; s__
562a449179f90b96244519d3d1666de7	0	0	0	0	0	0	0	0	0	0	0	0	31	27	0	0	0	0	0	0	0	0	0	0	0	0	0	0	0	0	0	33	0	k__Bacteria; p__Firmicutes; c__Clostridia; o__Clostridiales; f__Lachnospiraceae; g__Coprococcus; s__
284ca318b69664f426069842cbffc8ea	0	0	0	0	0	0	0	0	0	0	0	0	0	0	12	0	17	0	0	0	24	0	0	0	31	7	0	0	0	0	0	0	0	k__Bacteria; p__Bacteroidetes; c__Bacteroidia; o__Bacteroidales; f__[Odoribacteraceae]; g__Odoribacter; s__
8b7127c6c49a1a4a8cddbedd79f6128c	0	0	0	0	0	0	0	0	0	0	0	0	0	0	0	0	18	34	0	0	0	0	0	39	0	0	0	0	0	0	0	0	0	k__Bacteria; p__Firmicutes; c__Clostridia; o__Clostridiales; f__Lachnospiraceae; g__Coprococcus; s__
aafdb1933d46bd79c2c9c4fd7fb98f38	0	0	0	0	0	0	0	0	0	0	0	0	0	0	0	0	0	0	0	0	52	0	0	0	39	0	0	0	0	0	0	0	0	k__Bacteria; p__Firmicutes; c__Clostridia; o__Clostridiales; f__; g__; s__
515ae3496b31fc4f84c6853a938780c1	0	0	0	0	0	0	0	0	0	0	0	0	0	0	0	0	0	0	0	0	0	0	0	0	0	0	0	0	0	0	91	0	0	k__Bacteria; p__Firmicutes; c__Clostridia; o__Clostridiales; f__; g__; s__
97795b604c5d601b36dce0c6d8fa0c7c	32	0	0	0	20	0	0	0	0	0	0	0	0	0	0	0	0	0	0	0	0	0	0	0	0	0	0	0	0	11	10	17	0	k__Bacteria; p__Firmicutes; c__Clostridia; o__Clostridiales; f__Lachnospiraceae; g__Coprococcus; s__
e95610aa66e840cb98a958248dd63478	12	0	11	0	0	0	0	0	0	0	11	18	0	16	0	0	0	0	0	0	0	0	0	0	0	0	0	0	0	0	0	0	22	k__Bacteria; p__Firmicutes; c__Clostridia; o__Clostridiales; f__Lachnospiraceae
5cd154a6eb47aa72ea287f527ba53ac8	0	0	0	0	20	0	0	0	0	0	0	0	0	0	0	0	28	0	0	20	0	0	0	0	0	0	0	0	0	0	0	22	0	k__Bacteria; p__Proteobacteria; c__Gammaproteobacteria; o__Pasteurellales; f__Pasteurellaceae; g__Haemophilus; s__influenzae
ece55cb30a9c607d57f01236ca511c32	0	0	0	0	0	0	0	0	0	27	0	13	50	0	0	0	0	0	0	0	0	0	0	0	0	0	0	0	0	0	0	0	0	k__Bacteria; p__Firmicutes; c__Clostridia; o__Clostridiales; f__Lachnospiraceae; g__[Ruminococcus]; s__gnavus
e2d5ea46c775c101fa3fc4638221ac55	0	0	0	0	0	0	0	0	0	0	0	0	0	0	0	0	0	0	0	0	51	0	0	0	0	0	39	0	0	0	0	0	0	k__Bacteria; p__Firmicutes; c__Clostridia; o__Clostridiales; f__Ruminococcaceae; g__Oscillospira; s__
fd21e36d0f8fc66c66179b6abf7dafe8	0	0	0	0	0	0	0	0	0	0	0	0	0	0	0	0	0	0	0	0	0	0	35	0	27	0	0	28	0	0	0	0	0	k__Bacteria; p__Firmicutes; c__Clostridia; o__Clostridiales; f__Ruminococcaceae; g__Oscillospira; s__
dcd6aba777a9936cbe9bc7df5c759361	0	0	0	0	0	0	0	0	0	0	0	0	0	0	0	15	0	0	0	0	0	0	0	0	0	0	0	0	0	0	0	36	38	k__Bacteria; p__Firmicutes; c__Clostridia; o__Clostridiales; f__; g__; s__
56556623fe4e2280497dcaeaa674866b	0	0	0	0	0	0	0	0	0	0	0	0	0	0	0	0	0	0	0	0	0	51	0	0	0	0	0	0	0	0	0	38	0	k__Bacteria; p__Firmicutes; c__Clostridia; o__Clostridiales; f__; g__; s__
2c7429afc271c2a3e23698ed412accc6	56	0	0	0	0	0	0	0	0	0	0	0	0	0	12	0	0	0	0	0	0	0	0	0	0	20	0	0	0	0	0	0	0	k__Bacteria; p__Firmicutes; c__Bacilli; o__Lactobacillales; f__Aerococcaceae; g__Alloiococcus; s__otitis
16b090cf8c51d7fe67262a442623d24e	0	0	0	0	0	0	0	0	0	7	0	0	0	0	0	9	13	17	0	0	0	0	0	0	0	13	0	13	0	0	16	0	0	k__Bacteria; p__Firmicutes; c__Clostridia; o__Clostridiales; f__; g__; s__
97a5455927e8eb8eec1b6161b11a7888	0	0	0	0	0	0	0	0	0	0	0	0	8	0	11	0	19	11	0	0	0	0	0	38	0	0	0	0	0	0	0	0	0	k__Bacteria; p__Proteobacteria; c__Alphaproteobacteria; o__RF32; f__; g__; s__
fcc26d4d16061460776c58ce20c44a3d	0	0	0	0	0	0	0	0	0	0	0	0	0	0	0	0	0	0	0	0	12	0	0	0	0	0	0	0	0	26	0	49	0	k__Bacteria; p__Bacteroidetes; c__Bacteroidia; o__Bacteroidales; f__Rikenellaceae; g__Alistipes; s__finegoldii
94337e7da4e7ec7b689ca7249cf5673e	0	0	0	0	0	0	0	0	0	0	0	0	0	0	0	0	0	0	0	0	0	0	87	0	0	0	0	0	0	0	0	0	0	k__Bacteria; p__Firmicutes; c__Clostridia; o__Clostridiales; f__; g__; s__
833d37777f2fb0cb51f7282cfc2b079f	0	0	0	0	0	0	0	0	0	0	0	0	0	0	0	0	0	0	0	0	0	0	0	0	0	0	0	0	0	0	87	0	0	k__Bacteria; p__Firmicutes; c__Clostridia; o__Clostridiales; f__Ruminococcaceae; g__; s__
baad53682d9ea1cfeac89f1a7dcc0708	0	0	0	0	0	0	0	0	0	44	0	0	0	0	0	0	0	0	0	0	0	0	0	0	42	0	0	0	0	0	0	0	0	k__Bacteria; p__Fusobacteria; c__Fusobacteriia; o__Fusobacteriales; f__Leptotrichiaceae; g__Sneathia; s__
d4c03d0bf0d1d81b7d13eb61f2f90e3e	0	0	0	0	0	0	0	0	0	0	0	0	0	0	0	42	0	0	0	0	0	0	0	0	0	0	0	0	16	0	27	0	0	k__Bacteria; p__Firmicutes; c__Clostridia; o__Clostridiales; f__Lachnospiraceae
072c1bdd500468a3edf5b994997c27c3	0	0	0	0	0	0	0	0	0	0	0	0	0	0	0	0	0	0	0	0	0	0	0	0	0	0	0	85	0	0	0	0	0	k__Bacteria; p__Firmicutes; c__Clostridia; o__Clostridiales; f__Lachnospiraceae
7d595d66a09dc24148eb5ba8a2db9125	18	0	21	0	0	0	0	0	0	45	0	0	0	0	0	0	0	0	0	0	0	0	0	0	0	0	0	0	0	0	0	0	0	k__Bacteria; p__Firmicutes; c__Clostridia; o__Clostridiales; f__; g__; s__
f03f1f3eaaef9199d2b63dafa1965842	14	0	0	0	0	0	0	32	0	0	0	0	0	0	0	0	0	38	0	0	0	0	0	0	0	0	0	0	0	0	0	0	0	k__Bacteria; p__Bacteroidetes; c__Bacteroidia; o__Bacteroidales; f__Rikenellaceae; g__Alistipes; s__onderdonkii
7d4261f0079067646a6355a8f8d78b39	10	0	0	0	0	0	0	0	0	20	0	0	0	0	0	0	0	17	0	0	0	0	0	0	0	11	0	0	0	2	0	17	7	k__Bacteria; p__Firmicutes; c__Clostridia; o__Clostridiales; f__[Mogibacteriaceae]; g__; s__
7c64c5a30309c91ce1fde47641b7e71c	0	0	22	0	0	0	0	0	0	0	0	0	5	5	0	0	11	0	0	0	0	0	0	14	0	0	0	13	0	0	0	0	14	k__Bacteria; p__Tenericutes; c__Mollicutes; o__RF39; f__; g__; s__
ad371264eadba89c3724be550aa0dede	0	0	0	0	0	0	0	0	0	0	0	0	0	0	0	0	0	0	0	0	0	25	0	31	0	0	0	28	0	0	0	0	0	k__Bacteria; p__Firmicutes; c__Clostridia; o__Clostridiales; f__; g__; s__
721c86aae2626930728ecbc6e1a911d7	0	0	0	0	0	0	0	0	0	0	0	0	0	0	0	0	0	0	0	0	0	0	0	0	0	0	0	0	0	0	84	0	0	k__Bacteria; p__Tenericutes; c__Mollicutes; o__RF39; f__; g__; s__
febc7d85fc0ace787f3a0f507d7ddc14	0	0	0	0	11	0	0	0	0	15	0	0	0	0	0	0	12	0	0	0	0	0	0	0	14	10	0	0	21	0	0	0	0	k__Bacteria; p__Firmicutes; c__Clostridia; o__Clostridiales
a4b2cb54d98b646dc7d161e3dae91fbe	0	0	0	0	0	0	0	0	0	0	0	0	0	0	0	31	0	0	0	0	0	0	0	0	0	0	0	52	0	0	0	0	0	k__Bacteria; p__Firmicutes; c__Clostridia; o__Clostridiales; f__; g__; s__
6d8124c01e60943b4562ea1514538ffa	0	0	0	0	0	0	0	0	0	0	0	0	0	0	0	0	0	0	0	0	18	0	30	21	0	0	0	14	0	0	0	0	0	k__Bacteria; p__Firmicutes; c__Clostridia; o__Clostridiales; f__; g__; s__
c1078377dbba2fa9677a7350e7f1088b	0	0	0	0	0	0	0	0	0	0	0	0	0	0	0	0	0	0	0	0	0	0	83	0	0	0	0	0	0	0	0	0	0	k__Bacteria; p__Firmicutes; c__Clostridia; o__Clostridiales; f__Lachnospiraceae
95607e0e6dd46ba96a781ee69cb526bc	0	0	23	0	0	0	0	0	0	0	0	0	0	0	0	0	0	0	0	13	0	38	0	0	0	8	0	0	0	0	0	0	0	k__Bacteria; p__Firmicutes; c__Clostridia; o__Clostridiales
66c81fabb3fbc3a7def6621897294ad6	0	0	0	0	0	0	0	0	12	0	0	0	0	0	0	19	0	0	0	0	0	13	0	0	0	0	0	0	13	0	17	8	0	k__Bacteria; p__Cyanobacteria; c__4C0d-2; o__YS2; f__; g__; s__
6000400def9a82e1c77c7c9520244bdd	0	0	0	0	0	0	0	0	0	0	0	0	0	0	30	0	0	0	0	0	0	0	0	0	0	0	0	52	0	0	0	0	0	k__Bacteria; p__Firmicutes; c__Clostridia; o__Clostridiales; f__Lachnospiraceae; g__; s__
f66bc4f99253993727f723d4785e4995	0	0	0	0	0	0	0	0	0	0	0	0	0	0	0	0	0	5	0	0	0	28	0	17	0	0	0	0	0	32	0	0	0	k__Bacteria; p__Firmicutes; c__Clostridia; o__Clostridiales; f__; g__; s__
0747e2fab69d3ceb3fe246949046153e	0	0	0	0	0	0	0	0	0	0	0	0	0	0	0	0	0	0	0	31	0	0	44	0	0	0	0	0	0	0	7	0	0	k__Bacteria; p__Firmicutes; c__Erysipelotrichi; o__Erysipelotrichales; f__Erysipelotrichaceae; g__Clostridium; s__spiroforme
565b30dca2d69e799af1c5ffc78275b0	0	0	0	0	0	0	0	0	0	0	0	0	0	0	0	0	0	0	0	0	0	0	0	0	0	0	0	0	0	0	82	0	0	k__Bacteria; p__Firmicutes; c__Clostridia; o__Clostridiales; f__Ruminococcaceae
fb74cde1c08a9e03ea5d52ab994a529e	0	0	0	0	34	0	0	0	0	0	0	0	0	0	0	0	0	0	0	20	0	0	15	0	0	0	0	0	0	12	0	0	0	k__Bacteria; p__Cyanobacteria; c__Chloroplast; o__Streptophyta; f__; g__; s__
f9114818d494f5745d0e0c27bda1c7da	0	0	0	0	0	0	0	0	0	0	0	0	0	0	0	0	0	0	0	81	0	0	0	0	0	0	0	0	0	0	0	0	0	k__Bacteria; p__Firmicutes; c__Clostridia; o__Clostridiales; f__Lachnospiraceae; g__; s__
2b0535201242812c1059077fc1658201	0	0	0	0	0	0	0	0	0	0	0	0	0	0	0	0	0	0	0	8	38	15	0	0	0	0	0	0	10	0	0	10	0	k__Bacteria; p__Tenericutes; c__Mollicutes; o__RF39; f__; g__; s__
1f9c289e507177e4f8dab988f74331c3	0	0	0	0	0	0	0	0	0	0	0	0	0	0	0	0	0	0	0	0	0	0	0	0	0	81	0	0	0	0	0	0	0	k__Bacteria; p__Proteobacteria; c__Gammaproteobacteria; o__Enterobacteriales; f__Enterobacteriaceae; g__Providencia
f8b1b66e2bfa6d2b467ef80b9ccd5dcd	0	0	0	0	0	0	0	0	0	0	0	0	0	0	0	0	0	0	0	0	0	0	0	0	0	0	0	0	0	0	81	0	0	k__Bacteria; p__Firmicutes; c__Clostridia; o__Clostridiales; f__; g__; s__
e2eddb6571233bc3e8e49565f300273b	16	0	8	0	0	0	0	0	10	0	0	0	0	0	0	0	0	0	0	0	0	13	0	0	0	12	0	0	0	16	0	0	5	k__Bacteria; p__Firmicutes; c__Clostridia; o__Clostridiales; f__Ruminococcaceae; g__; s__
c6d262c8c01516eb932962072ac46575	7	0	22	0	0	0	0	0	8	29	0	0	0	0	0	0	0	0	0	0	0	0	0	0	0	14	0	0	0	0	0	0	0	k__Bacteria; p__Firmicutes; c__Clostridia; o__Clostridiales; f__Clostridiaceae; g__Clostridium; s__perfringens
a2e19952644814c26b0e6103a7f73c1c	0	0	0	0	18	0	0	0	0	0	0	0	0	0	0	0	0	0	0	0	0	0	35	0	0	27	0	0	0	0	0	0	0	k__Bacteria; p__Firmicutes; c__Clostridia; o__Clostridiales; f__Ruminococcaceae; g__Ruminococcus; s__
f1b40cb46ca0af80e6a40f1e6f4f29d2	0	15	0	0	0	8	0	0	0	4	0	8	0	0	0	0	0	0	0	0	0	0	0	0	0	0	0	0	0	0	0	0	44	k__Bacteria; p__Firmicutes; c__Clostridia; o__Clostridiales; f__[Mogibacteriaceae]; g__; s__
a5b783b40accbacd3a1bd20f2bec4b73	0	0	0	0	0	0	0	0	0	0	40	0	39	0	0	0	0	0	0	0	0	0	0	0	0	0	0	0	0	0	0	0	0	k__Bacteria; p__Bacteroidetes; c__Bacteroidia; o__Bacteroidales; f__Rikenellaceae; g__; s__
a2fd6364b37d2b79c3b16015903fb70d	0	0	0	0	0	0	0	0	0	0	0	0	0	0	0	79	0	0	0	0	0	0	0	0	0	0	0	0	0	0	0	0	0	k__Bacteria; p__Firmicutes; c__Clostridia; o__Clostridiales; f__; g__; s__
1b7de52ee1bf32fb251b5d54fd6c2ed3	0	0	27	0	0	0	0	0	0	0	0	0	0	0	0	0	0	0	0	0	0	0	0	0	0	0	0	0	16	0	0	0	35	k__Bacteria; p__Firmicutes; c__Clostridia; o__Clostridiales; f__Lachnospiraceae; g__Roseburia; s__
6419aed09f4496d2953afbaf1d515927	0	0	0	0	0	0	0	0	0	21	0	0	0	0	18	0	0	0	0	0	0	0	31	0	0	0	8	0	0	0	0	0	0	k__Bacteria; p__Firmicutes; c__Clostridia; o__Clostridiales; f__Lachnospiraceae; g__Blautia; s__producta
33a40164113fcf4d5abf984f2bfb540f	51	0	0	0	0	0	0	26	0	0	0	0	0	0	0	0	0	0	0	0	0	0	0	0	0	0	0	0	0	0	0	0	0	k__Bacteria; p__Firmicutes; c__Clostridia; o__Clostridiales; f__Ruminococcaceae; g__Oscillospira; s__
f81b1719ba84638f96aaab77bb349ae9	30	13	0	0	21	0	0	0	0	0	0	0	0	0	0	4	0	0	0	0	0	0	0	0	0	0	0	0	0	0	0	9	0	k__Bacteria; p__Firmicutes; c__Bacilli; o__Lactobacillales; f__Aerococcaceae; g__Facklamia; s__
e0e1123630d68dfd9e250febab2cbb0d	0	0	0	0	0	0	0	0	0	0	0	0	0	0	0	40	0	0	0	0	0	0	0	37	0	0	0	0	0	0	0	0	0	k__Bacteria; p__Firmicutes; c__Clostridia; o__Clostridiales; f__; g__; s__
e9856890c80259c59678226f517da302	0	0	0	0	0	0	0	0	0	0	0	0	0	0	0	0	0	0	0	0	0	0	0	0	0	0	0	0	0	0	77	0	0	k__Bacteria; p__Firmicutes; c__Clostridia; o__Clostridiales; f__; g__; s__
bdcd01e6dee5b0a5e0e4b18102476aa6	0	0	0	0	0	0	0	0	0	0	0	0	0	0	0	0	0	0	0	0	0	0	0	0	0	0	0	0	0	0	77	0	0	k__Bacteria; p__Actinobacteria; c__Actinobacteria; o__Actinomycetales; f__Actinomycetaceae; g__Varibaculum; s__
44c58dd956e51071214193bb4d818f5d	0	0	0	0	0	0	0	0	0	0	0	0	0	0	0	0	0	0	0	0	0	0	0	0	0	0	0	0	0	0	0	0	77	k__Bacteria; p__Firmicutes; c__Clostridia; o__Clostridiales; f__Lachnospiraceae; g__; s__
1b24f63fc78e1f7354543c1653b52604	0	44	0	0	0	0	0	0	0	0	0	0	0	32	0	0	0	0	0	0	0	0	0	0	0	0	0	0	0	0	0	0	0	k__Bacteria; p__Firmicutes; c__Clostridia; o__Clostridiales; f__Ruminococcaceae; g__Ruminococcus; s__
51eb05a2637db1025ce3e15d35e889e1	0	0	0	0	19	0	0	18	0	0	0	0	0	0	5	0	9	0	0	0	0	0	6	0	0	9	0	0	10	0	0	0	0	k__Bacteria; p__Actinobacteria; c__Coriobacteriia; o__Coriobacteriales; f__Coriobacteriaceae; g__Collinsella; s__aerofaciens
5b612193aab51a79da82395f67a08372	0	0	0	0	12	0	0	0	0	0	0	0	0	14	0	0	0	0	0	0	0	0	0	0	0	0	0	15	16	0	0	19	0	k__Bacteria; p__Firmicutes; c__Clostridia; o__Clostridiales; f__; g__; s__
654225d48f05dff33dae66cfffb0954f	0	0	0	0	0	0	0	0	0	0	0	0	39	0	0	0	0	37	0	0	0	0	0	0	0	0	0	0	0	0	0	0	0	k__Bacteria; p__Firmicutes; c__Clostridia; o__Clostridiales; f__Ruminococcaceae; g__Ruminococcus; s__
a255f3c2e905ba7da2bbaeee29339ac0	0	0	0	0	0	0	0	0	0	75	0	0	0	0	0	0	0	0	0	0	0	0	0	0	0	0	0	0	0	0	0	0	0	k__Bacteria; p__Firmicutes; c__Clostridia; o__Clostridiales; f__Lachnospiraceae
4738137b0a766013f8896432d581f407	0	0	0	0	0	0	0	0	0	27	0	0	0	0	0	0	0	0	0	0	0	0	0	0	0	0	0	0	0	0	48	0	0	k__Bacteria; p__Firmicutes; c__Clostridia; o__Clostridiales; f__; g__; s__
8ae0991eeaf7be33fbbd45863b915db4	0	0	0	0	0	0	0	0	0	0	0	0	0	0	0	0	20	0	0	0	0	0	0	0	55	0	0	0	0	0	0	0	0	k__Bacteria; p__Firmicutes; c__Clostridia; o__Clostridiales; f__Lachnospiraceae; g__[Ruminococcus]; s__gnavus
9443ace9d7a8e0f71769ab97400bbff3	0	0	0	0	0	0	0	0	0	0	0	0	0	0	0	0	0	0	0	0	0	0	0	0	0	0	0	0	0	0	75	0	0	k__Bacteria; p__Firmicutes; c__Clostridia; o__Clostridiales; f__Christensenellaceae; g__; s__
f2239b21f404207f29499a9743e83724	15	0	0	0	0	0	0	0	0	0	0	0	0	0	0	6	14	0	0	0	0	0	0	0	0	16	0	0	0	0	15	8	0	k__Bacteria; p__Firmicutes; c__Clostridia; o__Clostridiales; f__; g__; s__
05eaabbf06b0a6d334be4c61771f7cf5	0	0	14	0	0	0	0	0	0	0	0	0	0	0	0	0	0	0	0	0	0	0	0	0	0	0	0	14	46	0	0	0	0	k__Bacteria; p__Firmicutes; c__Clostridia; o__Clostridiales; f__; g__; s__
90e625048fc535800aa67b165a0bb7ff	0	0	0	0	0	14	0	0	0	0	0	0	0	0	0	0	0	0	0	0	0	0	0	0	17	43	0	0	0	0	0	0	0	k__Bacteria; p__Proteobacteria; c__Gammaproteobacteria; o__Pseudomonadales; f__Pseudomonadaceae; g__Pseudomonas; s__
84394107f25efb000447122deab41586	0	0	0	0	0	0	0	0	0	0	0	0	0	0	0	0	0	0	0	0	0	0	0	50	0	0	0	23	0	0	0	0	0	k__Bacteria; p__Firmicutes; c__Clostridia; o__Clostridiales; f__Lachnospiraceae; g__; s__
25b1b8077c98d79992d9948d9d73e6df	0	0	0	0	42	0	0	0	0	0	0	0	0	0	0	0	0	0	0	0	0	0	0	30	0	0	0	0	0	0	0	0	0	k__Bacteria; p__Firmicutes; c__Erysipelotrichi; o__Erysipelotrichales; f__Erysipelotrichaceae; g__Catenibacterium; s__
ffb124ceff8472cf1cbad48e6703d325	0	0	0	0	18	0	0	15	0	0	0	0	0	0	0	0	0	0	0	4	0	0	0	0	4	31	0	0	0	0	0	0	0	k__Bacteria; p__Bacteroidetes; c__Bacteroidia; o__Bacteroidales; f__Prevotellaceae; g__Prevotella; s__
ea50bb049fd4c94807c2eca742bc6244	0	0	0	0	0	0	0	0	0	0	0	0	0	0	0	0	0	0	0	0	0	0	72	0	0	0	0	0	0	0	0	0	0	k__Bacteria; p__Firmicutes; c__Bacilli; o__Turicibacterales; f__Turicibacteraceae; g__Turicibacter; s__
6918c1ef8abec528ccaa49e488a5fd9f	0	0	0	0	0	0	0	0	0	0	0	0	0	0	0	0	0	0	0	0	0	0	0	0	0	0	0	0	0	0	72	0	0	k__Bacteria; p__Firmicutes; c__Clostridia; o__Clostridiales; f__Ruminococcaceae; g__; s__
5b58c50304d28bd34e5a56cd07765fd5	0	0	7	0	0	0	0	11	0	0	0	0	0	0	0	0	0	0	11	0	0	0	14	0	0	0	0	0	16	12	0	0	0	k__Bacteria; p__Firmicutes; c__Clostridia; o__Clostridiales
319f69f8613ffd1d40f6103d3ff1526d	0	0	0	0	0	0	0	0	0	0	0	0	0	0	0	20	0	0	0	14	0	37	0	0	0	0	0	0	0	0	0	0	0	k__Bacteria; p__Firmicutes; c__Clostridia; o__Clostridiales; f__Ruminococcaceae
12ea765edbea68f1ee96a10afa9467e4	0	0	0	0	0	0	0	0	0	0	0	0	0	0	0	0	0	0	0	0	0	0	0	0	0	0	0	0	0	0	71	0	0	k__Bacteria; p__Firmicutes; c__Clostridia; o__Clostridiales; f__Ruminococcaceae; g__; s__
94b9de2ab7099cf894a5fa48be38575f	0	0	0	0	0	0	0	0	0	0	0	0	0	0	0	0	0	0	0	0	0	0	0	0	0	0	0	0	0	0	71	0	0	k__Bacteria; p__Firmicutes; c__Clostridia; o__Clostridiales; f__Ruminococcaceae; g__; s__
4b3d37968198bf19b58df140a37fec3c	0	0	0	0	0	0	0	0	0	0	0	0	0	0	0	0	0	0	0	0	0	0	0	0	0	0	0	0	0	0	71	0	0	k__Bacteria; p__Firmicutes; c__Clostridia; o__Clostridiales; f__; g__; s__
6b319873d51e91e61915b59a806933ab	0	0	0	0	0	0	0	0	0	0	0	0	0	0	0	0	0	0	0	0	0	0	0	0	0	0	0	0	0	0	71	0	0	k__Bacteria; p__Firmicutes; c__Bacilli; o__Lactobacillales; f__Lactobacillaceae; g__Lactobacillus; s__
d8aa8e017d84236135a1be0060710816	0	0	42	0	0	0	0	0	0	0	0	0	28	0	0	0	0	0	0	0	0	0	0	0	0	0	0	0	0	0	0	0	0	k__Bacteria; p__Firmicutes; c__Clostridia; o__Clostridiales; f__Lachnospiraceae; g__; s__
0593757b1e622b8d6bbcb4273af5bd8d	0	0	0	0	0	0	0	0	0	0	0	0	5	0	0	0	0	20	0	0	0	0	0	0	0	0	0	0	0	0	21	24	0	k__Bacteria; p__Firmicutes; c__Clostridia; o__Clostridiales; f__; g__; s__
9d0a42b7866d947b960ae8ee20072239	0	0	0	0	0	0	0	0	0	0	0	0	0	0	0	19	0	3	0	0	32	0	0	0	0	0	0	0	0	16	0	0	0	k__Bacteria; p__Firmicutes; c__Erysipelotrichi; o__Erysipelotrichales; f__Erysipelotrichaceae
4ab078ab147ab2ea6c865a80ccad2e77	0	0	0	0	0	0	0	0	0	0	0	0	0	0	0	16	0	13	16	0	0	17	8	0	0	0	0	0	0	0	0	0	0	k__Bacteria; p__Firmicutes; c__Clostridia; o__Clostridiales; f__; g__; s__
707af80103fb27f28fefd0635faaaae9	0	0	0	0	0	0	0	0	0	0	0	0	0	0	0	0	42	0	0	28	0	0	0	0	0	0	0	0	0	0	0	0	0	k__Bacteria; p__Firmicutes; c__Clostridia; o__Clostridiales; f__; g__; s__
cadbf4d54ebaceea603ae7c3b8b0db1c	0	0	0	0	0	0	0	0	0	0	0	0	0	0	0	0	0	0	0	0	0	63	0	0	0	0	7	0	0	0	0	0	0	k__Bacteria; p__Firmicutes; c__Clostridia; o__Clostridiales; f__Veillonellaceae; g__Veillonella; s__dispar
e850fdb5ba7fcf96118ff63ac4575ac2	0	0	0	0	0	0	0	0	0	0	0	0	0	0	0	0	0	0	0	0	0	0	0	41	0	0	0	0	0	0	0	29	0	k__Bacteria; p__Firmicutes; c__Clostridia; o__Clostridiales; f__; g__; s__
538b28bd79a7d7cabaa48ab503a7e97f	0	0	0	0	0	0	0	0	0	0	0	0	0	0	0	0	0	0	0	0	0	0	0	0	0	0	0	0	0	0	70	0	0	k__Bacteria; p__Firmicutes; c__Clostridia; o__Clostridiales; f__Lachnospiraceae; g__Dorea; s__formicigenerans
094f3debf85f702fdf19d1387e563e9e	0	0	0	0	0	0	0	0	0	69	0	0	0	0	0	0	0	0	0	0	0	0	0	0	0	0	0	0	0	0	0	0	0	k__Bacteria; p__Firmicutes; c__Clostridia; o__Clostridiales; f__Lachnospiraceae; g__; s__
cef42db0be62ce77ffa316bedc112de4	0	0	0	0	0	0	0	0	0	13	0	0	0	0	0	0	0	0	0	0	28	0	0	0	0	0	0	0	0	0	11	17	0	k__Bacteria; p__Firmicutes; c__Clostridia; o__Clostridiales; f__Lachnospiraceae; g__; s__
d2c2ba68b6821f9c899236518eb27a62	0	0	0	0	0	0	0	0	0	0	0	0	0	0	9	0	0	0	0	0	24	17	0	0	0	0	0	0	0	0	0	19	0	k__Bacteria; p__Firmicutes; c__Clostridia; o__Clostridiales; f__Ruminococcaceae; g__Oscillospira; s__
0148dfcc284352de5325ea63c380f4fe	0	0	0	0	0	0	0	0	0	0	0	0	4	5	21	5	0	0	0	0	0	0	0	19	0	0	0	0	0	14	0	0	0	k__Bacteria; p__Firmicutes; c__Clostridia; o__Clostridiales; f__Ruminococcaceae; g__Oscillospira; s__
d2bcf8ac712d70fce9ef5ec863f9fe35	0	0	0	0	0	0	0	0	0	0	0	0	0	0	0	0	0	26	0	0	0	0	42	0	0	0	0	0	0	0	0	0	0	k__Bacteria; p__Firmicutes; c__Clostridia; o__Clostridiales; f__; g__; s__
d141b7b33b4a89d8bcb4f5c5df13f170	0	0	0	0	0	0	0	0	0	0	0	0	0	0	0	0	0	0	0	0	0	0	0	0	0	0	0	0	0	0	0	0	68	k__Bacteria; p__Firmicutes; c__Clostridia; o__Clostridiales; f__Ruminococcaceae; g__Oscillospira; s__
a00003f406b3bc06808211b058c01c1d	0	0	31	0	0	0	0	0	0	0	0	0	0	0	0	0	0	0	0	0	36	0	0	0	0	0	0	0	0	0	0	0	0	k__Bacteria; p__Firmicutes; c__Clostridia; o__Clostridiales; f__Lachnospiraceae; g__Coprococcus; s__
00efbc839bfa61cc305f21347d52d134	0	0	16	0	0	0	0	0	0	24	0	0	0	0	0	0	0	5	0	0	0	0	9	13	0	0	0	0	0	0	0	0	0	k__Bacteria; p__Firmicutes; c__Clostridia; o__Clostridiales; f__Lachnospiraceae; g__; s__
2aade7e3c324b06dadda57f48603fef0	0	0	0	0	0	0	0	67	0	0	0	0	0	0	0	0	0	0	0	0	0	0	0	0	0	0	0	0	0	0	0	0	0	k__Bacteria; p__Bacteroidetes; c__Bacteroidia; o__Bacteroidales; f__S24-7; g__; s__
05ec679f7d2d92d2c233912b594af977	0	0	0	0	0	0	0	0	0	0	0	56	0	0	0	0	0	0	11	0	0	0	0	0	0	0	0	0	0	0	0	0	0	k__Bacteria; p__Firmicutes; c__Clostridia; o__Clostridiales; f__Lachnospiraceae
5af36b4a242a015b77ff9f871621973d	0	0	0	0	0	0	0	0	0	0	0	22	0	0	0	0	0	0	0	0	0	0	0	0	0	0	0	0	0	0	0	16	29	k__Bacteria; p__Firmicutes; c__Clostridia; o__Clostridiales; f__Lachnospiraceae; g__[Ruminococcus]; s__gnavus
86f02f308366df8230b3b612af32b3d0	0	0	0	0	0	0	0	0	0	0	0	0	0	0	0	0	22	0	0	0	0	0	0	0	0	0	0	0	0	25	0	20	0	k__Bacteria; p__Actinobacteria; c__Actinobacteria; o__Actinomycetales; f__Corynebacteriaceae; g__Corynebacterium; s__
339c607ed51eded5f0d9ca5e947c34f0	0	0	0	0	0	0	0	0	0	0	0	0	0	0	0	0	0	0	0	0	0	0	67	0	0	0	0	0	0	0	0	0	0	k__Bacteria; p__Firmicutes; c__Clostridia; o__Clostridiales; f__Lachnospiraceae; g__; s__
bb20aa5467643906eb38242359db4805	23	0	0	0	0	0	0	6	0	9	0	0	0	0	0	0	0	0	0	0	0	0	0	0	14	0	0	0	0	14	0	0	0	k__Bacteria; p__Cyanobacteria; c__4C0d-2; o__YS2; f__; g__; s__
fa29728d52a08ea87a6787a541d03c5a	16	0	0	0	0	0	0	0	0	0	0	0	0	0	8	0	0	0	0	17	25	0	0	0	0	0	0	0	0	0	0	0	0	k__Bacteria; p__Firmicutes; c__Clostridia; o__Clostridiales
2401865ccccd33e5ca24a228e7ad923d	14	0	0	0	0	0	0	0	0	17	0	0	0	0	0	0	0	0	0	0	0	0	8	22	0	0	0	5	0	0	0	0	0	k__Bacteria; p__Proteobacteria; c__Gammaproteobacteria; o__Aeromonadales; f__Succinivibrionaceae; g__Succinivibrio; s__
e3b1a4373909fd3cebe12ad948a74d7e	0	0	0	0	0	0	0	47	0	0	0	0	0	0	0	0	0	0	0	0	0	0	0	0	0	0	0	0	19	0	0	0	0	k__Bacteria; p__Firmicutes; c__Clostridia; o__Clostridiales; f__[Tissierellaceae]; g__Anaerococcus; s__
af388d567c60a92b88eac22bcddd3357	0	0	0	0	0	0	0	0	0	0	19	26	0	0	0	0	0	0	0	0	0	0	0	0	0	0	0	0	0	0	0	0	21	k__Bacteria; p__Tenericutes; c__Mollicutes; o__RF39; f__; g__; s__
cd89be1dbb6245de97112e4421914ce2	0	0	0	0	0	0	0	0	0	0	0	0	0	0	0	0	0	0	0	0	0	0	0	0	0	0	0	0	0	0	66	0	0	k__Bacteria; p__Firmicutes; c__Clostridia; o__Clostridiales; f__Christensenellaceae; g__; s__
d3ddfc6f280268d6ba0019c21a6a62e8	0	0	0	0	0	0	0	37	0	0	0	0	18	0	10	0	0	0	0	0	0	0	0	0	0	0	0	0	0	0	0	0	0	k__Bacteria; p__Firmicutes; c__Clostridia; o__Clostridiales; f__Ruminococcaceae; g__Oscillospira; s__
8cc91cbf1374900cabe425002f3dfa14	0	0	0	0	0	0	0	0	0	0	0	0	0	0	0	0	0	0	0	0	0	0	0	0	0	0	0	0	0	0	0	0	65	k__Bacteria; p__Firmicutes; c__Clostridia; o__Clostridiales; f__; g__; s__
19806155226580b22d5e6ff50e515594	0	0	0	0	0	0	0	0	0	0	0	0	0	0	0	0	0	63	0	0	0	0	0	0	0	0	0	0	0	0	0	0	0	k__Bacteria; p__Firmicutes; c__Clostridia; o__Clostridiales; f__; g__; s__
9a620b4c754ab9402a5aa9369d622aeb	0	0	0	0	0	0	0	0	0	0	0	0	0	0	0	0	0	0	0	0	0	0	0	0	0	0	0	0	0	0	0	62	0	k__Bacteria; p__Bacteroidetes; c__Bacteroidia; o__Bacteroidales; f__S24-7; g__; s__
667a2d3cce029536bd33082d4587a30f	0	0	0	0	16	0	0	0	0	0	0	0	23	0	0	0	0	0	0	0	0	0	0	0	0	0	0	0	0	0	22	0	0	k__Bacteria; p__Bacteroidetes; c__Bacteroidia; o__Bacteroidales; f__Rikenellaceae; g__; s__
f662d5143bd6ce661b962985eed8041c	0	0	0	0	0	0	0	0	0	20	0	0	0	0	23	0	0	0	0	0	0	0	0	0	18	0	0	0	0	0	0	0	0	k__Bacteria; p__Firmicutes; c__Clostridia; o__Clostridiales
29df54031b66540f27c1e3816990e004	0	0	0	0	0	0	0	0	0	0	0	0	0	0	35	0	0	0	0	0	0	0	0	0	0	26	0	0	0	0	0	0	0	k__Bacteria; p__Firmicutes; c__Clostridia; o__Clostridiales; f__[Tissierellaceae]; g__Peptoniphilus; s__
685a552a70e8341e3e2ea7791f78357c	0	0	0	0	0	0	0	0	0	0	0	0	0	0	0	0	0	12	0	0	0	0	0	14	0	17	0	0	0	18	0	0	0	k__Bacteria; p__Firmicutes; c__Clostridia; o__Clostridiales; f__; g__; s__
f55727aac493fbbe2c3af29bd5f6f78f	16	0	0	0	0	0	0	0	0	0	0	0	0	0	6	0	19	0	0	0	0	0	0	19	0	0	0	0	0	0	0	0	0	k__Bacteria; p__Firmicutes; c__Clostridia; o__Clostridiales; f__Ruminococcaceae; g__Ruminococcus; s__
112b8c17e3c318361d5fd84728f5157e	0	0	0	0	7	0	0	0	0	0	16	0	0	0	0	0	0	0	0	0	0	0	0	0	0	0	0	0	0	0	37	0	0	k__Bacteria; p__Firmicutes; c__Clostridia; o__Clostridiales; f__; g__; s__
a51ec59bfa38ddb4a782cf33698ebf37	0	0	0	0	0	0	0	0	0	0	0	0	0	0	0	0	0	0	0	60	0	0	0	0	0	0	0	0	0	0	0	0	0	k__Bacteria; p__Bacteroidetes; c__Bacteroidia; o__Bacteroidales; f__Rikenellaceae; g__; s__
f3ae0c6d5e6bb47fbf437ccdfc484b8f	39	0	0	0	0	0	0	0	0	0	0	0	0	0	0	0	0	0	0	0	20	0	0	0	0	0	0	0	0	0	0	0	0	k__Bacteria; p__Actinobacteria; c__Actinobacteria; o__Actinomycetales; f__Corynebacteriaceae; g__Corynebacterium; s__
e3ce6afdc98a24a35db6628d7c57268e	31	0	28	0	0	0	0	0	0	0	0	0	0	0	0	0	0	0	0	0	0	0	0	0	0	0	0	0	0	0	0	0	0	k__Bacteria; p__Firmicutes; c__Clostridia; o__Clostridiales; f__; g__; s__
79202c4408b12913015eb7c3953b77f1	0	0	0	0	0	0	0	59	0	0	0	0	0	0	0	0	0	0	0	0	0	0	0	0	0	0	0	0	0	0	0	0	0	k__Bacteria; p__Actinobacteria; c__Actinobacteria; o__Actinomycetales; f__Corynebacteriaceae; g__Corynebacterium; s__stationis
72fc33d9cfd2992b8e34abfaea84bc1c	0	0	0	0	0	0	0	0	13	23	0	0	23	0	0	0	0	0	0	0	0	0	0	0	0	0	0	0	0	0	0	0	0	k__Bacteria; p__Firmicutes; c__Erysipelotrichi; o__Erysipelotrichales; f__Erysipelotrichaceae; g__Coprobacillus; s__
c8003dd3fa3264daf9b6608ab087b393	0	0	0	0	0	0	0	0	0	0	0	0	0	0	0	22	11	0	0	26	0	0	0	0	0	0	0	0	0	0	0	0	0	k__Bacteria; p__Firmicutes; c__Clostridia; o__Clostridiales; f__; g__; s__
51c47157b1b6fad96b3fd5f26b9e9bbd	0	0	0	0	0	0	0	0	0	0	0	0	0	0	0	0	0	0	0	0	0	59	0	0	0	0	0	0	0	0	0	0	0	k__Bacteria; p__Firmicutes; c__Clostridia; o__Clostridiales; f__Lachnospiraceae; g__[Ruminococcus]; s__gnavus
fc1c00f534c99e8ecd7ccd43905da197	0	0	17	0	0	0	0	17	0	24	0	0	0	0	0	0	0	0	0	0	0	0	0	0	0	0	0	0	0	0	0	0	0	k__Bacteria; p__Firmicutes; c__Clostridia; o__Clostridiales; f__Lachnospiraceae; g__[Ruminococcus]; s__
fe92b0a3283f9763dcf6068c562f4675	0	0	0	0	28	0	0	0	0	0	0	0	0	0	30	0	0	0	0	0	0	0	0	0	0	0	0	0	0	0	0	0	0	k__Bacteria; p__Firmicutes; c__Clostridia; o__Clostridiales; f__[Tissierellaceae]; g__Anaerococcus; s__
aa84df0a83a43b2031bfdaa9c06c2db2	0	0	0	0	0	0	0	0	8	0	0	0	0	0	0	0	0	0	8	0	0	0	0	0	0	0	0	0	0	0	0	42	0	k__Bacteria; p__Firmicutes; c__Clostridia; o__Clostridiales; f__Lachnospiraceae; g__; s__
f67c3909122d4bdd50e3901e09adb8b9	0	0	0	0	0	0	0	0	0	0	0	0	0	0	0	0	22	0	0	0	0	0	0	12	0	0	0	11	0	13	0	0	0	k__Bacteria; p__Firmicutes; c__Clostridia; o__Clostridiales; f__Lachnospiraceae; g__; s__
d60222a204d990549186c2007e9b1417	0	0	0	0	0	0	0	0	0	0	0	0	0	0	0	0	12	0	0	12	0	0	22	12	0	0	0	0	0	0	0	0	0	k__Bacteria; p__Firmicutes; c__Clostridia; o__Clostridiales; f__Ruminococcaceae; g__; s__
1c75e38f8cc977e3901ab6795ed98b24	0	0	0	0	0	0	0	0	0	0	0	0	0	0	0	0	0	0	0	0	9	28	0	0	0	0	0	0	0	0	0	21	0	k__Bacteria; p__Tenericutes; c__Mollicutes; o__RF39; f__; g__; s__
e340746d01dff946d33a4f8bef17a1b8	0	0	22	0	0	0	0	0	0	0	0	0	0	0	6	0	0	0	0	0	0	29	0	0	0	0	0	0	0	0	0	0	0	k__Bacteria; p__Firmicutes; c__Clostridia; o__Clostridiales; f__Lachnospiraceae; g__; s__
738139a7fc711c8e25de5afa0a8bb3aa	0	0	0	0	0	0	0	0	0	57	0	0	0	0	0	0	0	0	0	0	0	0	0	0	0	0	0	0	0	0	0	0	0	k__Bacteria; p__Bacteroidetes; c__Bacteroidia; o__Bacteroidales; f__S24-7; g__; s__
a30eca911c70a41dcf51707923e384f0	0	0	0	0	0	0	0	0	0	24	0	0	0	0	0	0	0	0	0	0	2	0	0	0	0	10	0	14	0	0	0	7	0	k__Bacteria; p__Firmicutes; c__Clostridia; o__Clostridiales; f__Eubacteriaceae; g__Anaerofustis; s__
ccc1e6b96a5dc7519922f22c910b3927	0	0	0	0	0	0	0	0	0	9	0	0	0	0	0	0	0	16	0	0	0	19	0	0	0	0	0	0	0	13	0	0	0	k__Bacteria; p__Bacteroidetes; c__Bacteroidia; o__Bacteroidales; f__Prevotellaceae; g__Prevotella; s__stercorea
2980d3e7e5314ed353a70e6ebbdef248	0	0	0	0	0	0	0	0	0	7	0	0	0	0	10	0	0	0	0	16	0	17	0	0	0	0	3	0	0	0	4	0	0	k__Bacteria; p__Firmicutes; c__Bacilli; o__Gemellales; f__Gemellaceae
4161437e5391138e80700479f4d0e44c	0	0	0	0	0	0	0	0	0	0	0	0	0	0	0	0	57	0	0	0	0	0	0	0	0	0	0	0	0	0	0	0	0	k__Bacteria; p__Actinobacteria; c__Actinobacteria; o__Actinomycetales; f__Micrococcaceae; g__Rothia; s__mucilaginosa
a0d497740d0e8cbd00ac25a9365de32e	0	0	0	0	0	0	0	0	0	0	0	0	0	0	0	0	0	31	0	0	0	0	0	0	0	0	0	0	0	26	0	0	0	k__Bacteria; p__Firmicutes; c__Clostridia; o__Clostridiales; f__; g__; s__
1cc677186b3b82c2c76ade058916fdb8	0	0	0	0	0	0	0	0	0	0	0	0	0	0	0	0	0	22	0	0	18	0	0	0	0	0	0	0	0	0	0	17	0	k__Bacteria; p__Firmicutes; c__Clostridia; o__Clostridiales; f__Lachnospiraceae; g__Blautia; s__producta
c90b362178a1c196ff9601c905d120b5	0	0	0	0	0	0	0	0	0	0	0	0	0	0	0	0	0	0	0	0	0	0	0	27	0	0	0	0	0	0	30	0	0	k__Bacteria; p__Firmicutes; c__Clostridia; o__Clostridiales; f__Lachnospiraceae; g__; s__
ff0a33b79de14b0090ce08c7586d5dc9	0	0	0	0	0	0	0	0	0	0	0	0	0	0	0	0	0	0	0	0	0	0	0	0	0	0	0	0	0	0	57	0	0	k__Bacteria; p__Firmicutes; c__Clostridia; o__Clostridiales; f__Lachnospiraceae; g__Oribacterium; s__
0fc3d1e041a7bcb040281d072d5d0be8	0	6	9	0	0	0	0	6	0	0	0	0	0	0	0	0	0	0	0	0	0	0	0	0	8	0	0	0	0	14	5	0	8	k__Bacteria; p__Firmicutes; c__Clostridia; o__Clostridiales; f__Christensenellaceae; g__; s__
41ecbc7ce2cb1b90b21d18a7c43eb801	0	0	0	0	7	0	0	19	0	0	0	0	0	0	23	0	0	0	0	0	0	7	0	0	0	0	0	0	0	0	0	0	0	k__Bacteria; p__Proteobacteria; c__Betaproteobacteria; o__Neisseriales; f__Neisseriaceae; g__Neisseria
3bc228c445ca9cf79211add9a25f0dba	0	0	0	0	0	0	0	0	0	56	0	0	0	0	0	0	0	0	0	0	0	0	0	0	0	0	0	0	0	0	0	0	0	k__Bacteria; p__Firmicutes; c__Clostridia; o__Clostridiales; f__Lachnospiraceae; g__; s__
5bdc4b029b64613b8ec3753e654f63b5	0	0	0	0	0	0	0	0	0	21	0	0	6	0	0	0	0	0	0	13	0	0	0	0	0	16	0	0	0	0	0	0	0	k__Bacteria; p__Proteobacteria; c__Gammaproteobacteria; o__Pseudomonadales; f__Pseudomonadaceae; g__Pseudomonas
2ee6755da1a659cf977152bd7302ddc9	0	0	0	0	0	0	0	0	0	0	0	0	0	0	17	0	0	0	0	0	0	0	0	0	39	0	0	0	0	0	0	0	0	k__Bacteria; p__Firmicutes; c__Clostridia; o__Clostridiales; f__Lachnospiraceae; g__; s__
c3e7fbc352fa166012f2e49a870d6492	0	0	0	0	0	0	0	0	0	0	0	0	0	0	0	0	0	56	0	0	0	0	0	0	0	0	0	0	0	0	0	0	0	k__Bacteria; p__Firmicutes; c__Clostridia; o__Clostridiales; f__Lachnospiraceae; g__Blautia; s__
1250d4cac9950db818327ecc6a6a411d	0	0	0	0	0	0	0	0	0	0	0	0	0	0	0	0	0	0	0	0	0	0	0	0	0	0	0	0	0	56	0	0	0	k__Bacteria; p__Bacteroidetes; c__Bacteroidia; o__Bacteroidales; f__Rikenellaceae; g__; s__
780e7c33ce6b6e0de3f4ec871d5c48e8	0	0	0	0	0	0	0	0	0	0	0	0	0	0	0	0	0	0	0	0	0	0	0	0	0	0	0	0	0	0	0	0	56	k__Bacteria; p__Firmicutes; c__Clostridia; o__Clostridiales; f__Ruminococcaceae; g__Ruminococcus; s__
d18c5ad6da1e6704f2b2ee3aa2dc90cd	0	0	8	0	0	0	0	0	0	0	0	0	0	0	0	0	0	19	0	0	0	0	0	0	0	18	0	0	0	0	10	0	0	k__Bacteria; p__Firmicutes; c__Clostridia; o__Clostridiales; f__Lachnospiraceae; g__Lachnospira; s__
6da40715285881b6c5fe11ef4448826e	0	0	0	0	0	0	0	0	0	0	0	0	0	0	0	0	19	0	0	0	0	0	0	14	0	0	0	0	0	0	0	0	22	k__Bacteria; p__Tenericutes; c__Mollicutes; o__RF39; f__; g__; s__
83cacc7397c01cf978678a1e7cbd71f6	0	0	0	0	0	0	0	0	0	0	0	0	0	0	0	0	0	0	0	0	0	0	0	0	0	0	0	0	0	0	55	0	0	k__Bacteria; p__Firmicutes; c__Clostridia; o__Clostridiales; f__Ruminococcaceae; g__; s__
426a183536874a58a6dd88db0ceb8345	0	0	0	0	0	0	0	0	0	54	0	0	0	0	0	0	0	0	0	0	0	0	0	0	0	0	0	0	0	0	0	0	0	k__Bacteria; p__Firmicutes; c__Clostridia; o__Clostridiales; f__Ruminococcaceae; g__Oscillospira; s__
b2655996cf555958e7c8aca947505cce	0	0	0	0	0	0	0	0	0	20	0	0	0	0	0	0	0	0	0	0	11	0	0	0	0	0	0	9	14	0	0	0	0	k__Bacteria; p__Firmicutes; c__Clostridia; o__Clostridiales; f__Ruminococcaceae; g__; s__
af1bf6b2f2c7354e0752443cc16d7d27	0	0	0	0	0	0	0	0	0	0	0	0	0	0	32	0	0	0	0	0	0	22	0	0	0	0	0	0	0	0	0	0	0	k__Bacteria; p__Actinobacteria; c__Actinobacteria; o__Actinomycetales; f__Corynebacteriaceae; g__Corynebacterium; s__
c264d9ca166016407b201de3e78c9a1b	0	0	0	0	0	0	0	0	0	0	0	0	0	0	0	0	0	54	0	0	0	0	0	0	0	0	0	0	0	0	0	0	0	k__Bacteria; p__Firmicutes; c__Clostridia; o__Clostridiales; f__Lachnospiraceae
929d9efb7b64031fa1f77f18823c75b8	0	0	0	0	0	0	0	0	0	0	0	0	0	0	0	0	0	0	0	0	0	0	0	0	0	0	0	0	0	54	0	0	0	k__Bacteria; p__Firmicutes; c__Clostridia; o__Clostridiales
6cf59378c5a2d84c10eba16e6257aa7f	38	0	0	0	0	0	0	0	0	0	0	0	0	0	0	0	0	0	0	0	0	0	0	0	0	0	0	15	0	0	0	0	0	k__Bacteria; p__Firmicutes; c__Clostridia; o__Clostridiales; f__Ruminococcaceae; g__Oscillospira; s__
e06de6bff61f79ca40738e2e1fc9f3e2	23	0	0	0	0	0	0	0	0	30	0	0	0	0	0	0	0	0	0	0	0	0	0	0	0	0	0	0	0	0	0	0	0	k__Bacteria; p__Firmicutes; c__Clostridia; o__Clostridiales; f__Lachnospiraceae; g__Blautia; s__
d89f10db8520aa7c6a2ed888b7e3b99c	0	0	0	0	53	0	0	0	0	0	0	0	0	0	0	0	0	0	0	0	0	0	0	0	0	0	0	0	0	0	0	0	0	k__Bacteria; p__Firmicutes; c__Clostridia; o__Clostridiales; f__; g__; s__
44a00eeb68fdb27b7c0247a9cd89d553	0	0	0	0	0	0	0	0	0	0	0	0	0	24	0	0	0	0	0	0	0	0	0	0	0	0	0	0	0	0	0	0	29	k__Bacteria; p__Firmicutes; c__Clostridia; o__Clostridiales; f__Ruminococcaceae; g__Oscillospira; s__
cc66b669fbf656304a17b35c940adef3	0	0	0	0	0	0	0	0	0	0	0	0	0	0	0	0	0	0	0	0	0	53	0	0	0	0	0	0	0	0	0	0	0	k__Bacteria; p__Firmicutes; c__Clostridia; o__Clostridiales; f__Lachnospiraceae
a14c91bc20d42fb09aaa39892c15cd3b	0	0	0	0	0	0	0	0	0	0	0	0	0	0	0	0	0	0	0	0	0	0	53	0	0	0	0	0	0	0	0	0	0	k__Bacteria; p__Firmicutes; c__Clostridia; o__Clostridiales; f__Lachnospiraceae; g__Coprococcus; s__
8bf1c1b28774cd51a12fbb8b6d42c635	0	0	0	0	0	0	0	0	0	0	0	0	0	0	0	0	0	0	0	0	0	0	0	53	0	0	0	0	0	0	0	0	0	k__Bacteria; p__Firmicutes; c__Clostridia; o__Clostridiales; f__Lachnospiraceae; g__; s__
c776fa8ad00e2f78459b75b44adbb2fd	0	0	0	0	0	0	0	7	0	0	0	0	0	6	0	0	19	0	0	0	12	0	0	0	0	0	0	0	0	0	0	8	0	k__Bacteria; p__Proteobacteria; c__Alphaproteobacteria; o__RF32; f__; g__; s__
eed391215708057070e16469f4d8f06f	0	0	0	0	0	0	0	0	0	0	0	0	0	0	0	0	0	0	0	0	0	0	0	52	0	0	0	0	0	0	0	0	0	k__Bacteria; p__Actinobacteria; c__Actinobacteria; o__Actinomycetales; f__Corynebacteriaceae; g__Corynebacterium
d1fa45eee96ba0e16b5d937f4f978b0f	0	0	0	0	0	0	0	0	0	0	0	0	0	0	0	0	0	0	0	0	0	0	0	0	0	52	0	0	0	0	0	0	0	k__Bacteria; p__Firmicutes; c__Clostridia; o__Clostridiales; f__Veillonellaceae; g__Dialister; s__
46c848d36f9eb438437754edead895b5	0	0	0	0	0	0	0	0	0	0	0	0	0	0	0	0	0	0	0	0	0	0	0	0	0	0	0	0	0	0	0	0	52	k__Bacteria; p__Firmicutes; c__Clostridia; o__Clostridiales; f__Lachnospiraceae
8d8ee9433d21702c59384bf6118554a6	23	0	0	0	0	0	0	0	0	0	0	0	0	0	15	0	0	0	0	0	0	0	0	13	0	0	0	0	0	0	0	0	0	k__Bacteria; p__Firmicutes; c__Clostridia; o__Clostridiales; f__; g__; s__
6b8c9f72596af2ac02ef8f405be72832	14	0	0	0	0	0	0	0	0	0	0	0	0	0	0	0	0	18	0	0	0	0	0	0	0	0	0	19	0	0	0	0	0	k__Bacteria; p__Firmicutes; c__Clostridia; o__Clostridiales; f__Ruminococcaceae; g__; s__
ef2d7efcc0f7429a7e58979c5147f221	0	0	0	0	0	0	0	0	0	0	0	0	0	0	0	0	0	0	0	0	0	0	0	0	0	0	0	0	0	0	0	51	0	k__Bacteria; p__Firmicutes; c__Clostridia; o__Clostridiales; f__Lachnospiraceae; g__Coprococcus; s__
0bcc06ba836557d56c5d068a79ffdfd4	19	0	0	0	0	0	0	0	14	17	0	0	0	0	0	0	0	0	0	0	0	0	0	0	0	0	0	0	0	0	0	0	0	k__Bacteria; p__Firmicutes; c__Clostridia; o__Clostridiales; f__Ruminococcaceae; g__Ruminococcus; s__
f8175e83392560b6aff0c7a282fdd44b	0	0	0	0	17	0	0	0	0	0	0	0	0	0	0	0	0	0	0	0	8	0	0	0	0	0	0	0	0	0	25	0	0	k__Bacteria; p__Firmicutes; c__Clostridia; o__Clostridiales; f__Veillonellaceae; g__Phascolarctobacterium; s__
6fe2d1b8bc68952d768db85bc8a5c40e	0	0	0	0	0	18	0	0	0	0	0	0	0	0	0	0	0	0	0	19	0	0	0	0	0	0	0	0	13	0	0	0	0	k__Bacteria; p__Cyanobacteria; c__4C0d-2; o__YS2; f__; g__; s__
bde8fb15bf4cbd8b46c6528e40d78118	0	0	0	0	0	0	0	0	0	0	0	0	0	0	0	0	0	50	0	0	0	0	0	0	0	0	0	0	0	0	0	0	0	k__Bacteria; p__Firmicutes; c__Clostridia; o__Clostridiales; f__Lachnospiraceae; g__Coprococcus; s__
75aed96ed05dfe10fc3fedbabb929986	0	0	0	0	0	0	0	0	0	0	0	0	0	0	0	0	0	0	0	0	0	20	0	0	0	0	0	14	0	0	0	16	0	k__Bacteria; p__Firmicutes; c__Clostridia; o__Clostridiales; f__Ruminococcaceae; g__; s__
d5374f5b90ab87b83900a1168b06e341	0	0	0	0	0	0	0	0	0	0	0	0	0	0	0	0	0	0	0	0	0	0	0	0	10	0	0	0	0	20	20	0	0	k__Bacteria; p__Firmicutes; c__Clostridia; o__Clostridiales; f__[Tissierellaceae]; g__Anaerococcus; s__
4a9db1e1d0605f248588145e30689991	0	0	0	0	0	0	0	0	0	0	0	0	0	0	0	0	0	0	0	0	0	0	0	0	0	0	0	0	0	0	50	0	0	k__Bacteria; p__Firmicutes; c__Clostridia; o__Clostridiales; f__; g__; s__
0effbe87be883188075bbe99319ae4c4	0	0	0	0	0	0	0	0	15	0	0	0	0	0	0	0	34	0	0	0	0	0	0	0	0	0	0	0	0	0	0	0	0	k__Bacteria; p__Bacteroidetes; c__Bacteroidia; o__Bacteroidales; f__[Odoribacteraceae]; g__Odoribacter; s__
9c3419de4dbcb7e6aba64f6b451578ee	0	0	0	0	0	0	0	0	0	49	0	0	0	0	0	0	0	0	0	0	0	0	0	0	0	0	0	0	0	0	0	0	0	k__Bacteria; p__Firmicutes; c__Clostridia; o__Clostridiales; f__Lachnospiraceae; g__Anaerostipes; s__
e986639fcec4d0565f214aded9d94a97	0	0	0	0	0	0	0	0	0	0	0	0	0	0	17	0	0	0	0	0	0	0	0	32	0	0	0	0	0	0	0	0	0	k__Bacteria; p__Firmicutes; c__Clostridia; o__Clostridiales; f__Lachnospiraceae; g__Dorea; s__
1bb82179ce0dfa032b78e339fe74cb3e	0	0	0	0	0	0	0	0	0	0	0	0	0	0	0	0	0	0	0	18	0	0	0	18	0	0	0	13	0	0	0	0	0	k__Bacteria; p__Firmicutes; c__Erysipelotrichi; o__Erysipelotrichales; f__Erysipelotrichaceae; g__Coprobacillus; s__
23c27067373829db86320b048d8d4a50	0	0	0	0	0	0	0	0	0	0	0	0	0	0	0	0	0	0	0	0	0	0	0	49	0	0	0	0	0	0	0	0	0	k__Bacteria; p__Proteobacteria; c__Gammaproteobacteria; o__Enterobacteriales; f__Enterobacteriaceae
0394377410e80ddf53ca0e1a3bf2b4bc	0	0	0	0	0	0	0	0	0	0	0	0	0	0	0	0	0	0	0	0	0	0	0	0	0	49	0	0	0	0	0	0	0	k__Bacteria; p__Firmicutes; c__Clostridia; o__Clostridiales; f__Lachnospiraceae; g__; s__
6d73c4dfb6b0fde6d8dead97437fce98	0	0	0	0	0	33	0	0	15	0	0	0	0	0	0	0	0	0	0	0	0	0	0	0	0	0	0	0	0	0	0	0	0	k__Bacteria; p__Firmicutes; c__Clostridia; o__Clostridiales; f__[Tissierellaceae]; g__Anaerococcus; s__
4e1f63dd8b6b856e89cd118d76f21188	0	0	0	0	0	0	0	0	48	0	0	0	0	0	0	0	0	0	0	0	0	0	0	0	0	0	0	0	0	0	0	0	0	k__Bacteria; p__Bacteroidetes; c__Bacteroidia; o__Bacteroidales; f__Rikenellaceae; g__; s__
44cac0459e52eb0c8df342a8e442dd9c	0	0	0	0	0	0	0	0	0	12	0	0	0	0	0	0	0	0	0	0	0	0	0	18	0	0	0	0	0	18	0	0	0	k__Bacteria; p__Firmicutes; c__Clostridia; o__Clostridiales; f__Lachnospiraceae; g__; s__
a7e662ade7edbe4b2b60c789b1272996	0	0	0	0	0	0	0	0	0	0	0	0	0	0	0	0	0	0	0	0	0	0	48	0	0	0	0	0	0	0	0	0	0	k__Bacteria; p__Bacteroidetes; c__Bacteroidia; o__Bacteroidales; f__Rikenellaceae; g__; s__
14a274d0c0ce1fa0cc3ce05419a6a317	0	0	0	0	0	0	0	0	0	0	0	0	0	0	0	0	0	0	0	0	0	0	48	0	0	0	0	0	0	0	0	0	0	k__Bacteria; p__Firmicutes; c__Clostridia; o__Clostridiales; f__Lachnospiraceae; g__Blautia; s__
cd9809439e2e228694796d2259cb9dac	0	0	0	0	0	0	0	0	0	47	0	0	0	0	0	0	0	0	0	0	0	0	0	0	0	0	0	0	0	0	0	0	0	k__Bacteria; p__Firmicutes; c__Clostridia; o__Clostridiales; f__[Tissierellaceae]; g__Anaerococcus; s__
5a4afebaf4a823f010f65bc810fb3592	0	0	0	0	0	0	0	0	0	47	0	0	0	0	0	0	0	0	0	0	0	0	0	0	0	0	0	0	0	0	0	0	0	k__Bacteria; p__Firmicutes; c__Clostridia; o__Clostridiales; f__Ruminococcaceae; g__Oscillospira; s__
5555526d42b4a61dc5f479f0086f5b72	0	0	0	0	0	0	0	0	0	23	0	0	0	0	0	0	0	0	0	14	0	0	10	0	0	0	0	0	0	0	0	0	0	k__Bacteria; p__Firmicutes; c__Clostridia; o__Clostridiales; f__Lachnospiraceae; g__Dorea; s__
d83007862c35cb4f22a16920ffa08877	0	0	0	0	0	0	0	0	0	0	0	0	0	0	0	0	0	0	0	0	37	0	0	0	0	0	0	10	0	0	0	0	0	k__Bacteria; p__Firmicutes; c__Clostridia; o__Clostridiales; f__[Tissierellaceae]; g__Anaerococcus; s__
8f387d4f9e3c869f161ee68e689c0e41	0	0	0	0	0	0	0	0	0	0	0	0	0	0	0	0	0	0	0	0	0	0	0	0	0	0	0	0	0	0	47	0	0	k__Bacteria; p__Firmicutes; c__Clostridia; o__Clostridiales; f__Ruminococcaceae; g__; s__
46c1935cff020b1c2d72ea399d832342	0	0	0	0	0	0	0	0	0	0	0	0	0	0	0	0	0	0	0	0	0	0	0	0	0	0	0	0	0	0	0	47	0	k__Bacteria; p__Firmicutes; c__Clostridia; o__Clostridiales; f__; g__; s__
152286f3a6ed4a79a9d4c507bfc530b3	0	0	0	0	0	0	0	0	0	29	0	0	0	0	5	0	0	0	0	0	0	0	0	0	0	0	0	0	0	0	12	0	0	k__Bacteria; p__Bacteroidetes; c__Bacteroidia; o__Bacteroidales; f__Rikenellaceae; g__; s__
fbaed59b6cf04708f5e2508bd8db0a92	0	0	0	0	0	0	0	0	0	0	0	0	0	0	0	0	0	0	0	46	0	0	0	0	0	0	0	0	0	0	0	0	0	k__Bacteria; p__Firmicutes; c__Clostridia; o__Clostridiales; f__Lachnospiraceae
3aa3b3ae56bf8522c7e7aa4a4dbce632	0	0	0	0	0	0	0	0	0	0	0	0	0	0	0	0	0	0	0	0	0	0	46	0	0	0	0	0	0	0	0	0	0	k__Bacteria; p__Firmicutes; c__Erysipelotrichi; o__Erysipelotrichales; f__Erysipelotrichaceae; g__Clostridium; s__ramosum
324ae1f11ea48c7a04ce9e1497a1fcd0	0	0	0	0	0	0	0	0	0	0	0	0	0	0	0	0	0	0	0	0	0	0	0	0	0	0	0	0	0	0	46	0	0	k__Bacteria; p__Firmicutes; c__Clostridia; o__Clostridiales; f__; g__; s__
2e9d587b86b790df54b30099cffa550f	0	0	0	0	0	0	0	0	0	0	0	0	0	0	0	0	0	0	0	0	0	0	0	0	0	0	0	0	0	0	46	0	0	k__Bacteria; p__Bacteroidetes; c__Bacteroidia; o__Bacteroidales; f__; g__; s__
ac26d6b05918e0aae9b8c02329d4a46c	14	6	14	0	0	0	0	0	0	0	0	0	0	0	0	0	0	0	0	0	0	0	0	0	0	0	0	0	0	11	0	0	0	k__Bacteria; p__Firmicutes; c__Clostridia; o__Clostridiales; f__Ruminococcaceae; g__Ruminococcus; s__
4ebee8c98f3844a722e5686f49b0d0d2	0	0	0	0	16	0	0	0	0	29	0	0	0	0	0	0	0	0	0	0	0	0	0	0	0	0	0	0	0	0	0	0	0	k__Bacteria; p__Firmicutes; c__Clostridia; o__Clostridiales; f__Lachnospiraceae
cf063a10b22c16f00466be0cf4c6f75f	0	0	0	0	10	0	0	0	0	24	0	0	0	0	0	0	0	0	2	9	0	0	0	0	0	0	0	0	0	0	0	0	0	k__Bacteria; p__Proteobacteria; c__Alphaproteobacteria; o__Rhizobiales; f__Methylobacteriaceae; g__Methylobacterium
c42e23ae2f614deb4ef34ad57edceb1d	0	0	0	0	0	0	0	0	0	29	0	0	0	0	16	0	0	0	0	0	0	0	0	0	0	0	0	0	0	0	0	0	0	k__Bacteria; p__Fusobacteria; c__Fusobacteriia; o__Fusobacteriales; f__Fusobacteriaceae; g__Fusobacterium; s__
e98c4bcfa2cc547e57de9ad058a1bae6	0	0	0	0	0	0	0	0	0	0	45	0	0	0	0	0	0	0	0	0	0	0	0	0	0	0	0	0	0	0	0	0	0	k__Bacteria; p__Firmicutes; c__Clostridia; o__Clostridiales; f__Lachnospiraceae; g__; s__
5c3ec6809a72a6bfe3935d10f38255ca	0	0	0	0	0	0	0	0	0	0	0	0	0	0	0	0	45	0	0	0	0	0	0	0	0	0	0	0	0	0	0	0	0	k__Bacteria; p__Firmicutes; c__Bacilli; o__Lactobacillales; f__Streptococcaceae; g__Streptococcus; s__
b77270d9fc760a6649e9765a9e161148	0	0	0	0	0	0	0	0	0	0	0	0	0	0	0	0	0	16	0	0	0	0	0	0	0	0	0	0	0	0	0	29	0	k__Bacteria; p__Firmicutes; c__Clostridia; o__Clostridiales
4d52f82adf9e0d357ae1c50b9e5093f1	0	0	0	0	0	0	0	0	0	0	0	0	0	0	0	0	0	0	0	0	0	26	0	0	0	0	0	0	19	0	0	0	0	k__Bacteria; p__Firmicutes; c__Clostridia; o__Clostridiales; f__Lachnospiraceae
73dc0ef4a10d60d60e48eeb2a80a9a18	0	0	0	0	0	0	0	0	0	0	0	0	0	0	0	0	0	0	0	0	0	0	0	0	0	0	0	45	0	0	0	0	0	k__Bacteria; p__Firmicutes; c__Clostridia; o__Clostridiales; f__; g__; s__
75587ffaca54c30f8051e8399031cb48	0	0	0	0	12	0	0	0	0	0	0	0	0	0	0	0	0	0	0	0	0	0	0	0	18	0	0	0	0	0	0	14	0	k__Bacteria; p__Cyanobacteria; c__4C0d-2; o__YS2; f__; g__; s__
453949ee16fc191940a3b9f444f73fbd	0	0	0	0	0	0	0	0	0	44	0	0	0	0	0	0	0	0	0	0	0	0	0	0	0	0	0	0	0	0	0	0	0	k__Bacteria; p__Firmicutes; c__Clostridia; o__Clostridiales; f__Lachnospiraceae; g__Coprococcus; s__
211ee4e3c2cbc0c62acc6a458cfdb788	0	0	0	0	0	0	0	0	0	17	0	0	0	0	0	0	19	0	0	0	0	0	0	0	0	0	0	8	0	0	0	0	0	k__Bacteria; p__Firmicutes; c__Clostridia; o__Clostridiales; f__; g__; s__
60e195fae560a21c41b0b92e55d3e7dd	0	0	0	0	0	0	0	0	0	0	0	0	28	0	0	0	0	0	0	0	0	0	0	0	0	0	0	0	0	0	0	0	16	k__Bacteria; p__Actinobacteria; c__Coriobacteriia; o__Coriobacteriales; f__Coriobacteriaceae; g__Adlercreutzia; s__
df68481301253e07913c13166be6b141	0	0	0	0	0	0	0	0	0	0	0	0	0	0	12	0	0	0	0	0	0	0	0	23	0	0	0	0	9	0	0	0	0	k__Bacteria; p__Firmicutes; c__Clostridia; o__Clostridiales; f__Lachnospiraceae; g__Coprococcus; s__eutactus
c70503fab1100243641ed03f9d1bc05a	0	0	0	0	0	0	0	0	0	0	0	0	0	0	0	0	29	0	0	0	0	0	0	0	15	0	0	0	0	0	0	0	0	k__Bacteria; p__Proteobacteria; c__Alphaproteobacteria; o__RF32; f__; g__; s__
f1bbabffbab796c62926af8460b03a36	0	0	0	0	0	0	0	0	0	0	0	0	0	0	0	0	0	0	0	0	0	0	0	0	0	44	0	0	0	0	0	0	0	k__Bacteria; p__Firmicutes; c__Clostridia; o__Clostridiales; f__Ruminococcaceae; g__Ruminococcus; s__
730213e7a17acc4ee2e5d818323edf06	0	0	0	0	0	0	0	0	0	0	0	0	0	0	0	0	0	0	0	0	0	0	0	0	0	44	0	0	0	0	0	0	0	k__Bacteria; p__Firmicutes; c__Clostridia; o__Clostridiales; f__; g__; s__
847536b45d1084e34f82aeacc83067c2	0	0	43	0	0	0	0	0	0	0	0	0	0	0	0	0	0	0	0	0	0	0	0	0	0	0	0	0	0	0	0	0	0	k__Bacteria; p__Firmicutes; c__Clostridia; o__Clostridiales; f__Ruminococcaceae; g__Oscillospira; s__
92fc1a8a96254019cb0676426fc36dee	0	0	0	0	43	0	0	0	0	0	0	0	0	0	0	0	0	0	0	0	0	0	0	0	0	0	0	0	0	0	0	0	0	k__Bacteria; p__Firmicutes; c__Clostridia; o__Clostridiales; f__Ruminococcaceae
cfae4699a3129e2e7c94c33cc9f9f532	0	0	0	0	32	0	0	0	0	0	0	0	0	0	0	0	0	0	0	0	11	0	0	0	0	0	0	0	0	0	0	0	0	k__Bacteria; p__Firmicutes; c__Clostridia; o__Clostridiales; f__Ruminococcaceae; g__Ruminococcus; s__
a4198c4911cb6cfcf2a2167c58cddf17	0	0	0	0	0	0	0	0	0	14	0	0	0	0	0	0	0	0	0	0	12	0	0	0	0	0	17	0	0	0	0	0	0	k__Bacteria; p__Cyanobacteria; c__4C0d-2; o__YS2; f__; g__; s__
3ea64e0319dd84b722b2cf9f8a13833f	0	0	0	0	0	0	0	0	0	0	0	15	13	0	0	0	0	0	0	0	0	0	0	0	0	0	0	0	0	0	0	0	15	k__Bacteria; p__Firmicutes; c__Erysipelotrichi; o__Erysipelotrichales; f__Erysipelotrichaceae; g__; s__
861a7c15b21b058ac4f9bfa203b25124	0	0	0	0	0	0	0	0	0	0	0	0	0	0	0	0	43	0	0	0	0	0	0	0	0	0	0	0	0	0	0	0	0	k__Bacteria; p__Bacteroidetes; c__Bacteroidia; o__Bacteroidales; f__Bacteroidaceae; g__Bacteroides; s__ovatus
a5e9358fc6d0b1c80d6048fb2f05f144	0	0	0	0	0	0	0	0	0	0	0	0	0	0	0	0	0	0	0	0	0	0	0	0	0	0	0	0	0	0	43	0	0	k__Bacteria; p__Firmicutes; c__Clostridia; o__Clostridiales; f__; g__; s__
24f8e8da048d3163af69931f9dc1c183	24	0	0	0	0	0	0	0	0	18	0	0	0	0	0	0	0	0	0	0	0	0	0	0	0	0	0	0	0	0	0	0	0	k__Bacteria; p__Firmicutes; c__Clostridia; o__Clostridiales
9ea7e4af188ba9181ce0765cf97e9a78	0	0	0	0	0	0	0	0	0	42	0	0	0	0	0	0	0	0	0	0	0	0	0	0	0	0	0	0	0	0	0	0	0	k__Bacteria; p__Bacteroidetes; c__Bacteroidia; o__Bacteroidales; f__S24-7; g__; s__
ad668a7233db447514e7468e1627c92c	0	0	0	0	0	0	0	0	0	0	42	0	0	0	0	0	0	0	0	0	0	0	0	0	0	0	0	0	0	0	0	0	0	k__Bacteria; p__Bacteroidetes; c__Bacteroidia; o__Bacteroidales; f__Rikenellaceae; g__Alistipes; s__putredinis
8876a296bd53076088c9d91cb53f1afa	0	0	0	0	0	0	0	0	0	0	0	0	0	0	16	0	0	0	0	0	0	9	0	17	0	0	0	0	0	0	0	0	0	k__Bacteria; p__Tenericutes; c__Mollicutes; o__RF39; f__; g__; s__
e6a7bc451ab6a790077789c39fd5ea29	0	0	0	0	0	0	0	0	0	0	0	0	0	0	0	0	0	0	0	0	0	0	0	42	0	0	0	0	0	0	0	0	0	k__Bacteria; p__Bacteroidetes; c__Bacteroidia; o__Bacteroidales; f__[Barnesiellaceae]; g__; s__
77e80e65dd9929891518b62d5a04dc33	0	0	0	0	0	0	0	0	0	0	0	0	0	0	0	0	0	0	0	0	0	0	0	42	0	0	0	0	0	0	0	0	0	k__Bacteria; p__Tenericutes; c__Mollicutes; o__RF39; f__; g__; s__
3f276d89dc384e118f4507530019c463	0	0	0	0	0	0	0	0	0	0	0	0	0	0	0	0	0	0	0	0	0	0	0	0	0	42	0	0	0	0	0	0	0	k__Bacteria; p__Bacteroidetes; c__Bacteroidia; o__Bacteroidales; f__Bacteroidaceae; g__Bacteroides; s__
9b3cafa206d5a24ee7f748bd13dbd509	0	0	0	0	0	0	0	0	0	0	0	0	0	0	0	0	0	0	0	0	0	0	0	0	0	0	0	42	0	0	0	0	0	k__Bacteria; p__Firmicutes; c__Clostridia; o__Clostridiales; f__; g__; s__
07c5c43adaebf5e30a1a73b940864c6e	0	0	0	0	0	0	0	0	0	0	0	0	0	0	0	0	0	0	0	0	0	0	0	0	0	0	0	0	0	0	42	0	0	k__Bacteria; p__Firmicutes; c__Clostridia; o__Clostridiales; f__Christensenellaceae; g__; s__
832c249dbcc0fc58d4259594752d63a3	0	0	0	0	0	0	0	0	0	0	0	0	0	0	0	0	0	0	0	0	0	0	0	0	0	0	0	0	0	0	42	0	0	k__Archaea; p__Euryarchaeota; c__Methanobacteria; o__Methanobacteriales; f__Methanobacteriaceae; g__Methanosphaera; s__
e165d12c4314121f5f1b3b3c212f4944	0	0	0	0	0	0	0	41	0	0	0	0	0	0	0	0	0	0	0	0	0	0	0	0	0	0	0	0	0	0	0	0	0	k__Bacteria; p__Bacteroidetes; c__Bacteroidia; o__Bacteroidales; f__S24-7; g__; s__
59e4a57079c0ccea567d8170e71cf8a6	0	0	0	0	0	0	0	0	0	41	0	0	0	0	0	0	0	0	0	0	0	0	0	0	0	0	0	0	0	0	0	0	0	k__Bacteria; p__Firmicutes; c__Clostridia; o__Clostridiales
2d2f2ded7ed3e9eec940ad72fb5840d4	0	0	0	0	0	0	0	0	0	41	0	0	0	0	0	0	0	0	0	0	0	0	0	0	0	0	0	0	0	0	0	0	0	k__Bacteria; p__Firmicutes; c__Clostridia; o__Clostridiales; f__Lachnospiraceae; g__Blautia; s__
a455c31819262d99d949972716abffe1	0	0	0	0	0	0	0	0	0	0	41	0	0	0	0	0	0	0	0	0	0	0	0	0	0	0	0	0	0	0	0	0	0	k__Bacteria; p__Firmicutes; c__Clostridia; o__Clostridiales; f__; g__; s__
c363afd090fc201a65627d7295000f5c	0	0	0	0	0	0	0	0	0	0	0	0	3	0	0	38	0	0	0	0	0	0	0	0	0	0	0	0	0	0	0	0	0	k__Bacteria; p__Cyanobacteria; c__Chloroplast; o__Streptophyta; f__; g__; s__
7d9016ea12bd62d206ba278332888449	0	0	0	0	0	0	0	0	0	0	0	0	0	0	0	41	0	0	0	0	0	0	0	0	0	0	0	0	0	0	0	0	0	k__Bacteria; p__Proteobacteria; c__Gammaproteobacteria; o__Pasteurellales; f__Pasteurellaceae; g__Haemophilus; s__influenzae
3a9acb07d008a20fc6fe4c241594bdad	0	0	0	0	0	0	0	0	0	0	0	0	0	0	0	41	0	0	0	0	0	0	0	0	0	0	0	0	0	0	0	0	0	k__Bacteria; p__Firmicutes; c__Bacilli; o__Lactobacillales; f__Lactobacillaceae; g__Lactobacillus; s__
559b18610b4024d6e4b9bab17f5008ca	0	0	0	0	0	0	0	0	0	0	0	0	0	0	0	0	41	0	0	0	0	0	0	0	0	0	0	0	0	0	0	0	0	k__Bacteria; p__Firmicutes; c__Clostridia; o__Clostridiales; f__Dehalobacteriaceae; g__Dehalobacterium; s__
2ad3f16616375a148a6b61e3a096197a	0	0	0	0	0	0	0	0	0	0	0	0	0	0	0	0	0	0	0	0	41	0	0	0	0	0	0	0	0	0	0	0	0	k__Bacteria; p__Firmicutes; c__Clostridia; o__Clostridiales; f__Lachnospiraceae
83892eefe6f1d02baa9356465d0799ae	0	0	0	0	0	0	0	0	0	0	0	0	0	0	0	0	0	0	0	0	0	0	0	41	0	0	0	0	0	0	0	0	0	k__Bacteria; p__Firmicutes; c__Clostridia; o__Clostridiales; f__; g__; s__
68971ee4449f49e2c0a7eb25d43d6c85	10	0	0	0	0	0	0	0	0	0	0	0	0	0	0	0	0	0	0	0	7	0	0	0	0	0	0	0	0	0	23	0	0	k__Bacteria; p__Firmicutes; c__Clostridia; o__Clostridiales; f__; g__; s__
b5b1342ad898b1f96bf08e4f77568eb5	0	0	0	0	0	0	0	0	40	0	0	0	0	0	0	0	0	0	0	0	0	0	0	0	0	0	0	0	0	0	0	0	0	k__Bacteria; p__Firmicutes; c__Clostridia; o__Clostridiales; f__[Tissierellaceae]; g__Peptoniphilus; s__
c62747ad01e38b7220269f08315dd07e	0	0	0	0	0	0	0	0	0	0	0	0	0	0	10	0	0	0	0	24	0	0	6	0	0	0	0	0	0	0	0	0	0	k__Bacteria; p__Cyanobacteria; c__4C0d-2; o__YS2; f__; g__; s__
107d342f6accbadf632186d2cbe90012	0	0	0	0	0	0	0	0	0	0	0	0	0	0	0	40	0	0	0	0	0	0	0	0	0	0	0	0	0	0	0	0	0	k__Bacteria; p__Firmicutes; c__Clostridia; o__Clostridiales; f__; g__; s__
933ef5df960e17401436e65814605bed	0	0	0	0	0	0	0	0	0	0	0	0	0	0	0	0	40	0	0	0	0	0	0	0	0	0	0	0	0	0	0	0	0	k__Bacteria; p__Firmicutes; c__Clostridia; o__Clostridiales
2bb400d73a3d8f2f5e471ea5d98022cd	0	0	0	0	0	0	0	0	0	0	0	0	0	0	0	0	0	0	0	0	0	0	0	40	0	0	0	0	0	0	0	0	0	k__Bacteria; p__Firmicutes; c__Clostridia; o__Clostridiales
0ecf2b37431d81f76b66f80474765ddc	0	0	0	0	0	0	0	0	0	0	0	0	0	0	0	0	0	0	0	0	0	0	0	0	0	40	0	0	0	0	0	0	0	k__Bacteria; p__Fusobacteria; c__Fusobacteriia; o__Fusobacteriales; f__Fusobacteriaceae; g__Fusobacterium; s__
36e248921f8110ca3408eb17c053b1e8	0	0	0	0	0	0	0	0	0	0	0	0	0	0	0	0	0	0	0	0	0	0	0	0	0	0	0	34	0	0	6	0	0	k__Bacteria; p__Firmicutes; c__Clostridia; o__Clostridiales; f__; g__; s__
11d54d136cbef44c5d70a781e86845e8	0	0	0	0	0	0	0	0	0	0	0	0	0	0	0	0	0	0	0	0	0	0	0	0	0	0	0	0	0	0	40	0	0	k__Bacteria; p__Firmicutes; c__Clostridia; o__Clostridiales; f__Ruminococcaceae; g__Ruminococcus; s__bromii
dad07c59549271f231561ba419eaa733	0	0	0	0	0	0	0	0	39	0	0	0	0	0	0	0	0	0	0	0	0	0	0	0	0	0	0	0	0	0	0	0	0	k__Bacteria; p__Firmicutes; c__Clostridia; o__Clostridiales; f__[Tissierellaceae]; g__Anaerococcus; s__
8be8e449cdbe4abd2f318bbadda82005	0	0	0	0	0	0	0	0	0	9	0	0	0	0	0	0	0	0	0	0	12	0	0	0	0	0	0	0	0	0	0	18	0	k__Bacteria; p__Tenericutes; c__Mollicutes; o__RF39; f__; g__; s__
f17337f2a0527c1b2767f367841e60ec	0	0	0	0	0	0	0	0	0	0	0	0	0	0	0	24	0	0	0	0	0	0	0	0	15	0	0	0	0	0	0	0	0	k__Bacteria; p__Proteobacteria; c__Betaproteobacteria; o__Burkholderiales; f__Alcaligenaceae; g__Sutterella; s__
416499e0b6430692161b994ac3a9958b	0	0	0	0	0	0	0	0	0	0	0	0	0	0	0	0	0	0	0	39	0	0	0	0	0	0	0	0	0	0	0	0	0	k__Bacteria; p__Firmicutes; c__Clostridia; o__Clostridiales; f__Lachnospiraceae
4527bededb96294d942cdf7ae003d772	0	0	0	0	0	0	0	0	0	0	0	0	0	0	0	0	0	0	0	0	39	0	0	0	0	0	0	0	0	0	0	0	0	k__Bacteria; p__Firmicutes; c__Clostridia; o__Clostridiales
0737fcd5d7f7e8907c6425b39f964c09	0	0	0	0	0	0	0	0	0	0	0	0	0	0	0	0	0	0	0	0	39	0	0	0	0	0	0	0	0	0	0	0	0	k__Bacteria; p__Firmicutes; c__Clostridia; o__Clostridiales; f__Lachnospiraceae; g__; s__
4a9f169742de279cf66f4bf16f3d63f2	0	0	0	0	0	0	0	0	0	0	0	0	0	0	0	0	0	0	0	0	39	0	0	0	0	0	0	0	0	0	0	0	0	k__Bacteria; p__Firmicutes; c__Clostridia; o__Clostridiales; f__Lachnospiraceae; g__; s__
573e48dd04ed1902aa53b453f68b1cad	0	0	0	0	0	0	0	0	0	0	0	0	0	0	0	0	0	0	0	0	0	39	0	0	0	0	0	0	0	0	0	0	0	k__Bacteria; p__Firmicutes; c__Clostridia; o__Clostridiales; f__Lachnospiraceae; g__Blautia; s__producta
50a16e7fdfe74e371e504571a1d3a95e	0	0	0	0	0	0	0	0	0	0	0	0	0	0	0	0	0	0	0	0	0	0	0	0	0	0	0	0	0	39	0	0	0	k__Bacteria; p__Firmicutes; c__Erysipelotrichi; o__Erysipelotrichales; f__Erysipelotrichaceae; g__; s__
3b88ec2898046a537e8b531612b66cfd	18	0	0	0	0	0	0	0	0	0	0	0	0	0	0	0	0	0	0	0	0	0	0	0	0	0	0	0	0	0	0	20	0	k__Bacteria; p__Firmicutes; c__Clostridia; o__Clostridiales; f__Ruminococcaceae; g__Oscillospira; s__
7f23faa1abf33198739e67d2c07d82f3	0	0	0	0	0	0	0	38	0	0	0	0	0	0	0	0	0	0	0	0	0	0	0	0	0	0	0	0	0	0	0	0	0	k__Bacteria; p__Bacteroidetes; c__Bacteroidia; o__Bacteroidales; f__Bacteroidaceae; g__Bacteroides; s__fragilis
0558f0b3d055906752a79c569502833e	0	0	0	0	0	0	0	0	0	38	0	0	0	0	0	0	0	0	0	0	0	0	0	0	0	0	0	0	0	0	0	0	0	k__Bacteria; p__Bacteroidetes; c__Bacteroidia; o__Bacteroidales; f__Rikenellaceae; g__AF12; s__
74d389907e6b10a566265367b411d0ee	0	0	0	0	0	0	0	0	0	0	0	0	0	0	0	0	0	38	0	0	0	0	0	0	0	0	0	0	0	0	0	0	0	k__Bacteria; p__Firmicutes; c__Clostridia; o__Clostridiales; f__; g__; s__
69f5b607b617cd79549db748a8faa7d4	0	0	0	0	0	0	0	0	0	0	0	0	0	0	0	0	0	38	0	0	0	0	0	0	0	0	0	0	0	0	0	0	0	k__Bacteria; p__Firmicutes; c__Clostridia; o__Clostridiales; f__; g__; s__
ea8a9102513b25c506ca1e85b0fccd60	0	0	0	0	0	0	0	0	0	0	0	0	0	0	0	0	0	0	0	38	0	0	0	0	0	0	0	0	0	0	0	0	0	k__Bacteria; p__Firmicutes; c__Clostridia; o__Clostridiales; f__; g__; s__
88b61e0ad61e391da3cfd486e246e81f	0	0	0	0	0	0	0	0	0	0	0	0	0	0	0	0	0	0	0	10	28	0	0	0	0	0	0	0	0	0	0	0	0	k__Bacteria; p__Firmicutes; c__Clostridia; o__Clostridiales; f__Lachnospiraceae; g__; s__
37fcb76f222f13838ed934e50b36876a	0	0	0	0	0	0	0	0	0	0	0	0	0	0	0	0	0	0	0	0	0	0	38	0	0	0	0	0	0	0	0	0	0	k__Bacteria; p__Bacteroidetes; c__Bacteroidia; o__Bacteroidales; f__Rikenellaceae; g__Alistipes; s__putredinis
0a31645756947bbb21afb2b2a58e38ea	0	0	0	0	0	0	0	0	0	0	0	0	0	0	0	0	0	0	0	0	0	0	0	0	38	0	0	0	0	0	0	0	0	k__Bacteria; p__Firmicutes; c__Clostridia; o__Clostridiales; f__; g__; s__
826229aa6db3c4f9e269064c0864cf5e	0	0	0	0	0	0	0	0	0	0	0	0	0	0	0	0	0	0	0	0	0	0	0	0	38	0	0	0	0	0	0	0	0	k__Bacteria; p__Firmicutes; c__Clostridia; o__Clostridiales; f__Lachnospiraceae
20071d10f99a4f96586f0a18b1ef1ac1	0	0	0	0	0	0	0	0	0	0	0	0	0	0	0	0	0	0	0	0	0	0	0	0	0	0	38	0	0	0	0	0	0	k__Bacteria; p__Bacteroidetes; c__Bacteroidia; o__Bacteroidales; f__; g__; s__
0b1a72a879a0d556a2a98f1395bc4a36	0	0	0	0	0	0	0	0	0	0	0	0	0	0	0	0	0	0	0	0	0	0	0	0	0	0	0	0	0	0	0	0	38	k__Bacteria; p__Firmicutes; c__Clostridia; o__Clostridiales; f__Lachnospiraceae
81c486dda878dedeee1225e1bb622b07	0	0	0	0	0	0	0	0	0	37	0	0	0	0	0	0	0	0	0	0	0	0	0	0	0	0	0	0	0	0	0	0	0	k__Bacteria; p__Firmicutes; c__Clostridia; o__Clostridiales; f__Lachnospiraceae; g__Coprococcus; s__eutactus
24e6757181cfe5f28b3ab1614647563f	0	0	0	0	0	0	0	0	0	0	8	5	0	0	0	0	0	0	0	0	0	11	0	0	0	0	0	9	0	0	0	0	4	k__Bacteria; p__Firmicutes; c__Clostridia; o__Clostridiales; f__; g__; s__
3123ac8e3b8fb08fe7191903e883ff55	0	0	0	0	0	0	0	0	0	0	0	0	0	0	14	0	0	0	0	0	0	11	0	0	0	0	0	0	0	0	12	0	0	k__Bacteria; p__Proteobacteria; c__Alphaproteobacteria; o__Rickettsiales; f__mitochondria
df015369f0cca02dcfe0e6092bdc98f7	0	0	0	0	0	0	0	0	0	0	0	0	0	0	9	0	0	0	0	0	0	0	0	0	0	0	0	0	28	0	0	0	0	k__Bacteria; p__Firmicutes; c__Erysipelotrichi; o__Erysipelotrichales; f__Erysipelotrichaceae; g__; s__
14e026619b8ae7efb50443911d068c8d	0	0	0	0	0	0	0	0	0	0	0	0	0	0	0	13	0	0	0	0	0	12	0	12	0	0	0	0	0	0	0	0	0	k__Bacteria; p__Actinobacteria; c__Actinobacteria; o__Actinomycetales; f__Corynebacteriaceae; g__Corynebacterium; s__
5f74b1e764a849f253e5b26e2522ce53	0	0	0	0	0	0	0	0	0	0	0	0	0	0	0	0	0	24	0	0	0	0	0	0	0	0	0	0	0	0	0	13	0	k__Bacteria; p__Firmicutes; c__Clostridia; o__Clostridiales; f__Lachnospiraceae; g__Dorea; s__
678d7425e1d7a7439904605b4f2e0b71	0	0	0	0	0	0	0	0	0	0	0	0	0	0	0	0	0	0	0	37	0	0	0	0	0	0	0	0	0	0	0	0	0	k__Bacteria; p__Firmicutes; c__Clostridia; o__Clostridiales; f__Ruminococcaceae; g__Faecalibacterium; s__prausnitzii
3504252eb3d1a9babbbb806eeb8afd47	0	0	0	0	0	0	0	0	0	0	0	0	0	0	0	0	0	0	0	0	0	0	37	0	0	0	0	0	0	0	0	0	0	k__Bacteria; p__Firmicutes; c__Clostridia; o__Clostridiales; f__Lachnospiraceae; g__; s__
fa354e0668f1cc0b3d08b312493de7ba	0	0	0	0	0	0	0	0	0	0	0	0	0	0	0	0	0	0	0	0	0	0	37	0	0	0	0	0	0	0	0	0	0	k__Bacteria; p__Firmicutes; c__Clostridia; o__Clostridiales
7e3ca954441037993b65269ad284bf5b	0	0	0	0	0	0	0	0	0	0	0	0	0	0	0	0	0	0	0	0	0	0	0	0	37	0	0	0	0	0	0	0	0	k__Bacteria; p__Firmicutes; c__Clostridia; o__Clostridiales; f__; g__; s__
518409faff26c5c31adef670bc48c9e5	0	0	0	0	0	0	0	0	0	0	0	0	0	0	0	0	0	0	0	0	0	0	0	0	0	37	0	0	0	0	0	0	0	k__Bacteria; p__Firmicutes; c__Clostridia; o__Clostridiales; f__Ruminococcaceae
5c7b7ce509abfef03e5b9b16b59bf701	0	0	0	0	0	0	0	0	0	0	0	0	0	0	0	0	0	0	0	0	0	0	0	0	0	0	0	0	37	0	0	0	0	k__Bacteria; p__Firmicutes; c__Clostridia; o__Clostridiales; f__Lachnospiraceae; g__Roseburia; s__
f58bb79d1b5d7328acea599f8b6ff2b1	0	0	0	0	0	0	0	0	0	0	0	0	0	0	0	0	0	0	0	0	0	0	0	0	0	0	0	0	0	0	37	0	0	k__Bacteria; p__Firmicutes; c__Bacilli; o__Lactobacillales; f__Streptococcaceae; g__Streptococcus; s__
955836c4af2283cb7290e6e484934c04	0	0	0	0	0	0	0	0	0	0	0	0	0	0	0	0	0	0	0	0	0	0	0	0	0	0	0	0	0	0	37	0	0	k__Archaea; p__Euryarchaeota; c__Methanobacteria; o__Methanobacteriales; f__Methanobacteriaceae; g__Methanobrevibacter; s__
3a9a61038c99d874bcea65bf121e812f	0	0	0	0	36	0	0	0	0	0	0	0	0	0	0	0	0	0	0	0	0	0	0	0	0	0	0	0	0	0	0	0	0	k__Bacteria; p__Firmicutes; c__Clostridia; o__Clostridiales; f__Ruminococcaceae; g__Oscillospira; s__
b36bcc2864ddc94e1f091f49e0f9c6b4	0	0	0	0	0	0	0	0	0	36	0	0	0	0	0	0	0	0	0	0	0	0	0	0	0	0	0	0	0	0	0	0	0	k__Bacteria; p__Firmicutes; c__Clostridia; o__Clostridiales
7954413cca6f5bc9d219d7952016075c	0	0	0	0	0	0	0	0	0	25	0	0	0	0	0	0	0	0	0	0	0	0	0	0	0	0	0	0	0	0	11	0	0	k__Bacteria; p__Firmicutes; c__Clostridia; o__Clostridiales; f__Lachnospiraceae; g__; s__
141eeac3ad90406c8ad2583b713613af	0	0	0	0	0	0	0	0	0	0	0	0	0	0	0	0	36	0	0	0	0	0	0	0	0	0	0	0	0	0	0	0	0	k__Bacteria; p__Bacteroidetes; c__Bacteroidia; o__Bacteroidales; f__S24-7; g__; s__
f9beac031e5fa2a3f11b08eb7d2e2d4a	0	0	0	0	0	0	0	0	0	0	0	0	0	0	0	0	0	0	0	0	0	0	0	0	0	0	0	0	0	0	36	0	0	k__Bacteria; p__Firmicutes; c__Clostridia; o__Clostridiales; f__Ruminococcaceae; g__Faecalibacterium; s__prausnitzii
4cba37de5b0257a920551a0847d3d744	0	0	0	0	0	0	0	0	0	0	0	0	0	0	0	0	0	0	0	0	0	0	0	0	0	0	0	0	0	0	36	0	0	k__Bacteria; p__Proteobacteria; c__Gammaproteobacteria; o__Aeromonadales; f__Aeromonadaceae; g__Aeromonas
7018decbf13bd45bd3ac34e64464bec5	17	0	0	0	0	0	0	0	0	0	0	0	0	0	0	0	0	0	0	0	0	18	0	0	0	0	0	0	0	0	0	0	0	k__Bacteria; p__Firmicutes; c__Clostridia; o__Clostridiales; f__; g__; s__
bf3fb3a5633c8ad852a8afe77f9b6b72	0	0	35	0	0	0	0	0	0	0	0	0	0	0	0	0	0	0	0	0	0	0	0	0	0	0	0	0	0	0	0	0	0	k__Bacteria; p__Bacteroidetes; c__Bacteroidia; o__Bacteroidales; f__Prevotellaceae; g__Prevotella; s__
3996bce48ae3c1429dd33c3a72921ffb	0	0	0	0	0	0	0	0	0	35	0	0	0	0	0	0	0	0	0	0	0	0	0	0	0	0	0	0	0	0	0	0	0	k__Bacteria; p__Firmicutes; c__Clostridia; o__Clostridiales; f__Peptostreptococcaceae; g__; s__
6e003b14037ee779189877e408ae2632	0	0	0	0	0	0	0	0	0	16	0	0	0	0	0	0	0	0	0	0	0	0	0	0	0	0	0	19	0	0	0	0	0	k__Bacteria; p__Firmicutes; c__Clostridia; o__Clostridiales; f__; g__; s__
130b0e9aa9453115f30474904ad1445a	0	0	0	0	0	0	0	0	0	16	0	0	0	0	0	0	0	0	0	0	0	0	0	19	0	0	0	0	0	0	0	0	0	k__Bacteria; p__Firmicutes; c__Clostridia; o__Clostridiales; f__Lachnospiraceae
549c730004bbe4279b0bbb3ac6cf75ce	0	0	0	0	0	0	0	0	0	0	0	0	16	19	0	0	0	0	0	0	0	0	0	0	0	0	0	0	0	0	0	0	0	k__Bacteria; p__Firmicutes; c__Clostridia; o__Clostridiales; f__; g__; s__
983f8f5ced45c308e60d5864835abf84	0	0	0	0	0	0	0	0	0	0	0	0	0	0	0	0	0	35	0	0	0	0	0	0	0	0	0	0	0	0	0	0	0	k__Bacteria; p__Firmicutes; c__Clostridia; o__Clostridiales
7bb1b4e9f84748163a2ad1ad98072659	0	0	0	0	0	0	0	0	0	0	0	0	0	0	0	0	0	0	0	0	0	35	0	0	0	0	0	0	0	0	0	0	0	k__Bacteria; p__Firmicutes; c__Clostridia; o__Clostridiales; f__Ruminococcaceae; g__Ruminococcus; s__
f264ff0c6e38e581a85876ead33198e3	0	0	0	0	0	0	0	0	0	0	0	0	0	0	0	0	0	0	0	0	0	0	0	0	0	35	0	0	0	0	0	0	0	k__Bacteria; p__Firmicutes; c__Clostridia; o__Clostridiales; f__; g__; s__
056626218d5c8415f626d3634cda4b19	0	0	0	0	0	0	0	0	0	0	0	0	0	0	0	0	0	0	0	0	0	0	0	0	0	0	0	0	0	0	35	0	0	k__Bacteria; p__Firmicutes; c__Clostridia; o__Clostridiales; f__Ruminococcaceae; g__; s__
2ae962122fae4441c90497e15be09313	0	0	0	0	0	0	0	0	0	0	0	0	0	0	0	0	0	0	0	0	0	0	0	0	0	0	0	0	0	0	0	35	0	k__Bacteria; p__Firmicutes; c__Clostridia; o__Clostridiales
31746509fb9194cef50ba5f8d088202f	0	0	34	0	0	0	0	0	0	0	0	0	0	0	0	0	0	0	0	0	0	0	0	0	0	0	0	0	0	0	0	0	0	k__Bacteria; p__Fusobacteria; c__Fusobacteriia; o__Fusobacteriales; f__Fusobacteriaceae; g__Fusobacterium; s__
823be2342214a2eacf46010cfef06aa5	0	0	10	0	0	0	0	0	0	0	0	0	0	0	0	0	0	0	0	0	0	0	0	0	0	0	6	0	0	0	18	0	0	k__Bacteria; p__Firmicutes; c__Clostridia; o__Clostridiales; f__[Mogibacteriaceae]; g__; s__
c0b714c46bfd132ed24252a310c866d0	0	0	5	0	0	0	0	0	0	0	2	0	0	0	3	6	0	0	0	0	0	0	0	0	0	0	5	0	4	0	9	0	0	k__Bacteria; p__Firmicutes; c__Clostridia; o__Clostridiales; f__; g__; s__
133ec7f5a18d59a8ec02aee6b6115f70	0	0	0	0	0	0	0	0	34	0	0	0	0	0	0	0	0	0	0	0	0	0	0	0	0	0	0	0	0	0	0	0	0	k__Bacteria; p__Fusobacteria; c__Fusobacteriia; o__Fusobacteriales; f__Fusobacteriaceae; g__Fusobacterium; s__
0f0e06eb335cfc24a48b42a708853261	0	0	0	0	0	0	0	0	0	0	8	0	0	0	0	0	0	0	0	0	0	0	0	0	0	0	0	0	0	17	0	9	0	k__Bacteria; p__Firmicutes; c__Clostridia; o__Clostridiales; f__[Mogibacteriaceae]; g__; s__
afe23f45293467ee18e94e4096488222	0	0	0	0	0	0	0	0	0	0	0	0	0	0	0	0	34	0	0	0	0	0	0	0	0	0	0	0	0	0	0	0	0	k__Bacteria; p__Firmicutes; c__Clostridia; o__Clostridiales; f__Lachnospiraceae; g__[Ruminococcus]; s__gnavus
5fd2fbcc7fa08b6ede8af73da1484fb2	0	0	0	0	0	0	0	0	0	0	0	0	0	0	0	0	0	0	0	0	0	34	0	0	0	0	0	0	0	0	0	0	0	k__Bacteria; p__Firmicutes; c__Clostridia; o__Clostridiales; f__Ruminococcaceae; g__Oscillospira; s__
365b38f194a8e76c5507a0af56029fb4	0	0	0	0	0	0	0	0	0	0	0	0	0	0	0	0	0	0	0	0	0	0	34	0	0	0	0	0	0	0	0	0	0	k__Bacteria; p__Firmicutes; c__Clostridia; o__Clostridiales; f__Ruminococcaceae; g__Faecalibacterium; s__prausnitzii
485b30aaf0d379f3610e4e40a046e63f	0	0	0	0	0	0	0	0	0	0	0	0	0	0	0	0	0	0	0	0	0	0	0	0	0	14	0	0	0	0	0	0	20	k__Bacteria; p__Firmicutes; c__Clostridia; o__Clostridiales
22be241487e70e78113847ffafd95800	0	0	0	0	0	0	0	0	0	0	0	0	0	0	0	0	0	0	0	0	0	0	0	0	0	7	0	0	0	0	0	6	21	k__Bacteria; p__Firmicutes; c__Clostridia; o__Clostridiales; f__Lachnospiraceae; g__Coprococcus; s__
faac4cc34eb6eff7154f6f8318f84ef6	0	0	0	0	0	0	0	0	0	0	0	0	0	0	0	0	0	0	0	0	0	0	0	0	0	0	0	0	0	0	34	0	0	k__Bacteria; p__Synergistetes; c__Synergistia; o__Synergistales; f__Dethiosulfovibrionaceae; g__Pyramidobacter; s__piscolens
e089042f77025c78b39d8fdbfeef5d95	33	0	0	0	0	0	0	0	0	0	0	0	0	0	0	0	0	0	0	0	0	0	0	0	0	0	0	0	0	0	0	0	0	k__Bacteria; p__Firmicutes; c__Bacilli; o__Lactobacillales; f__Lactobacillaceae; g__Lactobacillus; s__
cc01b054872aa6c5a42996ea2128bfec	4	0	0	0	0	0	0	0	0	0	0	0	0	0	0	0	0	0	0	0	0	29	0	0	0	0	0	0	0	0	0	0	0	k__Bacteria; p__Tenericutes; c__Mollicutes; o__RF39; f__; g__; s__
631244ea74df8260272f74a526b9d6c6	0	5	0	0	0	0	0	0	0	28	0	0	0	0	0	0	0	0	0	0	0	0	0	0	0	0	0	0	0	0	0	0	0	k__Bacteria; p__Bacteroidetes; c__Flavobacteriia; o__Flavobacteriales; f__Flavobacteriaceae; g__Flavobacterium; s__succinicans
05a94414ea4374fc19c864f2f153195c	0	0	19	0	0	0	0	0	0	0	0	0	14	0	0	0	0	0	0	0	0	0	0	0	0	0	0	0	0	0	0	0	0	k__Bacteria; p__Firmicutes; c__Clostridia; o__Clostridiales; f__Veillonellaceae; g__Dialister; s__
0a5fc8bc24a0261b3c3b1dd47d87fa43	0	0	13	0	0	0	0	0	0	0	0	0	0	20	0	0	0	0	0	0	0	0	0	0	0	0	0	0	0	0	0	0	0	k__Bacteria; p__Firmicutes; c__Clostridia; o__Clostridiales; f__Lachnospiraceae; g__Coprococcus; s__
9777a41ffcc048a8839f39f5b06341e0	0	0	0	0	0	0	0	33	0	0	0	0	0	0	0	0	0	0	0	0	0	0	0	0	0	0	0	0	0	0	0	0	0	k__Bacteria; p__Firmicutes; c__Clostridia; o__Clostridiales; f__; g__; s__
0fb914c0e92b249504081f4efc2db8f2	0	0	0	0	0	0	0	12	0	0	0	0	0	0	0	0	0	21	0	0	0	0	0	0	0	0	0	0	0	0	0	0	0	k__Bacteria; p__Firmicutes; c__Clostridia; o__Clostridiales; f__Veillonellaceae; g__Megasphaera; s__
ab9cd3149cba71f3d662cecabedfb0e0	0	0	0	0	0	0	0	9	0	0	0	0	0	0	0	0	0	0	0	0	0	0	0	0	0	11	0	0	0	0	0	13	0	k__Bacteria; p__Firmicutes; c__Clostridia; o__Clostridiales; f__; g__; s__
54baa54defef1285e4d8a2422913b768	0	0	0	0	0	0	0	0	0	33	0	0	0	0	0	0	0	0	0	0	0	0	0	0	0	0	0	0	0	0	0	0	0	k__Bacteria; p__Firmicutes; c__Clostridia; o__Clostridiales; f__Ruminococcaceae; g__; s__
7211d2d4baee23e1a8a8d07d7130b84d	0	0	0	0	0	0	0	0	0	33	0	0	0	0	0	0	0	0	0	0	0	0	0	0	0	0	0	0	0	0	0	0	0	k__Bacteria; p__Bacteroidetes; c__Bacteroidia; o__Bacteroidales; f__S24-7; g__; s__
e0131da4a5b008afa8ee16fa2e3669ab	0	0	0	0	0	0	0	0	0	0	33	0	0	0	0	0	0	0	0	0	0	0	0	0	0	0	0	0	0	0	0	0	0	k__Bacteria; p__Firmicutes; c__Clostridia; o__Clostridiales; f__Lachnospiraceae; g__Blautia; s__
a34425ffff6cf6d4bc61122aa841f28e	0	0	0	0	0	0	0	0	0	0	0	0	0	0	0	6	0	0	0	0	0	0	0	27	0	0	0	0	0	0	0	0	0	k__Bacteria; p__Firmicutes; c__Clostridia; o__Clostridiales; f__; g__; s__
de61981f5fab913494dd8e6b3f57d495	0	0	0	0	0	0	0	0	0	0	0	0	0	0	0	0	0	33	0	0	0	0	0	0	0	0	0	0	0	0	0	0	0	k__Bacteria; p__Firmicutes; c__Clostridia; o__Clostridiales; f__Ruminococcaceae; g__Oscillospira; s__
391f89ae18467b11513345d41f5b06cd	0	0	0	0	0	0	0	0	0	0	0	0	0	0	0	0	0	20	0	0	7	0	0	0	0	0	0	0	0	6	0	0	0	k__Bacteria; p__Cyanobacteria; c__4C0d-2; o__YS2; f__; g__; s__
8767e0f93d7362009e5e09991e51776c	0	0	0	0	0	0	0	0	0	0	0	0	0	0	0	0	0	0	0	0	0	0	0	0	0	0	0	0	0	0	33	0	0	k__Bacteria; p__Proteobacteria; c__Gammaproteobacteria; o__Enterobacteriales; f__Enterobacteriaceae; g__Proteus; s__
31475a37a4f17bc10f8ddfc6c198bf13	0	0	0	0	0	0	0	0	0	0	0	0	0	0	0	0	0	0	0	0	0	0	0	0	0	0	0	0	0	0	33	0	0	k__Bacteria; p__Firmicutes; c__Clostridia; o__Clostridiales; f__Lachnospiraceae; g__; s__
ca1dcea9a081ee377b3f27b38d4687f2	0	0	0	0	0	0	0	0	0	0	0	0	0	0	0	0	0	0	0	0	0	0	0	0	0	0	0	0	0	0	33	0	0	k__Bacteria; p__Bacteroidetes; c__Bacteroidia; o__Bacteroidales; f__; g__; s__
17241a26f8e94e06ce93e31cb23eb6fa	4	0	10	0	13	0	0	0	0	0	0	0	0	0	0	0	0	0	0	0	0	0	0	0	5	0	0	0	0	0	0	0	0	k__Bacteria; p__Firmicutes; c__Clostridia; o__Clostridiales; f__[Tissierellaceae]; g__Helcococcus; s__
fc2a35e64901f84f27bbae763da19b11	0	0	0	0	0	0	0	32	0	0	0	0	0	0	0	0	0	0	0	0	0	0	0	0	0	0	0	0	0	0	0	0	0	k__Bacteria; p__Proteobacteria; c__Betaproteobacteria; o__Burkholderiales; f__Oxalobacteraceae; g__Herbaspirillum; s__
2660602076c8f98400a2086a6fa4b6de	0	0	0	0	0	0	0	4	0	28	0	0	0	0	0	0	0	0	0	0	0	0	0	0	0	0	0	0	0	0	0	0	0	k__Bacteria; p__Proteobacteria; c__Gammaproteobacteria; o__Enterobacteriales; f__Enterobacteriaceae; g__Proteus; s__
08cb2c72eea8c9f9a1c6a0165e7c8631	0	0	0	0	0	0	0	0	0	32	0	0	0	0	0	0	0	0	0	0	0	0	0	0	0	0	0	0	0	0	0	0	0	k__Bacteria; p__Firmicutes; c__Clostridia; o__Clostridiales; f__Ruminococcaceae; g__Ruminococcus; s__
2d1a7bf63b7992f75e7d7ba67f683fe5	0	0	0	0	0	0	0	0	0	7	0	0	0	0	7	0	0	0	0	0	8	0	0	0	0	0	0	0	0	0	10	0	0	k__Bacteria; p__Bacteroidetes; c__Flavobacteriia; o__Flavobacteriales; f__[Weeksellaceae]; g__Chryseobacterium; s__
4c6a0fc2d8a69101200932bef4d3e310	0	0	0	0	0	0	0	0	0	0	16	0	0	0	0	0	0	0	0	0	0	0	0	0	0	16	0	0	0	0	0	0	0	k__Bacteria; p__Bacteroidetes; c__Bacteroidia; o__Bacteroidales; f__[Odoribacteraceae]; g__Butyricimonas; s__
450c63bd26fa8716ca0893be7cd8d49c	0	0	0	0	0	0	0	0	0	0	0	0	0	0	0	32	0	0	0	0	0	0	0	0	0	0	0	0	0	0	0	0	0	k__Bacteria; p__Firmicutes; c__Clostridia; o__Clostridiales; f__; g__; s__
e95bd30b76f838258c98f6e28d7e25e3	31	0	0	0	0	0	0	0	0	0	0	0	0	0	0	0	0	0	0	0	0	0	0	0	0	0	0	0	0	0	0	0	0	k__Bacteria; p__Firmicutes; c__Clostridia; o__Clostridiales; f__Lachnospiraceae; g__; s__
94bac8aa54a0caea5d751a7ecfe1d0dd	31	0	0	0	0	0	0	0	0	0	0	0	0	0	0	0	0	0	0	0	0	0	0	0	0	0	0	0	0	0	0	0	0	k__Bacteria; p__Firmicutes; c__Erysipelotrichi; o__Erysipelotrichales; f__Erysipelotrichaceae; g__Allobaculum; s__
37e2525cd2bdf98377f982472fb37ba0	31	0	0	0	0	0	0	0	0	0	0	0	0	0	0	0	0	0	0	0	0	0	0	0	0	0	0	0	0	0	0	0	0	k__Bacteria; p__Firmicutes; c__Clostridia; o__Clostridiales; f__Lachnospiraceae
4f665f24d33904dd187aa79a33550529	13	0	0	0	0	0	0	0	0	0	0	0	0	0	0	0	0	0	0	0	0	0	0	0	0	0	0	0	0	18	0	0	0	k__Bacteria; p__Firmicutes; c__Clostridia; o__Clostridiales; f__Lachnospiraceae
aa0dae5fc52f94c731e36c982c5b4027	0	0	0	0	0	0	0	31	0	0	0	0	0	0	0	0	0	0	0	0	0	0	0	0	0	0	0	0	0	0	0	0	0	k__Bacteria; p__Bacteroidetes; c__Bacteroidia; o__Bacteroidales; f__Porphyromonadaceae; g__Parabacteroides; s__
7fc8c9a47830d326cbea632bc4c2ca15	0	0	0	0	0	0	0	0	0	31	0	0	0	0	0	0	0	0	0	0	0	0	0	0	0	0	0	0	0	0	0	0	0	k__Bacteria; p__Firmicutes; c__Clostridia; o__Clostridiales; f__Ruminococcaceae; g__Oscillospira; s__
7bd82d3b8a5388a2a86b46d5df1dac38	0	0	0	0	0	0	0	0	0	31	0	0	0	0	0	0	0	0	0	0	0	0	0	0	0	0	0	0	0	0	0	0	0	k__Bacteria; p__Firmicutes; c__Clostridia; o__Clostridiales; f__Lachnospiraceae; g__; s__
a993b0ea2ff397f10afa0f343b8fc5e3	0	0	0	0	0	0	0	0	0	31	0	0	0	0	0	0	0	0	0	0	0	0	0	0	0	0	0	0	0	0	0	0	0	k__Bacteria; p__Firmicutes; c__Clostridia; o__Clostridiales; f__Lachnospiraceae
3a90ea92128392545d0f90c7d26ff192	0	0	0	0	0	0	0	0	0	31	0	0	0	0	0	0	0	0	0	0	0	0	0	0	0	0	0	0	0	0	0	0	0	k__Bacteria; p__Firmicutes; c__Clostridia; o__Clostridiales; f__Lachnospiraceae; g__Roseburia; s__
556ab1fde8ff546a353a9889194e5dfc	0	0	0	0	0	0	0	0	0	0	0	0	0	0	31	0	0	0	0	0	0	0	0	0	0	0	0	0	0	0	0	0	0	k__Bacteria; p__Firmicutes; c__Clostridia; o__Clostridiales
8471e5bbcdb0932b62710f4204363680	0	0	0	0	0	0	0	0	0	0	0	0	0	0	0	31	0	0	0	0	0	0	0	0	0	0	0	0	0	0	0	0	0	k__Bacteria; p__Proteobacteria; c__Betaproteobacteria; o__Burkholderiales; f__Alcaligenaceae; g__Sutterella; s__
bdfab5d42a563969033f6b81f51810d3	0	0	0	0	0	0	0	0	0	0	0	0	0	0	0	0	24	0	0	0	0	0	0	0	0	0	3	0	0	0	4	0	0	k__Bacteria; p__Proteobacteria; c__Deltaproteobacteria; o__Desulfovibrionales; f__Desulfovibrionaceae; g__; s__
96b27d88818376b1b320f6770d02a779	0	0	0	0	0	0	0	0	0	0	0	0	0	0	0	0	0	0	0	31	0	0	0	0	0	0	0	0	0	0	0	0	0	k__Bacteria; p__Firmicutes; c__Clostridia; o__Clostridiales; f__Ruminococcaceae; g__Oscillospira; s__
9297f0fb255ddc850935065cd3607162	0	0	0	0	0	0	0	0	0	0	0	0	0	0	0	0	0	0	0	0	0	0	31	0	0	0	0	0	0	0	0	0	0	k__Bacteria; p__Firmicutes; c__Clostridia; o__Clostridiales; f__Lachnospiraceae; g__; s__
d800d8b2d5d66213383c0259c4788fbf	0	0	0	0	0	0	0	0	0	0	0	0	0	0	0	0	0	0	0	0	0	0	0	0	0	0	0	31	0	0	0	0	0	k__Bacteria; p__Bacteroidetes; c__Bacteroidia; o__Bacteroidales; f__Rikenellaceae; g__; s__
a021e834c6001ca354c7d5396a16fe0b	0	0	0	0	0	0	0	0	0	0	0	0	0	0	0	0	0	0	0	0	0	0	0	0	0	0	0	0	0	0	31	0	0	k__Bacteria; p__Firmicutes; c__Clostridia; o__Clostridiales; f__Lachnospiraceae
20c58877caf55d6da4aded81e1faa825	0	0	0	0	0	0	0	0	0	0	0	0	0	0	0	0	0	0	0	0	0	0	0	0	0	0	0	0	0	0	31	0	0	k__Bacteria; p__Proteobacteria; c__Epsilonproteobacteria; o__Campylobacterales; f__Campylobacteraceae; g__Campylobacter; s__
16acd0c3438b8f6d708e4c1fb06eba0a	30	0	0	0	0	0	0	0	0	0	0	0	0	0	0	0	0	0	0	0	0	0	0	0	0	0	0	0	0	0	0	0	0	k__Bacteria; p__Proteobacteria; c__Gammaproteobacteria; o__Enterobacteriales; f__Enterobacteriaceae
6b29218281958f91dd500606b2c3bca9	0	12	0	0	0	0	0	0	0	0	0	0	0	0	0	0	0	0	0	0	0	0	0	0	0	0	0	0	0	0	0	0	18	k__Bacteria; p__Firmicutes; c__Clostridia; o__Clostridiales
23b7b7ddc292bee772af21b27c8cc35a	0	0	0	0	0	0	0	0	0	30	0	0	0	0	0	0	0	0	0	0	0	0	0	0	0	0	0	0	0	0	0	0	0	k__Bacteria; p__Firmicutes; c__Clostridia; o__Clostridiales; f__Lachnospiraceae
b462d9b3346294247edb071abef74213	0	0	0	0	0	0	0	0	0	30	0	0	0	0	0	0	0	0	0	0	0	0	0	0	0	0	0	0	0	0	0	0	0	k__Bacteria; p__Firmicutes; c__Clostridia; o__Clostridiales; f__Ruminococcaceae; g__; s__
9bd8c02621e35d7666fff78e34ebc7fb	0	0	0	0	0	0	0	0	0	0	0	6	14	10	0	0	0	0	0	0	0	0	0	0	0	0	0	0	0	0	0	0	0	k__Bacteria; p__Firmicutes; c__Clostridia; o__Clostridiales; f__; g__; s__
1fa7d7f435b3fabacd493faa1fa1b520	0	0	0	0	0	0	0	0	0	0	0	0	0	0	9	0	0	0	0	0	21	0	0	0	0	0	0	0	0	0	0	0	0	k__Bacteria; p__Firmicutes; c__Clostridia; o__Clostridiales; f__Ruminococcaceae; g__Ruminococcus; s__
b5cbeba562a3d8f7e2f06a6c37f468ed	0	0	0	0	0	0	0	0	0	0	0	0	0	0	0	30	0	0	0	0	0	0	0	0	0	0	0	0	0	0	0	0	0	k__Bacteria; p__Proteobacteria; c__Gammaproteobacteria; o__Pseudomonadales; f__Moraxellaceae; g__Moraxella; s__
5593f2607cbd0207ce3d74290af24676	0	0	0	0	0	0	0	0	0	0	0	0	0	0	0	16	0	14	0	0	0	0	0	0	0	0	0	0	0	0	0	0	0	k__Bacteria; p__Firmicutes; c__Clostridia; o__Clostridiales
4ac9d84e6f9535a24c2c5adf987087bc	0	0	0	0	0	0	0	0	0	0	0	0	0	0	0	0	0	0	0	0	30	0	0	0	0	0	0	0	0	0	0	0	0	k__Bacteria; p__Firmicutes; c__Clostridia; o__Clostridiales; f__; g__; s__
9641ccdb5d50007a262364948b0807c5	0	0	0	0	0	0	0	0	0	0	0	0	0	0	0	0	0	0	0	0	0	30	0	0	0	0	0	0	0	0	0	0	0	k__Bacteria; p__Actinobacteria; c__Actinobacteria; o__Actinomycetales; f__Corynebacteriaceae; g__Corynebacterium; s__kroppenstedtii
19ced4f28779abcdf22741d5819bf64d	0	0	0	0	0	0	0	0	0	0	0	0	0	0	0	0	0	0	0	0	0	0	30	0	0	0	0	0	0	0	0	0	0	k__Bacteria; p__Firmicutes; c__Bacilli; o__Lactobacillales; f__Lactobacillaceae; g__Lactobacillus; s__
c2d84e41d421f26fc47bef98b387d161	0	0	0	0	0	0	0	0	0	0	0	0	0	0	0	0	0	0	0	0	0	0	0	30	0	0	0	0	0	0	0	0	0	k__Bacteria; p__Firmicutes; c__Clostridia; o__Clostridiales; f__Lachnospiraceae; g__Coprococcus; s__
1aaeecc2d1a3974d83c80a1cb5684af6	0	0	0	0	0	0	0	0	0	0	0	0	0	0	0	0	0	0	0	0	0	0	0	0	13	0	0	0	0	0	0	17	0	k__Bacteria; p__Firmicutes; c__Clostridia; o__Clostridiales; f__Ruminococcaceae
d87f00c948bfb0ba226c1529b9c8d2fd	0	0	0	0	0	0	0	0	0	0	0	0	0	0	0	0	0	0	0	0	0	0	0	0	0	30	0	0	0	0	0	0	0	k__Bacteria; p__Firmicutes; c__Clostridia; o__Clostridiales; f__Ruminococcaceae; g__Ruminococcus; s__
7cbbf6d63137c6ea4758477ec3a92a87	0	0	0	0	0	0	0	0	0	0	0	0	0	0	0	0	0	0	0	0	0	0	0	0	0	18	0	0	0	0	0	12	0	k__Bacteria; p__Firmicutes; c__Clostridia; o__Clostridiales; f__[Tissierellaceae]; g__ph2; s__
d034608490861f211784f8618c04375f	0	0	0	0	0	0	0	0	0	0	0	0	0	0	0	0	0	0	0	0	0	0	0	0	0	0	0	0	0	0	30	0	0	k__Bacteria; p__Firmicutes; c__Clostridia; o__Clostridiales; f__Ruminococcaceae; g__Gemmiger; s__formicilis
f64bf7b47fc9999ae6d54842e558dd19	0	0	29	0	0	0	0	0	0	0	0	0	0	0	0	0	0	0	0	0	0	0	0	0	0	0	0	0	0	0	0	0	0	k__Bacteria; p__Firmicutes; c__Clostridia; o__Clostridiales; f__Clostridiaceae; g__Clostridium; s__neonatale
bb40b7846c854993d494a439e26bc6b5	0	0	0	0	29	0	0	0	0	0	0	0	0	0	0	0	0	0	0	0	0	0	0	0	0	0	0	0	0	0	0	0	0	k__Bacteria; p__Firmicutes; c__Clostridia; o__Clostridiales; f__Ruminococcaceae; g__Oscillospira; s__
96741e3202dce42bf56394f5b1064c25	0	0	0	0	0	0	0	29	0	0	0	0	0	0	0	0	0	0	0	0	0	0	0	0	0	0	0	0	0	0	0	0	0	k__Bacteria; p__Actinobacteria; c__Actinobacteria; o__Actinomycetales; f__Micrococcaceae; g__Rothia; s__mucilaginosa
32ef7ac1f16f7f17ef4c6cd91dff952f	0	0	0	0	0	0	0	0	0	29	0	0	0	0	0	0	0	0	0	0	0	0	0	0	0	0	0	0	0	0	0	0	0	k__Bacteria; p__Firmicutes; c__Clostridia; o__Clostridiales
7d760b02594d1600995bc2aa41df1890	0	0	0	0	0	0	0	0	0	29	0	0	0	0	0	0	0	0	0	0	0	0	0	0	0	0	0	0	0	0	0	0	0	k__Bacteria; p__Firmicutes; c__Clostridia; o__Clostridiales; f__Lachnospiraceae; g__; s__
9249b7ab8cddc85cdb8186aa3c36c087	0	0	0	0	0	0	0	0	0	23	0	0	0	0	0	0	0	0	0	6	0	0	0	0	0	0	0	0	0	0	0	0	0	k__Bacteria; p__Proteobacteria; c__Betaproteobacteria; o__Burkholderiales; f__Oxalobacteraceae; g__Janthinobacterium; s__lividum
d60d1a9ea05692ef92818b7b8cda104e	0	0	0	0	0	0	0	0	0	12	0	0	0	0	0	0	7	0	0	0	10	0	0	0	0	0	0	0	0	0	0	0	0	k__Bacteria; p__Proteobacteria; c__Deltaproteobacteria; o__Desulfovibrionales; f__Desulfovibrionaceae; g__Desulfovibrio; s__
814887141d4317edfd7a70eeb6c0a157	0	0	0	0	0	0	0	0	0	0	15	0	0	0	0	0	0	0	0	0	0	0	0	0	0	7	0	0	7	0	0	0	0	k__Bacteria; p__Tenericutes; c__Mollicutes; o__RF39; f__; g__; s__
ef147b18bd41f4e6bee8d47084a5d2f1	0	0	0	0	0	0	0	0	0	0	0	4	0	0	0	0	0	0	0	0	9	0	0	0	0	0	0	11	5	0	0	0	0	k__Bacteria; p__Firmicutes; c__Clostridia; o__Clostridiales; f__[Mogibacteriaceae]; g__; s__
e2f5074fd57169f9ecb613cb8f28ac96	0	0	0	0	0	0	0	0	0	0	0	0	0	0	0	0	0	29	0	0	0	0	0	0	0	0	0	0	0	0	0	0	0	k__Bacteria; p__Firmicutes; c__Clostridia; o__Clostridiales
4859939a1ea647e53ba96330762b73bd	0	0	0	0	0	0	0	0	0	0	0	0	0	0	0	0	0	0	0	0	0	0	14	0	0	0	0	0	0	0	15	0	0	k__Bacteria; p__Firmicutes; c__Clostridia; o__Clostridiales; f__; g__; s__
bf8c197527d81403b10b6f3a718d5b4e	0	0	0	0	0	0	0	0	0	0	0	0	0	0	0	0	0	0	0	0	0	0	0	0	0	0	0	0	0	0	29	0	0	k__Bacteria; p__Firmicutes; c__Clostridia; o__Clostridiales; f__Ruminococcaceae; g__; s__
70eb8da42e29936b8e2a4e7bb76c0fa5	0	0	0	0	0	0	0	0	0	0	0	0	0	0	0	0	0	0	0	0	0	0	0	0	0	0	0	0	0	0	29	0	0	k__Bacteria; p__Bacteroidetes; c__Bacteroidia; o__Bacteroidales; f__S24-7; g__; s__
4391b4f292a82c6742eea0b34c6c9208	0	16	0	0	0	0	0	0	0	0	0	0	12	0	0	0	0	0	0	0	0	0	0	0	0	0	0	0	0	0	0	0	0	k__Bacteria; p__Firmicutes; c__Clostridia; o__Clostridiales; f__Ruminococcaceae; g__Oscillospira; s__
7c9203e07bb3569d43186d85bd7c01cd	0	0	0	0	0	0	0	0	0	0	28	0	0	0	0	0	0	0	0	0	0	0	0	0	0	0	0	0	0	0	0	0	0	k__Bacteria; p__Bacteroidetes; c__Bacteroidia; o__Bacteroidales; f__Prevotellaceae; g__Prevotella; s__
de6fcd0b3631641298099b63414afd28	0	0	0	0	0	0	0	0	0	0	28	0	0	0	0	0	0	0	0	0	0	0	0	0	0	0	0	0	0	0	0	0	0	k__Bacteria; p__Firmicutes; c__Clostridia; o__Clostridiales; f__Lachnospiraceae; g__Coprococcus; s__
cf13fa7d853267d0f49cf7f84b0496a1	0	0	0	0	0	0	0	0	0	0	0	0	0	0	28	0	0	0	0	0	0	0	0	0	0	0	0	0	0	0	0	0	0	k__Bacteria; p__Firmicutes; c__Clostridia; o__Clostridiales; f__Veillonellaceae; g__Acidaminococcus; s__
3148c226036122251c911b28b5a08c20	0	0	0	0	0	0	0	0	0	0	0	0	0	0	0	0	0	0	0	0	0	28	0	0	0	0	0	0	0	0	0	0	0	k__Bacteria; p__Bacteroidetes; c__Bacteroidia; o__Bacteroidales; f__Rikenellaceae; g__; s__
404fbe5f305ad07826aa3237b0cbff5c	0	0	0	0	0	0	0	0	0	0	0	0	0	0	0	0	0	0	0	0	0	28	0	0	0	0	0	0	0	0	0	0	0	k__Bacteria; p__Bacteroidetes; c__Bacteroidia; o__Bacteroidales; f__Rikenellaceae; g__; s__
18b76617b34a8a0da1046e01a35014eb	0	0	0	0	0	0	0	0	0	0	0	0	0	0	0	0	0	0	0	0	0	28	0	0	0	0	0	0	0	0	0	0	0	k__Bacteria; p__Cyanobacteria; c__Chloroplast; o__Streptophyta; f__; g__; s__
adcecc01a43ea17d4cd9b54be76edc35	0	0	0	0	0	0	0	0	0	0	0	0	0	0	0	0	0	0	0	0	0	0	28	0	0	0	0	0	0	0	0	0	0	k__Bacteria; p__Firmicutes; c__Clostridia; o__Clostridiales
2d2d141b72eb47ebb89e09fc3b943fe6	0	0	0	0	0	0	0	0	0	0	0	0	0	0	0	0	0	0	0	0	0	0	0	0	28	0	0	0	0	0	0	0	0	k__Bacteria; p__Proteobacteria; c__Epsilonproteobacteria; o__Campylobacterales; f__Helicobacteraceae; g__Helicobacter; s__ganmani
8d9b73f5a720aa991b543f3c52ccf86f	0	0	0	0	0	0	0	0	0	0	0	0	0	0	0	0	0	0	0	0	0	0	0	0	28	0	0	0	0	0	0	0	0	k__Bacteria; p__Actinobacteria; c__Actinobacteria; o__Actinomycetales; f__Corynebacteriaceae; g__Corynebacterium
097cadfc1f4d5d8cff4224e830ee9c60	0	0	0	0	0	0	0	0	0	0	0	0	0	0	0	0	0	0	0	0	0	0	0	0	0	0	0	0	0	0	28	0	0	k__Bacteria; p__Firmicutes; c__Clostridia; o__Clostridiales; f__Ruminococcaceae; g__; s__
ccf14869bedf5678f3a33356d0716d09	0	0	0	0	0	0	0	0	0	0	0	0	0	0	0	0	0	0	0	0	0	0	0	0	0	0	0	0	0	0	28	0	0	k__Bacteria; p__Firmicutes; c__Clostridia; o__Clostridiales; f__[Tissierellaceae]; g__Anaerococcus; s__
6822e77bd34c68e86e0110e95f3bd677	22	0	0	0	0	0	0	0	0	5	0	0	0	0	0	0	0	0	0	0	0	0	0	0	0	0	0	0	0	0	0	0	0	k__Bacteria; p__TM7; c__TM7-3; o__CW040; f__F16; g__; s__
ed3da3d676a88b2bd581355a4ef0172f	5	0	0	0	0	0	0	0	0	22	0	0	0	0	0	0	0	0	0	0	0	0	0	0	0	0	0	0	0	0	0	0	0	k__Bacteria; p__Firmicutes; c__Erysipelotrichi; o__Erysipelotrichales; f__Erysipelotrichaceae; g__[Eubacterium]; s__dolichum
32bd97673b638097427ac1e99122e2c5	0	0	0	0	27	0	0	0	0	0	0	0	0	0	0	0	0	0	0	0	0	0	0	0	0	0	0	0	0	0	0	0	0	k__Bacteria; p__Firmicutes; c__Clostridia; o__Clostridiales; f__[Tissierellaceae]; g__Anaerococcus; s__
40771818a055656e56a5ef447534c7d0	0	0	0	0	27	0	0	0	0	0	0	0	0	0	0	0	0	0	0	0	0	0	0	0	0	0	0	0	0	0	0	0	0	k__Bacteria; p__Proteobacteria; c__Gammaproteobacteria; o__Pseudomonadales; f__Pseudomonadaceae; g__Pseudomonas
6347b1bc948bb784b91aacb3893da39e	0	0	0	0	0	0	0	0	0	27	0	0	0	0	0	0	0	0	0	0	0	0	0	0	0	0	0	0	0	0	0	0	0	k__Bacteria; p__Firmicutes; c__Clostridia; o__Clostridiales; f__Ruminococcaceae; g__; s__
913b1bccb46322a5a1f259a59495fb71	0	0	0	0	0	0	0	0	0	0	0	0	0	0	0	0	0	27	0	0	0	0	0	0	0	0	0	0	0	0	0	0	0	k__Bacteria; p__Actinobacteria; c__Coriobacteriia; o__Coriobacteriales; f__Coriobacteriaceae; g__Adlercreutzia; s__
e0f79811a1107c8a2ca7ae98753e19a0	0	0	0	0	0	0	0	0	0	0	0	0	0	0	0	0	0	0	0	0	0	9	0	0	0	0	0	18	0	0	0	0	0	k__Bacteria; p__Firmicutes; c__Clostridia; o__Clostridiales
2efb383e9da106fb946f310c913d68e5	0	0	0	0	0	0	0	0	0	0	0	0	0	0	0	0	0	0	0	0	0	5	0	22	0	0	0	0	0	0	0	0	0	k__Bacteria; p__Actinobacteria; c__Actinobacteria; o__Actinomycetales; f__Brevibacteriaceae; g__Brevibacterium; s__
de9c9dabda42503285a8466ce6f11094	0	0	0	0	0	0	0	0	0	0	0	0	0	0	0	0	0	0	0	0	0	0	0	0	0	0	0	27	0	0	0	0	0	k__Bacteria; p__Firmicutes; c__Clostridia; o__Clostridiales; f__Ruminococcaceae; g__; s__
3c2d71b04a43f84af3fa2fe6251e76cf	26	0	0	0	0	0	0	0	0	0	0	0	0	0	0	0	0	0	0	0	0	0	0	0	0	0	0	0	0	0	0	0	0	k__Bacteria; p__Firmicutes; c__Clostridia; o__Clostridiales; f__Clostridiaceae; g__Candidatus Arthromitus; s__
c6074c09559005aec71eab0ee5f5547f	26	0	0	0	0	0	0	0	0	0	0	0	0	0	0	0	0	0	0	0	0	0	0	0	0	0	0	0	0	0	0	0	0	k__Bacteria; p__Bacteroidetes; c__Bacteroidia; o__Bacteroidales; f__; g__; s__
0cb6ef4d805209084f62af1178b23592	13	0	0	0	0	0	0	0	0	0	0	0	0	0	0	0	0	0	0	0	0	13	0	0	0	0	0	0	0	0	0	0	0	k__Bacteria; p__Firmicutes; c__Clostridia; o__Clostridiales; f__Ruminococcaceae; g__Oscillospira; s__
f5e236652024fc282b49adb6d5ec8b39	0	5	0	0	0	0	0	0	0	0	0	0	8	0	0	0	0	0	0	0	6	0	0	0	0	0	0	0	0	0	0	7	0	k__Bacteria; p__Firmicutes; c__Clostridia; o__Clostridiales; f__Ruminococcaceae; g__; s__
58bc99cb882be89c36026e68c4aa973e	0	0	0	3	0	0	0	0	0	0	0	0	0	0	0	0	17	6	0	0	0	0	0	0	0	0	0	0	0	0	0	0	0	k__Bacteria; p__Firmicutes; c__Clostridia; o__Clostridiales; f__[Tissierellaceae]; g__Finegoldia; s__
90ef88857efa8a780951c0bf1dfe7dc9	0	0	0	0	0	0	0	0	0	26	0	0	0	0	0	0	0	0	0	0	0	0	0	0	0	0	0	0	0	0	0	0	0	k__Bacteria; p__Firmicutes; c__Clostridia; o__Clostridiales; f__Ruminococcaceae; g__Oscillospira; s__
4ca9c358287a4c6c20645ea5df063042	0	0	0	0	0	0	0	0	0	26	0	0	0	0	0	0	0	0	0	0	0	0	0	0	0	0	0	0	0	0	0	0	0	k__Bacteria; p__Firmicutes; c__Clostridia; o__Clostridiales; f__Ruminococcaceae
5337569e91f18c66050b901a5a3cf533	0	0	0	0	0	0	0	0	0	26	0	0	0	0	0	0	0	0	0	0	0	0	0	0	0	0	0	0	0	0	0	0	0	k__Bacteria; p__Firmicutes; c__Clostridia; o__Clostridiales; f__Lachnospiraceae; g__Lachnospira; s__
f38e4fd1c01ae332a4d87e74adc8fd58	0	0	0	0	0	0	0	0	0	0	26	0	0	0	0	0	0	0	0	0	0	0	0	0	0	0	0	0	0	0	0	0	0	k__Bacteria; p__Firmicutes; c__Clostridia; o__Clostridiales; f__Lachnospiraceae; g__; s__
ea7d16108b48fd789ffec96bbb0864a0	0	0	0	0	0	0	0	0	0	0	0	0	0	0	26	0	0	0	0	0	0	0	0	0	0	0	0	0	0	0	0	0	0	k__Bacteria; p__Firmicutes; c__Clostridia; o__Clostridiales; f__Lachnospiraceae
d7651062395aeec7ee33be6a8465f6aa	0	0	0	0	0	0	0	0	0	0	0	0	0	0	0	0	26	0	0	0	0	0	0	0	0	0	0	0	0	0	0	0	0	k__Bacteria; p__Bacteroidetes; c__Bacteroidia; o__Bacteroidales; f__; g__; s__
a234cd015ee92fe74debd32ac6e6c35b	0	0	0	0	0	0	0	0	0	0	0	0	0	0	0	0	26	0	0	0	0	0	0	0	0	0	0	0	0	0	0	0	0	k__Bacteria; p__Firmicutes; c__Bacilli; o__Lactobacillales; f__Lactobacillaceae; g__Lactobacillus; s__reuteri
0372fa47cd0a7e651f42e01a110774e8	0	0	0	0	0	0	0	0	0	0	0	0	0	0	0	0	18	8	0	0	0	0	0	0	0	0	0	0	0	0	0	0	0	k__Bacteria; p__Firmicutes; c__Clostridia; o__Clostridiales; f__Ruminococcaceae
0865ccc03205d88c239e1a38c70f05e6	0	0	0	0	0	0	0	0	0	0	0	0	0	0	0	0	0	0	0	0	12	0	0	14	0	0	0	0	0	0	0	0	0	k__Bacteria; p__TM7; c__TM7-3; o__CW040; f__F16; g__; s__
9fbcf31082ca446aa0d4d05a9806b0af	0	0	0	0	0	0	0	0	0	0	0	0	0	0	0	0	0	0	0	0	0	0	0	0	0	26	0	0	0	0	0	0	0	k__Bacteria; p__Firmicutes; c__Clostridia; o__Clostridiales; f__Lachnospiraceae; g__; s__
6d1cf25aa12e732a5a3a93d6802591bc	0	0	0	0	0	0	0	0	0	0	0	0	0	0	0	0	0	0	0	0	0	0	0	0	0	0	0	0	0	26	0	0	0	k__Bacteria; p__Bacteroidetes; c__Bacteroidia; o__Bacteroidales; f__Bacteroidaceae; g__Bacteroides; s__caccae
bb469c617d2355c1499491860172b4bc	0	0	0	0	0	0	0	0	0	0	0	0	0	0	0	0	0	0	0	0	0	0	0	0	0	0	0	0	0	26	0	0	0	k__Bacteria; p__Firmicutes; c__Clostridia; o__Clostridiales; f__Lachnospiraceae; g__Blautia; s__
0acaf29c7a0e4651ff877bb3fd646d4a	0	0	0	0	0	0	0	0	0	0	0	0	0	0	0	0	0	0	0	0	0	0	0	0	0	0	0	0	0	26	0	0	0	k__Bacteria; p__Firmicutes; c__Clostridia; o__Clostridiales; f__; g__; s__
4d2bb148c77b43e43c82babce60b4e00	0	0	0	0	0	0	0	0	0	0	0	0	0	0	0	0	0	0	0	0	0	0	0	0	0	0	0	0	0	0	26	0	0	k__Bacteria; p__Firmicutes; c__Clostridia; o__Clostridiales; f__Christensenellaceae; g__; s__
7d3b7e7edd1dd88f6d05a24de934d268	0	0	0	0	0	0	0	0	0	0	0	0	0	0	0	0	0	0	0	0	0	0	0	0	0	0	0	0	0	0	0	26	0	k__Bacteria; p__Firmicutes; c__Clostridia; o__Clostridiales; f__Veillonellaceae; g__Veillonella; s__parvula
550f21b7c3bbb69581f791a489c6fffc	0	0	0	0	0	0	0	0	0	25	0	0	0	0	0	0	0	0	0	0	0	0	0	0	0	0	0	0	0	0	0	0	0	k__Bacteria; p__Bacteroidetes; c__Bacteroidia; o__Bacteroidales; f__Prevotellaceae; g__Prevotella; s__
02d66884cc1aafd49b153c57722a8f0d	0	0	0	0	0	0	0	0	0	0	0	0	0	0	0	0	0	0	7	0	0	0	0	18	0	0	0	0	0	0	0	0	0	k__Bacteria; p__Firmicutes; c__Clostridia; o__Clostridiales; f__Veillonellaceae; g__Acidaminococcus; s__
b9e5049c6e37a1ca4d20bc21eca6e27c	0	0	0	0	0	0	0	0	0	0	0	0	0	0	0	0	0	0	0	25	0	0	0	0	0	0	0	0	0	0	0	0	0	k__Bacteria; p__Firmicutes; c__Clostridia; o__Clostridiales; f__Lachnospiraceae; g__Blautia; s__
9ed7f460bde0906ca6f0be52913cc73f	0	0	0	0	0	0	0	0	0	0	0	0	0	0	0	0	0	0	0	0	0	25	0	0	0	0	0	0	0	0	0	0	0	k__Bacteria; p__Firmicutes; c__Clostridia; o__Clostridiales; f__; g__; s__
b6ac0ddc610649112e19682d93e0ef2f	0	0	0	0	0	0	0	0	0	0	0	0	0	0	0	0	0	0	0	0	0	25	0	0	0	0	0	0	0	0	0	0	0	k__Bacteria; p__Bacteroidetes; c__Bacteroidia; o__Bacteroidales; f__[Odoribacteraceae]; g__Odoribacter; s__
0592f58808a8f57f8a70b99388a6c20a	0	0	0	0	0	0	0	0	0	0	0	0	0	0	0	0	0	0	0	0	0	25	0	0	0	0	0	0	0	0	0	0	0	k__Bacteria; p__Firmicutes; c__Clostridia; o__Clostridiales; f__Ruminococcaceae; g__Clostridium; s__methylpentosum
c905af44238248f277828d24c7a9c2a6	0	0	0	0	0	0	0	0	0	0	0	0	0	0	0	0	0	0	0	0	0	13	0	12	0	0	0	0	0	0	0	0	0	k__Bacteria; p__Firmicutes; c__Clostridia; o__Clostridiales; f__Lachnospiraceae; g__; s__
cf5e8639c1bf1a5c8df3dd516c73c63b	0	0	0	0	0	0	0	0	0	0	0	0	0	0	0	0	0	0	0	0	0	0	25	0	0	0	0	0	0	0	0	0	0	k__Bacteria; p__Bacteroidetes; c__Bacteroidia; o__Bacteroidales; f__S24-7; g__; s__
d38dd391f94ef1e415b0ad2947593e5a	0	0	0	0	0	0	0	0	0	0	0	0	0	0	0	0	0	0	0	0	0	0	0	0	0	0	0	0	0	25	0	0	0	k__Bacteria; p__Tenericutes; c__Mollicutes; o__RF39; f__; g__; s__
a45665142bc79f68984929d8316c7da0	0	0	0	0	0	0	0	0	0	0	0	0	0	0	0	0	0	0	0	0	0	0	0	0	0	0	0	0	0	0	25	0	0	k__Bacteria; p__Firmicutes; c__Erysipelotrichi; o__Erysipelotrichales; f__Erysipelotrichaceae; g__; s__
75f986d6397a58bd528b5ce467870613	0	0	0	0	0	0	0	0	0	0	0	0	0	0	0	0	0	0	0	0	0	0	0	0	0	0	0	0	0	0	25	0	0	k__Bacteria; p__Firmicutes; c__Clostridia; o__Clostridiales; f__Ruminococcaceae; g__; s__
169d8684cab6d7985b3ba8f5113f0876	14	0	0	0	0	0	0	0	0	0	0	0	0	0	10	0	0	0	0	0	0	0	0	0	0	0	0	0	0	0	0	0	0	k__Bacteria; p__Firmicutes; c__Clostridia; o__Clostridiales; f__; g__; s__
d4546a072c5e6ab041f00d41b4f58230	0	0	0	0	24	0	0	0	0	0	0	0	0	0	0	0	0	0	0	0	0	0	0	0	0	0	0	0	0	0	0	0	0	k__Bacteria; p__Bacteroidetes; c__Bacteroidia; o__Bacteroidales; f__Rikenellaceae; g__; s__
e2f9bc7290b2260462d20df1291c5aa4	0	0	0	0	24	0	0	0	0	0	0	0	0	0	0	0	0	0	0	0	0	0	0	0	0	0	0	0	0	0	0	0	0	k__Bacteria; p__Proteobacteria; c__Betaproteobacteria; o__Burkholderiales; f__Alcaligenaceae; g__Sutterella; s__
11f928c67468dc9f4333d24880834eaa	0	0	0	0	0	24	0	0	0	0	0	0	0	0	0	0	0	0	0	0	0	0	0	0	0	0	0	0	0	0	0	0	0	k__Bacteria; p__Bacteroidetes; c__Bacteroidia; o__Bacteroidales; f__S24-7; g__; s__
0db85747f649f3c599ba77a4434f10f8	0	0	0	0	0	0	0	24	0	0	0	0	0	0	0	0	0	0	0	0	0	0	0	0	0	0	0	0	0	0	0	0	0	k__Bacteria; p__Proteobacteria; c__Alphaproteobacteria; o__Rickettsiales; f__mitochondria
f818e183707f2d93504209455bec29c3	0	0	0	0	0	0	0	0	0	24	0	0	0	0	0	0	0	0	0	0	0	0	0	0	0	0	0	0	0	0	0	0	0	k__Bacteria; p__Firmicutes; c__Clostridia; o__Clostridiales; f__; g__; s__
1fe4d6c38fb3862da25d31c90a64c483	0	0	0	0	0	0	0	0	0	24	0	0	0	0	0	0	0	0	0	0	0	0	0	0	0	0	0	0	0	0	0	0	0	k__Bacteria; p__Proteobacteria; c__Alphaproteobacteria; o__RF32; f__; g__; s__
51830b363b4bba66e5974090d5f84180	0	0	0	0	0	0	0	0	0	24	0	0	0	0	0	0	0	0	0	0	0	0	0	0	0	0	0	0	0	0	0	0	0	k__Bacteria; p__Bacteroidetes; c__Bacteroidia; o__Bacteroidales; f__Prevotellaceae; g__Prevotella; s__
3cfde2d526d165e4ceb036d0b4aa00eb	0	0	0	0	0	0	0	0	0	0	24	0	0	0	0	0	0	0	0	0	0	0	0	0	0	0	0	0	0	0	0	0	0	k__Bacteria; p__Firmicutes; c__Clostridia; o__Clostridiales; f__Lachnospiraceae; g__; s__
9dc3b36dcdcc61aaf733832d820490f3	0	0	0	0	0	0	0	0	0	0	0	0	0	0	0	9	0	0	0	0	0	0	0	0	0	0	0	0	0	0	0	9	6	k__Bacteria; p__Tenericutes; c__Mollicutes; o__RF39; f__; g__; s__
437f04671ed0e77a7b31c18492f1b8e2	0	0	0	0	0	0	0	0	0	0	0	0	0	0	0	0	24	0	0	0	0	0	0	0	0	0	0	0	0	0	0	0	0	k__Bacteria; p__Firmicutes; c__Clostridia; o__Clostridiales; f__Ruminococcaceae; g__Ruminococcus
dba6febd90557a6a33ecb4d0de03adfa	0	0	0	0	0	0	0	0	0	0	0	0	0	0	0	0	24	0	0	0	0	0	0	0	0	0	0	0	0	0	0	0	0	k__Bacteria; p__Firmicutes; c__Clostridia; o__Clostridiales; f__Lachnospiraceae; g__Coprococcus; s__
96ed99ac0954a5be00e5a92ac5e475de	0	0	0	0	0	0	0	0	0	0	0	0	0	0	0	0	0	24	0	0	0	0	0	0	0	0	0	0	0	0	0	0	0	k__Bacteria; p__Firmicutes; c__Erysipelotrichi; o__Erysipelotrichales; f__Erysipelotrichaceae; g__; s__
4977edcf95e0a99495ea55c49d46be1b	0	0	0	0	0	0	0	0	0	0	0	0	0	0	0	0	0	0	0	0	0	24	0	0	0	0	0	0	0	0	0	0	0	k__Bacteria; p__Bacteroidetes; c__Bacteroidia; o__Bacteroidales; f__S24-7; g__; s__
a66f242b12aab11cfd5337aa36150f5a	0	0	0	0	0	0	0	0	0	0	0	0	0	0	0	0	0	0	0	0	0	0	16	0	0	0	0	0	0	8	0	0	0	k__Bacteria; p__Bacteroidetes; c__Bacteroidia; o__Bacteroidales; f__Prevotellaceae; g__Prevotella; s__copri
5fe1eb9a06d0b795722d4fe385804e24	0	0	0	0	0	0	0	0	0	0	0	0	0	0	0	0	0	0	0	0	0	0	0	0	0	0	0	0	0	0	24	0	0	k__Bacteria; p__Firmicutes; c__Clostridia; o__Clostridiales; f__Ruminococcaceae; g__; s__
5d8c9fe4f59802867f2eafc3bd1e8619	0	0	0	0	0	0	0	0	0	0	0	0	0	0	0	0	0	0	0	0	0	0	0	0	0	0	0	0	0	0	24	0	0	k__Bacteria; p__Firmicutes; c__Clostridia; o__Clostridiales; f__; g__; s__
e9b76f6ae9f271e3e6c3ed0cc6343abe	0	0	0	0	0	0	0	0	0	0	0	0	0	0	0	0	0	0	0	0	0	0	0	0	0	0	0	0	0	0	24	0	0	k__Bacteria; p__Firmicutes; c__Clostridia; o__Clostridiales; f__Clostridiaceae; g__SMB53; s__
38ffafc0d664441e46a6b9239d34f2ad	0	0	0	0	0	0	0	0	0	0	0	0	0	0	0	0	0	0	0	0	0	0	0	0	0	0	0	0	0	0	24	0	0	k__Bacteria; p__Tenericutes; c__Mollicutes; o__RF39; f__; g__; s__
92cc485b19c607f14b8b68b1c7feac74	0	0	0	0	0	0	0	0	0	0	0	0	0	0	0	0	0	0	0	0	0	0	0	0	0	0	0	0	0	0	24	0	0	k__Bacteria; p__Firmicutes; c__Clostridia; o__Clostridiales; f__Lachnospiraceae
2d76ee4cfa406451e288eb05f1e8fac3	0	0	0	0	0	0	0	0	0	0	0	0	0	0	0	0	0	0	0	0	0	0	0	0	0	0	0	0	0	0	0	24	0	k__Bacteria; p__Bacteroidetes; c__Bacteroidia; o__Bacteroidales; f__Rikenellaceae; g__Rikenella; s__
9833ee7e8c779dd480128e0cf71c5a1c	0	0	0	0	0	0	0	0	0	0	0	0	0	0	0	0	0	0	0	0	0	0	0	0	0	0	0	0	0	0	0	0	24	k__Bacteria; p__Firmicutes; c__Clostridia; o__Clostridiales; f__Lachnospiraceae; g__; s__
943a0c63cd560b66dd5b41f94559e2d3	23	0	0	0	0	0	0	0	0	0	0	0	0	0	0	0	0	0	0	0	0	0	0	0	0	0	0	0	0	0	0	0	0	k__Bacteria; p__Firmicutes; c__Clostridia; o__Clostridiales; f__Ruminococcaceae; g__Oscillospira; s__
48c8ad8418285ed59733e2f513de0bb3	0	0	23	0	0	0	0	0	0	0	0	0	0	0	0	0	0	0	0	0	0	0	0	0	0	0	0	0	0	0	0	0	0	k__Bacteria; p__Firmicutes; c__Clostridia; o__Clostridiales; f__[Tissierellaceae]; g__Anaerococcus; s__
83ec20714c66167d4671e150e583153d	0	0	0	0	23	0	0	0	0	0	0	0	0	0	0	0	0	0	0	0	0	0	0	0	0	0	0	0	0	0	0	0	0	k__Bacteria; p__Bacteroidetes; c__Bacteroidia; o__Bacteroidales; f__S24-7; g__; s__
5f3dc73bc91263d637716368afc3a385	0	0	0	0	11	0	0	0	0	0	0	0	0	0	0	0	0	0	0	0	0	0	0	0	12	0	0	0	0	0	0	0	0	k__Bacteria; p__Firmicutes; c__Clostridia; o__Clostridiales; f__Ruminococcaceae
8b27f6e99d7a935da66377e75d7b8d94	0	0	0	0	0	0	0	23	0	0	0	0	0	0	0	0	0	0	0	0	0	0	0	0	0	0	0	0	0	0	0	0	0	k__Bacteria; p__Firmicutes; c__Clostridia; o__Clostridiales; f__[Tissierellaceae]; g__Anaerococcus; s__
d3b0bdcf18be96a61c683d383e5c5a0e	0	0	0	0	0	0	0	23	0	0	0	0	0	0	0	0	0	0	0	0	0	0	0	0	0	0	0	0	0	0	0	0	0	k__Bacteria; p__Cyanobacteria; c__Chloroplast; o__Streptophyta; f__; g__; s__
4b55d68d8f66758ce526f79336bf4474	0	0	0	0	0	0	0	0	0	23	0	0	0	0	0	0	0	0	0	0	0	0	0	0	0	0	0	0	0	0	0	0	0	k__Bacteria; p__Firmicutes; c__Clostridia; o__Clostridiales; f__; g__; s__
01b262a1ad46b0a89760914ea4b0734b	0	0	0	0	0	0	0	0	0	19	0	0	0	0	0	0	0	0	0	0	0	0	4	0	0	0	0	0	0	0	0	0	0	k__Bacteria; p__Firmicutes; c__Clostridia; o__Clostridiales; f__[Tissierellaceae]; g__; s__
a5ca9cdd27e7711a835a09a9bfe95a51	0	0	0	0	0	0	0	0	0	0	13	0	0	0	0	0	0	0	0	0	0	0	0	0	0	0	0	0	0	0	10	0	0	k__Bacteria; p__Firmicutes; c__Clostridia; o__Clostridiales; f__; g__; s__
bb5c3c49cb35734d1093b9f5bc90fd5d	0	0	0	0	0	0	0	0	0	0	0	23	0	0	0	0	0	0	0	0	0	0	0	0	0	0	0	0	0	0	0	0	0	k__Bacteria; p__Firmicutes; c__Clostridia; o__Clostridiales; f__Ruminococcaceae
41808700379e55e26107f3c708721a6f	0	0	0	0	0	0	0	0	0	0	0	0	23	0	0	0	0	0	0	0	0	0	0	0	0	0	0	0	0	0	0	0	0	k__Bacteria; p__Firmicutes; c__Clostridia; o__Clostridiales; f__Ruminococcaceae; g__Faecalibacterium; s__prausnitzii
771493197e430e3a30e4f3ab61e75794	0	0	0	0	0	0	0	0	0	0	0	0	0	23	0	0	0	0	0	0	0	0	0	0	0	0	0	0	0	0	0	0	0	k__Bacteria; p__Proteobacteria; c__Betaproteobacteria; o__Burkholderiales; f__Alcaligenaceae; g__Sutterella; s__
19fde9c9a2415f6fe28d0c226d27ea52	0	0	0	0	0	0	0	0	0	0	0	0	0	0	23	0	0	0	0	0	0	0	0	0	0	0	0	0	0	0	0	0	0	k__Bacteria; p__Bacteroidetes; c__Bacteroidia; o__Bacteroidales; f__S24-7; g__; s__
4b1e33eb33017cbee64802232b90091a	0	0	0	0	0	0	0	0	0	0	0	0	0	0	23	0	0	0	0	0	0	0	0	0	0	0	0	0	0	0	0	0	0	k__Bacteria; p__Firmicutes; c__Clostridia; o__Clostridiales; f__Lachnospiraceae
e43537e6ddc310fadec6d79833e78b78	0	0	0	0	0	0	0	0	0	0	0	0	0	0	23	0	0	0	0	0	0	0	0	0	0	0	0	0	0	0	0	0	0	k__Bacteria; p__Firmicutes; c__Clostridia; o__Clostridiales
6875b957c68afed015d64608ae63f308	0	0	0	0	0	0	0	0	0	0	0	0	0	0	20	0	0	0	0	0	0	0	0	0	0	0	0	0	0	0	0	3	0	k__Bacteria; p__Bacteroidetes; c__Bacteroidia; o__Bacteroidales; f__Prevotellaceae; g__Prevotella; s__
1859989fdf3a9f04b164855ae83120fd	0	0	0	0	0	0	0	0	0	0	0	0	0	0	0	0	23	0	0	0	0	0	0	0	0	0	0	0	0	0	0	0	0	k__Bacteria; p__Firmicutes; c__Clostridia; o__Clostridiales; f__Lachnospiraceae; g__; s__
7aeac6c9fdd567a1bdebcf739d0fc1f5	0	0	0	0	0	0	0	0	0	0	0	0	0	0	0	0	0	0	0	23	0	0	0	0	0	0	0	0	0	0	0	0	0	k__Bacteria; p__Bacteroidetes; c__Bacteroidia; o__Bacteroidales; f__Bacteroidaceae; g__Bacteroides; s__
0dc2e932b65ae2335f3e94794c9351e4	0	0	0	0	0	0	0	0	0	0	0	0	0	0	0	0	0	0	0	0	0	23	0	0	0	0	0	0	0	0	0	0	0	k__Bacteria; p__Firmicutes; c__Clostridia; o__Clostridiales; f__Lachnospiraceae; g__; s__
306ef488bb6f02d37046a1f4418c12f7	0	0	0	0	0	0	0	0	0	0	0	0	0	0	0	0	0	0	0	0	0	23	0	0	0	0	0	0	0	0	0	0	0	k__Bacteria; p__Firmicutes; c__Clostridia; o__Clostridiales; f__Lachnospiraceae
af6b0d368cd99525ac821036086f9e9b	0	0	0	0	0	0	0	0	0	0	0	0	0	0	0	0	0	0	0	0	0	23	0	0	0	0	0	0	0	0	0	0	0	k__Bacteria; p__Firmicutes; c__Clostridia; o__Clostridiales; f__; g__; s__
57e5614faa7bc8f6354442e6eed52bc7	0	0	0	0	0	0	0	0	0	0	0	0	0	0	0	0	0	0	0	0	0	0	23	0	0	0	0	0	0	0	0	0	0	k__Bacteria; p__Bacteroidetes; c__Bacteroidia; o__Bacteroidales; f__[Barnesiellaceae]; g__; s__
86991bf97eb987875eb76c6bedabd277	0	0	0	0	0	0	0	0	0	0	0	0	0	0	0	0	0	0	0	0	0	0	23	0	0	0	0	0	0	0	0	0	0	k__Bacteria; p__Firmicutes; c__Clostridia; o__Clostridiales; f__Ruminococcaceae; g__Oscillospira; s__
905338c1096a64107416c1b83831aa85	0	0	0	0	0	0	0	0	0	0	0	0	0	0	0	0	0	0	0	0	0	0	4	19	0	0	0	0	0	0	0	0	0	k__Bacteria; p__Firmicutes; c__Clostridia; o__Clostridiales; f__Lachnospiraceae; g__Clostridium; s__colinum
e701b9083c83dcc68d61f7fb5f551829	0	0	0	0	0	0	0	0	0	0	0	0	0	0	0	0	0	0	0	0	0	0	0	23	0	0	0	0	0	0	0	0	0	k__Bacteria; p__Firmicutes; c__Clostridia; o__Clostridiales; f__Lachnospiraceae; g__; s__
97ff673c0441d8f32d6f1af432efcf2e	0	0	0	0	0	0	0	0	0	0	0	0	0	0	0	0	0	0	0	0	0	0	0	0	0	23	0	0	0	0	0	0	0	k__Bacteria; p__Firmicutes; c__Clostridia; o__Clostridiales; f__; g__; s__
7f09d28eae27e4ab3f194cc139a40978	0	0	0	0	0	0	0	0	0	0	0	0	0	0	0	0	0	0	0	0	0	0	0	0	0	23	0	0	0	0	0	0	0	k__Bacteria; p__Firmicutes; c__Bacilli; o__Lactobacillales; f__Streptococcaceae; g__Streptococcus; s__anginosus
4ee9dc86a340631a3645fd1dab8d9d58	0	0	0	0	0	0	0	0	0	0	0	0	0	0	0	0	0	0	0	0	0	0	0	0	0	0	0	0	0	0	23	0	0	k__Bacteria; p__Firmicutes; c__Clostridia; o__Clostridiales; f__Lachnospiraceae
cc457227ecbf2f14ffd3d76b09c07722	10	0	0	0	0	0	0	0	0	0	0	0	0	0	0	0	0	0	0	0	0	0	0	0	0	0	0	0	0	0	0	12	0	k__Bacteria; p__Firmicutes; c__Clostridia; o__Clostridiales; f__Ruminococcaceae; g__; s__
a8c5ff8f1247dd8a5ca4861f9954d20f	7	0	0	0	0	0	0	0	0	0	0	0	0	0	0	0	4	0	0	0	0	0	0	0	11	0	0	0	0	0	0	0	0	k__Bacteria; p__Actinobacteria; c__Coriobacteriia; o__Coriobacteriales; f__Coriobacteriaceae; g__Adlercreutzia; s__
4b8a0138a5bcebadd1250b3936429751	0	0	22	0	0	0	0	0	0	0	0	0	0	0	0	0	0	0	0	0	0	0	0	0	0	0	0	0	0	0	0	0	0	k__Bacteria; p__Firmicutes; c__Clostridia; o__Clostridiales; f__Clostridiaceae; g__Clostridium; s__paraputrificum
05904c7249bd047f96f396e0a829086c	0	0	0	0	0	0	0	22	0	0	0	0	0	0	0	0	0	0	0	0	0	0	0	0	0	0	0	0	0	0	0	0	0	k__Bacteria; p__Firmicutes; c__Clostridia; o__Clostridiales; f__Lachnospiraceae; g__Lachnospira; s__
68c61bcf21180c72ce0307244d353bbe	0	0	0	0	0	0	0	0	22	0	0	0	0	0	0	0	0	0	0	0	0	0	0	0	0	0	0	0	0	0	0	0	0	k__Bacteria; p__Firmicutes; c__Clostridia; o__Clostridiales; f__; g__; s__
a5cc2bcf54a1ff61a9ca45201a26eae3	0	0	0	0	0	0	0	0	0	22	0	0	0	0	0	0	0	0	0	0	0	0	0	0	0	0	0	0	0	0	0	0	0	k__Bacteria; p__Firmicutes; c__Clostridia; o__Clostridiales; f__Lachnospiraceae; g__; s__
4baffdb6f081452aa2c57771c68ee681	0	0	0	0	0	0	0	0	0	22	0	0	0	0	0	0	0	0	0	0	0	0	0	0	0	0	0	0	0	0	0	0	0	k__Bacteria; p__Firmicutes; c__Clostridia; o__Clostridiales; f__Ruminococcaceae; g__Oscillospira; s__
acd0f6e604bb4f2529600d3dff9f11cc	0	0	0	0	0	0	0	0	0	22	0	0	0	0	0	0	0	0	0	0	0	0	0	0	0	0	0	0	0	0	0	0	0	k__Bacteria; p__Firmicutes; c__Clostridia; o__Clostridiales
2c3d400b43894c6c67a05ed902bb652a	0	0	0	0	0	0	0	0	0	22	0	0	0	0	0	0	0	0	0	0	0	0	0	0	0	0	0	0	0	0	0	0	0	k__Bacteria; p__Firmicutes; c__Clostridia; o__Clostridiales; f__Lachnospiraceae
86e57af0d6363d5976ba5c3a7f6dedce	0	0	0	0	0	0	0	0	0	22	0	0	0	0	0	0	0	0	0	0	0	0	0	0	0	0	0	0	0	0	0	0	0	k__Bacteria; p__Firmicutes; c__Clostridia; o__Clostridiales; f__Lachnospiraceae
22d21e012862c9b23bb25a08c7a57b3d	0	0	0	0	0	0	0	0	0	14	0	0	0	8	0	0	0	0	0	0	0	0	0	0	0	0	0	0	0	0	0	0	0	k__Bacteria; p__Tenericutes; c__Mollicutes; o__RF39; f__; g__; s__
8c355b1dff8e4077a58e9837b2fbab83	0	0	0	0	0	0	0	0	0	0	0	0	0	0	0	0	22	0	0	0	0	0	0	0	0	0	0	0	0	0	0	0	0	k__Bacteria; p__Firmicutes; c__Clostridia; o__Clostridiales; f__; g__; s__
415fbdd393f67c499fcc9d5259d28ca1	0	0	0	0	0	0	0	0	0	0	0	0	0	0	0	0	0	22	0	0	0	0	0	0	0	0	0	0	0	0	0	0	0	k__Bacteria; p__Firmicutes; c__Clostridia; o__Clostridiales; f__Lachnospiraceae; g__Coprococcus; s__
85d92d17d64871d0b1d20cb522ea6162	0	0	0	0	0	0	0	0	0	0	0	0	0	0	0	0	0	0	0	0	0	22	0	0	0	0	0	0	0	0	0	0	0	k__Bacteria; p__Firmicutes; c__Clostridia; o__Clostridiales; f__Clostridiaceae; g__Clostridium; s__
9fada26a6f810e9a4de0f950b600359f	0	0	0	0	0	0	0	0	0	0	0	0	0	0	0	0	0	0	0	0	0	0	0	22	0	0	0	0	0	0	0	0	0	k__Bacteria; p__Bacteroidetes; c__Bacteroidia; o__Bacteroidales; f__Rikenellaceae; g__; s__
450551128d6c33f642b74e1d99beeb59	0	0	0	0	0	0	0	0	0	0	0	0	0	0	0	0	0	0	0	0	0	0	0	22	0	0	0	0	0	0	0	0	0	k__Bacteria; p__Firmicutes; c__Clostridia; o__Clostridiales; f__Ruminococcaceae; g__Ruminococcus; s__callidus
aeaa58696ac15fc3cadd29f33f137246	0	0	0	0	0	0	0	0	0	0	0	0	0	0	0	0	0	0	0	0	0	0	0	22	0	0	0	0	0	0	0	0	0	k__Bacteria; p__Bacteroidetes; c__Bacteroidia; o__Bacteroidales; f__Rikenellaceae; g__Alistipes; s__putredinis
c32a60e30d0411ec5e36250d38d3f420	0	0	0	0	0	0	0	0	0	0	0	0	0	0	0	0	0	0	0	0	0	0	0	0	0	22	0	0	0	0	0	0	0	k__Bacteria; p__Firmicutes; c__Clostridia; o__Clostridiales
20d5aa690d07f1ac6309d2a702dbf823	0	0	0	0	0	0	0	0	0	0	0	0	0	0	0	0	0	0	0	0	0	0	0	0	0	0	0	0	0	22	0	0	0	k__Bacteria; p__Cyanobacteria; c__4C0d-2; o__YS2; f__; g__; s__
d16268c84bf276d5e0d61be3da799906	0	0	0	0	0	0	0	0	0	0	0	0	0	0	0	0	0	0	0	0	0	0	0	0	0	0	0	0	0	22	0	0	0	k__Bacteria; p__Cyanobacteria; c__Chloroplast; o__Streptophyta; f__; g__; s__
88ee458bf4d0fd9598ecdf02195dd4d1	21	0	0	0	0	0	0	0	0	0	0	0	0	0	0	0	0	0	0	0	0	0	0	0	0	0	0	0	0	0	0	0	0	k__Bacteria; p__Firmicutes; c__Clostridia; o__Clostridiales; f__Ruminococcaceae; g__Oscillospira; s__
558a4b399767b10f9ee3edf95a2004eb	21	0	0	0	0	0	0	0	0	0	0	0	0	0	0	0	0	0	0	0	0	0	0	0	0	0	0	0	0	0	0	0	0	k__Bacteria; p__Firmicutes; c__Clostridia; o__Clostridiales; f__; g__; s__
c7e870df07bc5c3899fdefa262e45285	11	0	0	0	0	0	0	0	0	0	0	0	0	0	0	0	0	0	0	0	0	10	0	0	0	0	0	0	0	0	0	0	0	k__Bacteria; p__Bacteroidetes; c__Bacteroidia; o__Bacteroidales; f__[Paraprevotellaceae]; g__[Prevotella]; s__
c052ac3b9d8830c32978643749b67579	0	0	6	0	0	0	0	0	0	0	0	0	0	0	7	0	0	0	0	0	0	0	8	0	0	0	0	0	0	0	0	0	0	k__Bacteria; p__Bacteroidetes; c__Bacteroidia; o__Bacteroidales; f__Bacteroidaceae; g__Bacteroides; s__
4bf4b9f6dd5efba3ffba7c0ab841b203	0	0	0	21	0	0	0	0	0	0	0	0	0	0	0	0	0	0	0	0	0	0	0	0	0	0	0	0	0	0	0	0	0	k__Bacteria; p__Firmicutes; c__Clostridia; o__Clostridiales; f__Lachnospiraceae
73c35311b0580112cb57021b4f034424	0	0	0	0	21	0	0	0	0	0	0	0	0	0	0	0	0	0	0	0	0	0	0	0	0	0	0	0	0	0	0	0	0	k__Bacteria; p__Firmicutes; c__Clostridia; o__Clostridiales; f__; g__; s__
3089a36d30464898fef5007f4b3dd66a	0	0	0	0	0	0	0	21	0	0	0	0	0	0	0	0	0	0	0	0	0	0	0	0	0	0	0	0	0	0	0	0	0	k__Bacteria; p__Bacteroidetes; c__Bacteroidia; o__Bacteroidales; f__S24-7; g__; s__
ec2f7d80feb794f79116fdcafeac4bd6	0	0	0	0	0	0	0	21	0	0	0	0	0	0	0	0	0	0	0	0	0	0	0	0	0	0	0	0	0	0	0	0	0	k__Bacteria; p__Firmicutes; c__Clostridia; o__Clostridiales; f__Ruminococcaceae; g__Oscillospira; s__
4904238d9efb503bdfbeb17fddd09864	0	0	0	0	0	0	0	0	0	21	0	0	0	0	0	0	0	0	0	0	0	0	0	0	0	0	0	0	0	0	0	0	0	k__Bacteria; p__Proteobacteria; c__Deltaproteobacteria; o__Desulfovibrionales; f__Desulfovibrionaceae; g__Bilophila; s__
710d8d142d6257f4c8948463dec1bb8d	0	0	0	0	0	0	0	0	0	21	0	0	0	0	0	0	0	0	0	0	0	0	0	0	0	0	0	0	0	0	0	0	0	k__Bacteria; p__Firmicutes; c__Clostridia; o__Clostridiales; f__Lachnospiraceae
5c374defade5be6343d12318af265767	0	0	0	0	0	0	0	0	0	21	0	0	0	0	0	0	0	0	0	0	0	0	0	0	0	0	0	0	0	0	0	0	0	k__Bacteria; p__Proteobacteria; c__Betaproteobacteria; o__Burkholderiales; f__Alcaligenaceae; g__Sutterella; s__
4018d813b430350d88697d61f7bb73c9	0	0	0	0	0	0	0	0	0	21	0	0	0	0	0	0	0	0	0	0	0	0	0	0	0	0	0	0	0	0	0	0	0	k__Bacteria; p__Firmicutes; c__Clostridia; o__Clostridiales; f__Ruminococcaceae
5f2e896a2afac3adb1f195941c556112	0	0	0	0	0	0	0	0	0	21	0	0	0	0	0	0	0	0	0	0	0	0	0	0	0	0	0	0	0	0	0	0	0	k__Bacteria; p__Firmicutes; c__Clostridia; o__Clostridiales; f__Lachnospiraceae; g__Coprococcus; s__
da0fff2ed3ce5600d0377316aa936a61	0	0	0	0	0	0	0	0	0	21	0	0	0	0	0	0	0	0	0	0	0	0	0	0	0	0	0	0	0	0	0	0	0	k__Bacteria; p__Firmicutes; c__Clostridia; o__Clostridiales; f__Ruminococcaceae; g__Oscillospira; s__
54de47624ce2d0e55ba136d571778ad0	0	0	0	0	0	0	0	0	0	0	0	0	21	0	0	0	0	0	0	0	0	0	0	0	0	0	0	0	0	0	0	0	0	k__Bacteria; p__Firmicutes; c__Bacilli; o__Lactobacillales; f__Streptococcaceae; g__Streptococcus; s__
e88079356bb74b4b0d2c14fe6deda9ca	0	0	0	0	0	0	0	0	0	0	0	0	0	6	0	0	0	0	0	0	0	0	0	15	0	0	0	0	0	0	0	0	0	k__Bacteria; p__Firmicutes; c__Clostridia; o__Clostridiales; f__Veillonellaceae; g__Dialister; s__
c5d518eabc8260f8e4578f82ea6e4d53	0	0	0	0	0	0	0	0	0	0	0	0	0	0	21	0	0	0	0	0	0	0	0	0	0	0	0	0	0	0	0	0	0	k__Bacteria; p__Firmicutes; c__Clostridia; o__Clostridiales; f__Ruminococcaceae; g__Ruminococcus; s__
381170ccc8778f7ffd4df631270a7923	0	0	0	0	0	0	0	0	0	0	0	0	0	0	0	0	0	21	0	0	0	0	0	0	0	0	0	0	0	0	0	0	0	k__Bacteria; p__Firmicutes; c__Clostridia; o__Clostridiales; f__Ruminococcaceae; g__Gemmiger; s__formicilis
df21b19f91cd441cbee354d10bc3f128	0	0	0	0	0	0	0	0	0	0	0	0	0	0	0	0	0	0	0	8	0	13	0	0	0	0	0	0	0	0	0	0	0	k__Bacteria; p__Tenericutes; c__Mollicutes; o__RF39; f__; g__; s__
009c932af316a9a2fbd546d697ca9827	0	0	0	0	0	0	0	0	0	0	0	0	0	0	0	0	0	0	0	0	21	0	0	0	0	0	0	0	0	0	0	0	0	k__Bacteria; p__Firmicutes; c__Clostridia; o__Clostridiales; f__Lachnospiraceae; g__[Ruminococcus]; s__gnavus
79732780311fe3f63aa1619d8987fd16	0	0	0	0	0	0	0	0	0	0	0	0	0	0	0	0	0	0	0	0	0	21	0	0	0	0	0	0	0	0	0	0	0	k__Bacteria; p__Firmicutes; c__Clostridia; o__Clostridiales; f__; g__; s__
454d1a9ebcf4fc5a6bc880d8b4192cc4	0	0	0	0	0	0	0	0	0	0	0	0	0	0	0	0	0	0	0	0	0	21	0	0	0	0	0	0	0	0	0	0	0	k__Bacteria; p__Bacteroidetes; c__Bacteroidia; o__Bacteroidales; f__S24-7; g__; s__
82c573d845284850ff129b9b0a1dafa1	0	0	0	0	0	0	0	0	0	0	0	0	0	0	0	0	0	0	0	0	0	21	0	0	0	0	0	0	0	0	0	0	0	k__Bacteria; p__Firmicutes; c__Clostridia; o__Clostridiales; f__Ruminococcaceae; g__Faecalibacterium; s__prausnitzii
7adc0e355fc4483a56a9a7cc4ca6fe1b	0	0	0	0	0	0	0	0	0	0	0	0	0	0	0	0	0	0	0	0	0	21	0	0	0	0	0	0	0	0	0	0	0	k__Bacteria; p__Firmicutes; c__Clostridia; o__Clostridiales; f__Ruminococcaceae; g__Ruminococcus; s__
f6f195783990a3552cf740a0f44dede7	0	0	0	0	0	0	0	0	0	0	0	0	0	0	0	0	0	0	0	0	0	21	0	0	0	0	0	0	0	0	0	0	0	k__Bacteria; p__Cyanobacteria; c__4C0d-2; o__YS2; f__; g__; s__
1bf0ce5cec2a87498e87e81ebd177a6f	0	0	0	0	0	0	0	0	0	0	0	0	0	0	0	0	0	0	0	0	0	0	21	0	0	0	0	0	0	0	0	0	0	k__Bacteria; p__Firmicutes; c__Clostridia; o__Clostridiales; f__Lachnospiraceae; g__[Ruminococcus]; s__
5cf5ea2fa80748cdcf6320a13d47697c	0	0	0	0	0	0	0	0	0	0	0	0	0	0	0	0	0	0	0	0	0	0	0	21	0	0	0	0	0	0	0	0	0	k__Bacteria; p__Firmicutes; c__Clostridia; o__Clostridiales; f__Lachnospiraceae; g__Anaerostipes; s__
0e029493202564735747c178efaef27c	0	0	0	0	0	0	0	0	0	0	0	0	0	0	0	0	0	0	0	0	0	0	0	21	0	0	0	0	0	0	0	0	0	k__Bacteria; p__Cyanobacteria; c__4C0d-2; o__YS2; f__; g__; s__
c178b53a8ab399b0d8929dd129f89ba8	0	0	0	0	0	0	0	0	0	0	0	0	0	0	0	0	0	0	0	0	0	0	0	21	0	0	0	0	0	0	0	0	0	k__Bacteria; p__Firmicutes; c__Clostridia; o__Clostridiales; f__; g__; s__
70a979e4a42245aee9f770c3e53e785c	0	0	0	0	0	0	0	0	0	0	0	0	0	0	0	0	0	0	0	0	0	0	0	0	2	0	0	0	0	9	0	10	0	k__Bacteria; p__Proteobacteria; c__Alphaproteobacteria; o__RF32; f__; g__; s__
f0f2f0a661e6098d77d6d25474d280de	0	0	0	0	0	0	0	0	0	0	0	0	0	0	0	0	0	0	0	0	0	0	0	0	0	0	0	0	0	0	21	0	0	k__Bacteria; p__Firmicutes; c__Clostridia; o__Clostridiales; f__Ruminococcaceae
88b44e7a9ef85644ccaa0af173ff986f	0	0	0	0	0	0	0	0	0	0	0	0	0	0	0	0	0	0	0	0	0	0	0	0	0	0	0	0	0	0	21	0	0	k__Bacteria; p__Firmicutes; c__Clostridia; o__Clostridiales; f__Ruminococcaceae; g__Oscillospira; s__
2e9fe8576f0aa97c80dcd213690c01ca	0	0	0	0	0	0	0	0	0	0	0	0	0	0	0	0	0	0	0	0	0	0	0	0	0	0	0	0	0	0	21	0	0	k__Bacteria; p__Spirochaetes; c__Spirochaetes; o__Spirochaetales; f__Spirochaetaceae; g__Treponema; s__
e81616de5786d1e996547cfd58ceb797	20	0	0	0	0	0	0	0	0	0	0	0	0	0	0	0	0	0	0	0	0	0	0	0	0	0	0	0	0	0	0	0	0	k__Bacteria; p__Bacteroidetes; c__Bacteroidia; o__Bacteroidales; f__Prevotellaceae; g__Prevotella; s__intermedia
7d7e80321b9aa9f60771dce67cc2499c	20	0	0	0	0	0	0	0	0	0	0	0	0	0	0	0	0	0	0	0	0	0	0	0	0	0	0	0	0	0	0	0	0	k__Bacteria; p__Firmicutes; c__Clostridia; o__Clostridiales; f__; g__; s__
f401a26b85f8c394a1491f39348ea7dc	20	0	0	0	0	0	0	0	0	0	0	0	0	0	0	0	0	0	0	0	0	0	0	0	0	0	0	0	0	0	0	0	0	k__Bacteria; p__Actinobacteria; c__Coriobacteriia; o__Coriobacteriales; f__Coriobacteriaceae; g__Atopobium; s__vaginae
f62042ef2986479ed217a7c344ac2990	0	0	0	20	0	0	0	0	0	0	0	0	0	0	0	0	0	0	0	0	0	0	0	0	0	0	0	0	0	0	0	0	0	k__Bacteria; p__Firmicutes; c__Clostridia; o__Clostridiales; f__Ruminococcaceae; g__Oscillospira; s__
6d844caca157fa1d1952bda20543d1fb	0	0	0	0	0	20	0	0	0	0	0	0	0	0	0	0	0	0	0	0	0	0	0	0	0	0	0	0	0	0	0	0	0	k__Bacteria; p__Fusobacteria; c__Fusobacteriia; o__Fusobacteriales; f__Fusobacteriaceae; g__Fusobacterium; s__
48517980fef43ffdfde5cdcadc314fed	0	0	0	0	0	0	0	20	0	0	0	0	0	0	0	0	0	0	0	0	0	0	0	0	0	0	0	0	0	0	0	0	0	k__Bacteria; p__Firmicutes; c__Clostridia; o__Clostridiales
a059af5fbc2cb7b9ec065d693ff7beb5	0	0	0	0	0	0	0	20	0	0	0	0	0	0	0	0	0	0	0	0	0	0	0	0	0	0	0	0	0	0	0	0	0	k__Bacteria; p__Firmicutes; c__Clostridia; o__Clostridiales; f__; g__; s__
861e633237b85e577ef0b83f97542be3	0	0	0	0	0	0	0	0	0	20	0	0	0	0	0	0	0	0	0	0	0	0	0	0	0	0	0	0	0	0	0	0	0	k__Bacteria; p__Firmicutes; c__Clostridia; o__Clostridiales; f__Lachnospiraceae; g__; s__
8dd4b55067d2ec88bee33f5a75892267	0	0	0	0	0	0	0	0	0	20	0	0	0	0	0	0	0	0	0	0	0	0	0	0	0	0	0	0	0	0	0	0	0	k__Bacteria; p__Firmicutes; c__Clostridia; o__Clostridiales; f__Ruminococcaceae; g__Ruminococcus; s__
595b76ae5332a8fcddf028b507d751d0	0	0	0	0	0	0	0	0	0	0	20	0	0	0	0	0	0	0	0	0	0	0	0	0	0	0	0	0	0	0	0	0	0	k__Bacteria; p__Firmicutes; c__Clostridia; o__Clostridiales; f__Lachnospiraceae; g__; s__
d582bd49647b8a96f886e734434f22cc	0	0	0	0	0	0	0	0	0	0	0	0	0	4	0	0	3	0	0	7	0	0	6	0	0	0	0	0	0	0	0	0	0	k__Bacteria; p__Firmicutes; c__Clostridia; o__Clostridiales; f__Ruminococcaceae; g__; s__
6398a0d61a00bb5ddd2628e887cb52bb	0	0	0	0	0	0	0	0	0	0	0	0	0	0	20	0	0	0	0	0	0	0	0	0	0	0	0	0	0	0	0	0	0	k__Bacteria; p__Firmicutes; c__Clostridia; o__Clostridiales; f__Lachnospiraceae
d0e295ccc10fc3c29256927eb4f38040	0	0	0	0	0	0	0	0	0	0	0	0	0	0	20	0	0	0	0	0	0	0	0	0	0	0	0	0	0	0	0	0	0	k__Bacteria; p__Bacteroidetes; c__Bacteroidia; o__Bacteroidales; f__Prevotellaceae; g__Prevotella; s__
f634775d6ca63e62e89dad0cf6ca5846	0	0	0	0	0	0	0	0	0	0	0	0	0	0	20	0	0	0	0	0	0	0	0	0	0	0	0	0	0	0	0	0	0	k__Bacteria; p__Firmicutes; c__Clostridia; o__Clostridiales; f__Lachnospiraceae; g__; s__
e1c3b9e243f0c44adf27ab73ac390af5	0	0	0	0	0	0	0	0	0	0	0	0	0	0	20	0	0	0	0	0	0	0	0	0	0	0	0	0	0	0	0	0	0	k__Bacteria; p__Firmicutes; c__Clostridia; o__Clostridiales; f__Lachnospiraceae
8d51105e80ce5b979bf1405b45ae95bc	0	0	0	0	0	0	0	0	0	0	0	0	0	0	0	0	0	20	0	0	0	0	0	0	0	0	0	0	0	0	0	0	0	k__Bacteria; p__Cyanobacteria; c__4C0d-2; o__YS2; f__; g__; s__
a8585630340439698e2d46c9246345c5	0	0	0	0	0	0	0	0	0	0	0	0	0	0	0	0	0	20	0	0	0	0	0	0	0	0	0	0	0	0	0	0	0	k__Bacteria; p__Firmicutes; c__Clostridia; o__Clostridiales; f__Lachnospiraceae; g__Coprococcus; s__
c0f40f4058e669fb41deffb162489e82	0	0	0	0	0	0	0	0	0	0	0	0	0	0	0	0	0	0	0	8	0	0	0	0	6	0	6	0	0	0	0	0	0	k__Bacteria; p__Proteobacteria; c__Deltaproteobacteria; o__Desulfovibrionales; f__Desulfovibrionaceae; g__Bilophila; s__
6ec9bb2bf49ab513475e537b2661f0bc	0	0	0	0	0	0	0	0	0	0	0	0	0	0	0	0	0	0	0	0	0	20	0	0	0	0	0	0	0	0	0	0	0	k__Bacteria; p__Firmicutes; c__Clostridia; o__Clostridiales; f__Ruminococcaceae; g__Oscillospira; s__
db8fbfa53070ba4399118b71ae6abea5	0	0	0	0	0	0	0	0	0	0	0	0	0	0	0	0	0	0	0	0	0	20	0	0	0	0	0	0	0	0	0	0	0	k__Bacteria; p__Proteobacteria; c__Gammaproteobacteria; o__Enterobacteriales; f__Enterobacteriaceae
eac6b9d05bf9f9c52f4db49859ee92b2	0	0	0	0	0	0	0	0	0	0	0	0	0	0	0	0	0	0	0	0	0	0	0	20	0	0	0	0	0	0	0	0	0	k__Bacteria; p__Actinobacteria; c__Actinobacteria; o__Actinomycetales; f__Actinomycetaceae; g__Actinomyces; s__europaeus
b920a4393625d1e11954126ff2f83289	0	0	0	0	0	0	0	0	0	0	0	0	0	0	0	0	0	0	0	0	0	0	0	20	0	0	0	0	0	0	0	0	0	k__Bacteria; p__Firmicutes; c__Bacilli; o__Lactobacillales; f__Streptococcaceae; g__Streptococcus; s__
f61b3d8f308d873e40fdd133c9b50efe	0	0	0	0	0	0	0	0	0	0	0	0	0	0	0	0	0	0	0	0	0	0	0	0	0	20	0	0	0	0	0	0	0	k__Bacteria; p__Firmicutes; c__Clostridia; o__Clostridiales; f__; g__; s__
fe493731723dbf5877ffb1623720d2f3	0	0	0	0	0	0	0	0	0	0	0	0	0	0	0	0	0	0	0	0	0	0	0	0	0	20	0	0	0	0	0	0	0	k__Bacteria; p__Firmicutes; c__Clostridia; o__Clostridiales; f__Lachnospiraceae; g__Dorea; s__formicigenerans
847fba8af2b3de9758b1d1ad9f498c16	0	0	0	0	0	0	0	0	0	0	0	0	0	0	0	0	0	0	0	0	0	0	0	0	0	0	0	0	20	0	0	0	0	k__Bacteria; p__Firmicutes; c__Clostridia; o__Clostridiales; f__Lachnospiraceae; g__; s__
cd5c204b065b3f9a5e8132cbc8d8951e	0	0	0	0	0	0	0	0	0	0	0	0	0	0	0	0	0	0	0	0	0	0	0	0	0	0	0	0	0	20	0	0	0	k__Bacteria; p__Firmicutes; c__Clostridia; o__Clostridiales; f__Ruminococcaceae; g__; s__
93fd898d3e648b67841d56951cd30ade	0	0	0	0	0	0	0	0	0	0	0	0	0	0	0	0	0	0	0	0	0	0	0	0	0	0	0	0	0	0	20	0	0	k__Bacteria; p__Cyanobacteria; c__4C0d-2; o__YS2; f__; g__; s__
552d95c61014644d91a2d843958fe612	19	0	0	0	0	0	0	0	0	0	0	0	0	0	0	0	0	0	0	0	0	0	0	0	0	0	0	0	0	0	0	0	0	k__Bacteria; p__Firmicutes; c__Clostridia; o__Clostridiales; f__; g__; s__
8cafc0bb4c49a6a115b58730b87add51	0	0	6	0	0	0	0	0	0	0	0	0	0	0	0	0	0	0	0	0	0	0	0	0	0	0	0	0	0	0	13	0	0	k__Bacteria; p__Proteobacteria; c__Betaproteobacteria; o__Burkholderiales; f__Oxalobacteraceae
966d2fd2e3a754c0b40607a82a2f0f8a	0	0	0	0	8	0	0	0	0	11	0	0	0	0	0	0	0	0	0	0	0	0	0	0	0	0	0	0	0	0	0	0	0	k__Bacteria; p__Firmicutes; c__Clostridia; o__Clostridiales; f__Lachnospiraceae; g__Moryella; s__
a70950ee6762ccd040244c3878efee52	0	0	0	0	0	0	0	19	0	0	0	0	0	0	0	0	0	0	0	0	0	0	0	0	0	0	0	0	0	0	0	0	0	k__Bacteria; p__Firmicutes; c__Clostridia; o__Clostridiales; f__Ruminococcaceae; g__; s__
1240a05e50eb58404bf23ec0ffd30824	0	0	0	0	0	0	0	12	7	0	0	0	0	0	0	0	0	0	0	0	0	0	0	0	0	0	0	0	0	0	0	0	0	k__Bacteria; p__Firmicutes; c__Clostridia; o__Clostridiales; f__; g__; s__
c56bf2a88ebfa528c4c183226f68ce95	0	0	0	0	0	0	0	0	0	19	0	0	0	0	0	0	0	0	0	0	0	0	0	0	0	0	0	0	0	0	0	0	0	k__Bacteria; p__Firmicutes; c__Clostridia; o__Clostridiales; f__Ruminococcaceae; g__Oscillospira; s__
25ab16f5182834cf957014535e8603c9	0	0	0	0	0	0	0	0	0	19	0	0	0	0	0	0	0	0	0	0	0	0	0	0	0	0	0	0	0	0	0	0	0	k__Bacteria; p__Proteobacteria; c__Alphaproteobacteria; o__Sphingomonadales; f__Sphingomonadaceae; g__Sphingomonas; s__
d24cd69c6e5284ab4ceb5abacd31570d	0	0	0	0	0	0	0	0	0	0	0	8	0	0	0	0	0	0	0	0	0	0	0	0	0	0	0	0	0	0	0	0	11	k__Bacteria; p__Firmicutes; c__Clostridia; o__Clostridiales
ca53d68f5e89946591c9ca738ab22a53	0	0	0	0	0	0	0	0	0	0	0	0	19	0	0	0	0	0	0	0	0	0	0	0	0	0	0	0	0	0	0	0	0	k__Bacteria; p__Firmicutes; c__Clostridia; o__Clostridiales; f__; g__; s__
1d32fece4a64b82bf242f79273e8bddb	0	0	0	0	0	0	0	0	0	0	0	0	0	0	19	0	0	0	0	0	0	0	0	0	0	0	0	0	0	0	0	0	0	k__Bacteria; p__Firmicutes; c__Clostridia; o__Clostridiales; f__Lachnospiraceae; g__; s__
4357cd0bee9a2d44053420d7abecf7aa	0	0	0	0	0	0	0	0	0	0	0	0	0	0	0	0	0	0	0	19	0	0	0	0	0	0	0	0	0	0	0	0	0	k__Bacteria; p__Proteobacteria; c__Alphaproteobacteria; o__RF32; f__; g__; s__
c982a677060c75568f61ea038ae3936d	0	0	0	0	0	0	0	0	0	0	0	0	0	0	0	0	0	0	0	19	0	0	0	0	0	0	0	0	0	0	0	0	0	k__Bacteria; p__Tenericutes; c__Mollicutes; o__RF39; f__; g__; s__
3fa516e741968dddb589b373058e43f1	0	0	0	0	0	0	0	0	0	0	0	0	0	0	0	0	0	0	0	19	0	0	0	0	0	0	0	0	0	0	0	0	0	k__Bacteria; p__Bacteroidetes; c__Bacteroidia; o__Bacteroidales; f__Bacteroidaceae; g__Bacteroides; s__plebeius
e0b866f574d52587af5161d67b596788	0	0	0	0	0	0	0	0	0	0	0	0	0	0	0	0	0	0	0	0	19	0	0	0	0	0	0	0	0	0	0	0	0	k__Bacteria; p__Firmicutes; c__Clostridia; o__Clostridiales; f__Lachnospiraceae; g__; s__
2badecadfa84d665a2a85dd9d558ff34	0	0	0	0	0	0	0	0	0	0	0	0	0	0	0	0	0	0	0	0	0	19	0	0	0	0	0	0	0	0	0	0	0	k__Bacteria; p__Firmicutes; c__Bacilli; o__Lactobacillales; f__Lactobacillaceae; g__Lactobacillus; s__
882af10f282c6efd5efbb7c9ece53834	0	0	0	0	0	0	0	0	0	0	0	0	0	0	0	0	0	0	0	0	0	0	9	0	0	0	0	0	10	0	0	0	0	k__Bacteria; p__Firmicutes; c__Erysipelotrichi; o__Erysipelotrichales; f__Erysipelotrichaceae; g__[Eubacterium]; s__biforme
8102cdc9a7a240198f813c60bdbd170e	0	0	0	0	0	0	0	0	0	0	0	0	0	0	0	0	0	0	0	0	0	0	0	19	0	0	0	0	0	0	0	0	0	k__Bacteria; p__Firmicutes; c__Clostridia; o__Clostridiales; f__Ruminococcaceae; g__; s__
335fe9054190c2d08bec37673c488497	0	0	0	0	0	0	0	0	0	0	0	0	0	0	0	0	0	0	0	0	0	0	0	0	0	19	0	0	0	0	0	0	0	k__Bacteria; p__Proteobacteria; c__Epsilonproteobacteria; o__Campylobacterales; f__Helicobacteraceae; g__Flexispira; s__
3a9c7f55489ab348b088da8aa95c4a0b	0	0	0	0	0	0	0	0	0	0	0	0	0	0	0	0	0	0	0	0	0	0	0	0	0	0	0	0	19	0	0	0	0	k__Bacteria; p__Firmicutes; c__Clostridia; o__Clostridiales; f__Ruminococcaceae; g__; s__
190cb3c89b081681e90bf61fc85e082d	0	0	0	0	0	0	0	0	0	0	0	0	0	0	0	0	0	0	0	0	0	0	0	0	0	0	0	0	0	19	0	0	0	k__Bacteria; p__Firmicutes; c__Clostridia; o__Clostridiales; f__Ruminococcaceae; g__Ruminococcus; s__
f77ff4b8d256511ac6ca579fa2d5d522	0	0	0	0	0	0	0	0	0	0	0	0	0	0	0	0	0	0	0	0	0	0	0	0	0	0	0	0	0	0	19	0	0	k__Bacteria; p__Lentisphaerae; c__[Lentisphaeria]; o__Victivallales; f__Victivallaceae; g__; s__
a3b80f24e7c4dd53b4c11f3568e5de9d	18	0	0	0	0	0	0	0	0	0	0	0	0	0	0	0	0	0	0	0	0	0	0	0	0	0	0	0	0	0	0	0	0	k__Bacteria; p__Firmicutes; c__Clostridia; o__Clostridiales
492bd55fa0dc452165fdf7db1b57c229	18	0	0	0	0	0	0	0	0	0	0	0	0	0	0	0	0	0	0	0	0	0	0	0	0	0	0	0	0	0	0	0	0	k__Bacteria; p__Firmicutes; c__Clostridia; o__Clostridiales; f__Ruminococcaceae; g__Oscillospira; s__
db9e08b90ef44f3741eb5aeb942eb29e	18	0	0	0	0	0	0	0	0	0	0	0	0	0	0	0	0	0	0	0	0	0	0	0	0	0	0	0	0	0	0	0	0	k__Bacteria; p__Firmicutes; c__Clostridia; o__Clostridiales
31eb614a5b4f0f9eca39740600f7757d	18	0	0	0	0	0	0	0	0	0	0	0	0	0	0	0	0	0	0	0	0	0	0	0	0	0	0	0	0	0	0	0	0	k__Bacteria; p__Firmicutes; c__Clostridia; o__Clostridiales; f__Lachnospiraceae; g__Coprococcus; s__
a53986c215b2d740f6c540333128949e	0	0	4	0	0	0	0	0	0	10	0	0	0	0	0	0	4	0	0	0	0	0	0	0	0	0	0	0	0	0	0	0	0	k__Bacteria; p__Firmicutes; c__Clostridia; o__Clostridiales; f__[Tissierellaceae]; g__Peptoniphilus; s__
6d3f016b7ccbc92f67818ad13e630656	0	0	0	0	18	0	0	0	0	0	0	0	0	0	0	0	0	0	0	0	0	0	0	0	0	0	0	0	0	0	0	0	0	k__Bacteria; p__Firmicutes; c__Clostridia; o__Clostridiales; f__; g__; s__
44bbf1a3aad59abfe47908caef07ef59	0	0	0	0	18	0	0	0	0	0	0	0	0	0	0	0	0	0	0	0	0	0	0	0	0	0	0	0	0	0	0	0	0	k__Bacteria; p__Bacteroidetes; c__Bacteroidia; o__Bacteroidales; f__Rikenellaceae; g__; s__
004dbb08e533fb579b13876a3580699b	0	0	0	0	11	0	0	0	0	0	0	0	0	0	0	0	0	0	0	0	0	0	0	0	7	0	0	0	0	0	0	0	0	k__Bacteria; p__Proteobacteria; c__Deltaproteobacteria; o__Desulfovibrionales; f__Desulfovibrionaceae; g__Desulfovibrio; s__
a34c88039917df201a3a832677deeed3	0	0	0	0	0	0	0	0	18	0	0	0	0	0	0	0	0	0	0	0	0	0	0	0	0	0	0	0	0	0	0	0	0	k__Bacteria; p__Firmicutes; c__Clostridia; o__Clostridiales; f__Lachnospiraceae
c824a3db24520dc47ddc35b377e688b7	0	0	0	0	0	0	0	0	0	18	0	0	0	0	0	0	0	0	0	0	0	0	0	0	0	0	0	0	0	0	0	0	0	k__Bacteria; p__Firmicutes; c__Clostridia; o__Clostridiales; f__; g__; s__
5829973c873c154ab6d1730ccb7d130c	0	0	0	0	0	0	0	0	0	18	0	0	0	0	0	0	0	0	0	0	0	0	0	0	0	0	0	0	0	0	0	0	0	k__Bacteria; p__Firmicutes; c__Clostridia; o__Clostridiales; f__Christensenellaceae; g__; s__
2664a5c9a03645953d2de0d8b51a4a58	0	0	0	0	0	0	0	0	0	18	0	0	0	0	0	0	0	0	0	0	0	0	0	0	0	0	0	0	0	0	0	0	0	k__Bacteria; p__Firmicutes; c__Clostridia; o__Clostridiales; f__[Tissierellaceae]; g__1-68; s__
cde99aeb68f31323125f4304751d4670	0	0	0	0	0	0	0	0	0	0	18	0	0	0	0	0	0	0	0	0	0	0	0	0	0	0	0	0	0	0	0	0	0	k__Bacteria; p__Firmicutes; c__Clostridia; o__Clostridiales; f__; g__; s__
5ef6a58a08d9764369723a21ded28e79	0	0	0	0	0	0	0	0	0	0	18	0	0	0	0	0	0	0	0	0	0	0	0	0	0	0	0	0	0	0	0	0	0	k__Bacteria; p__Firmicutes; c__Clostridia; o__Clostridiales; f__Lachnospiraceae; g__[Ruminococcus]; s__
8664303ac7d9bfea3d6949af1f486d41	0	0	0	0	0	0	0	0	0	0	0	0	0	0	18	0	0	0	0	0	0	0	0	0	0	0	0	0	0	0	0	0	0	k__Bacteria; p__Tenericutes; c__Mollicutes; o__RF39; f__; g__; s__
5ae85dc853ad46252deb78d683bf14e1	0	0	0	0	0	0	0	0	0	0	0	0	0	0	11	0	0	0	0	0	0	0	7	0	0	0	0	0	0	0	0	0	0	k__Bacteria; p__Proteobacteria; c__Deltaproteobacteria; o__Desulfovibrionales; f__Desulfovibrionaceae; g__Desulfovibrio; s__
648f28054fe0408b1eb3e2ab1bd1dac7	0	0	0	0	0	0	0	0	0	0	0	0	0	0	0	18	0	0	0	0	0	0	0	0	0	0	0	0	0	0	0	0	0	k__Bacteria; p__Firmicutes; c__Clostridia; o__Clostridiales; f__Clostridiaceae; g__Clostridium; s__perfringens
1c87b0a2e474566173d0e3c074f7a801	0	0	0	0	0	0	0	0	0	0	0	0	0	0	0	18	0	0	0	0	0	0	0	0	0	0	0	0	0	0	0	0	0	k__Bacteria; p__Firmicutes; c__Clostridia; o__Clostridiales
c27b5118412355bb406628590d7ca1e9	0	0	0	0	0	0	0	0	0	0	0	0	0	0	0	5	0	0	0	0	0	0	0	0	0	13	0	0	0	0	0	0	0	k__Bacteria; p__Firmicutes; c__Clostridia; o__Clostridiales; f__Veillonellaceae; g__Mitsuokella; s__
239d8740baadb5f5bb47a606c49ddf2f	0	0	0	0	0	0	0	0	0	0	0	0	0	0	0	0	18	0	0	0	0	0	0	0	0	0	0	0	0	0	0	0	0	k__Bacteria; p__Firmicutes; c__Clostridia; o__Clostridiales; f__; g__; s__
4387adf91dba4b069f04a12eb2a62b41	0	0	0	0	0	0	0	0	0	0	0	0	0	0	0	0	18	0	0	0	0	0	0	0	0	0	0	0	0	0	0	0	0	k__Bacteria; p__Firmicutes; c__Clostridia; o__Clostridiales; f__; g__; s__
983dfc3677a04f1802126e2a4162cc33	0	0	0	0	0	0	0	0	0	0	0	0	0	0	0	0	18	0	0	0	0	0	0	0	0	0	0	0	0	0	0	0	0	k__Bacteria; p__Firmicutes; c__Clostridia; o__Clostridiales; f__Lachnospiraceae; g__Lachnospira; s__
531097d833d92e893514ee8f2727bc9f	0	0	0	0	0	0	0	0	0	0	0	0	0	0	0	0	0	0	0	18	0	0	0	0	0	0	0	0	0	0	0	0	0	k__Bacteria; p__Firmicutes; c__Clostridia; o__Clostridiales; f__Lachnospiraceae
b7f19efbcf86b9f572e0b2aa03895bbb	0	0	0	0	0	0	0	0	0	0	0	0	0	0	0	0	0	0	0	0	18	0	0	0	0	0	0	0	0	0	0	0	0	k__Bacteria; p__Firmicutes; c__Clostridia; o__Clostridiales; f__Ruminococcaceae; g__; s__
daaf4d0e9a68f66596725bb0cfb0f66f	0	0	0	0	0	0	0	0	0	0	0	0	0	0	0	0	0	0	0	0	18	0	0	0	0	0	0	0	0	0	0	0	0	k__Bacteria; p__Firmicutes; c__Clostridia; o__Clostridiales
0505e1933b1e040e1417e5370863fa69	0	0	0	0	0	0	0	0	0	0	0	0	0	0	0	0	0	0	0	0	8	0	0	0	0	0	0	10	0	0	0	0	0	k__Bacteria
0369a57748acfd69e4a02aec4720d32f	0	0	0	0	0	0	0	0	0	0	0	0	0	0	0	0	0	0	0	0	0	18	0	0	0	0	0	0	0	0	0	0	0	k__Bacteria; p__Firmicutes; c__Clostridia; o__Clostridiales; f__Lachnospiraceae; g__Lachnospira; s__
e785916310e3645f42c86b27a21fe88a	0	0	0	0	0	0	0	0	0	0	0	0	0	0	0	0	0	0	0	0	0	0	18	0	0	0	0	0	0	0	0	0	0	k__Bacteria; p__Firmicutes; c__Clostridia; o__Clostridiales; f__Ruminococcaceae; g__Ruminococcus; s__
b8dda63227bcd7b0f3f291af8c795862	0	0	0	0	0	0	0	0	0	0	0	0	0	0	0	0	0	0	0	0	0	0	18	0	0	0	0	0	0	0	0	0	0	k__Bacteria; p__Firmicutes; c__Clostridia; o__Clostridiales; f__Lachnospiraceae; g__; s__
a7071c2986f08b39940dc81064e849a7	0	0	0	0	0	0	0	0	0	0	0	0	0	0	0	0	0	0	0	0	0	0	0	8	0	0	0	0	0	0	0	10	0	k__Bacteria; p__Firmicutes; c__Clostridia; o__Clostridiales; f__; g__; s__
26f9450fca16f32282607a21a0309ddf	0	0	0	0	0	0	0	0	0	0	0	0	0	0	0	0	0	0	0	0	0	0	0	0	0	18	0	0	0	0	0	0	0	k__Bacteria; p__Firmicutes; c__Clostridia; o__Clostridiales; f__Ruminococcaceae; g__; s__
65dc5ac78fa4b34aba2b74baa701335d	0	0	0	0	0	0	0	0	0	0	0	0	0	0	0	0	0	0	0	0	0	0	0	0	0	18	0	0	0	0	0	0	0	k__Bacteria; p__Firmicutes; c__Clostridia; o__Clostridiales; f__; g__; s__
5d6a148a215e244e13b6fb35975e4022	0	0	0	0	0	0	0	0	0	0	0	0	0	0	0	0	0	0	0	0	0	0	0	0	0	0	0	18	0	0	0	0	0	k__Bacteria; p__Firmicutes; c__Clostridia; o__Clostridiales
dfdc9fb2ab94dedc5d0d04b75f8f938e	0	0	0	0	0	0	0	0	0	0	0	0	0	0	0	0	0	0	0	0	0	0	0	0	0	0	0	18	0	0	0	0	0	k__Bacteria; p__Bacteroidetes; c__Bacteroidia; o__Bacteroidales; f__[Paraprevotellaceae]; g__[Prevotella]; s__
abb7a23a48ef3aa920337b38a1d6530d	0	0	0	0	0	0	0	0	0	0	0	0	0	0	0	0	0	0	0	0	0	0	0	0	0	0	0	18	0	0	0	0	0	k__Bacteria; p__Firmicutes; c__Clostridia; o__Clostridiales; f__Ruminococcaceae; g__Ruminococcus; s__
5091b0ab80bce025faaf5915dc17e357	0	0	0	0	0	0	0	0	0	0	0	0	0	0	0	0	0	0	0	0	0	0	0	0	0	0	0	0	0	18	0	0	0	k__Bacteria; p__Firmicutes; c__Clostridia; o__Clostridiales; f__; g__; s__
9e9b16d9f2e9d0cd69034a063a2c87c8	0	0	0	0	0	0	0	0	0	0	0	0	0	0	0	0	0	0	0	0	0	0	0	0	0	0	0	0	0	18	0	0	0	k__Bacteria; p__Bacteroidetes; c__Bacteroidia; o__Bacteroidales; f__Rikenellaceae; g__; s__
e21eec69e67c59c0457a34b31bc8882e	0	0	0	0	0	0	0	0	0	0	0	0	0	0	0	0	0	0	0	0	0	0	0	0	0	0	0	0	0	0	18	0	0	k__Bacteria; p__Firmicutes; c__Clostridia; o__Clostridiales; f__; g__; s__
fef144ed929f364d08650c4b1783938a	0	0	0	0	0	0	0	0	0	0	0	0	0	0	0	0	0	0	0	0	0	0	0	0	0	0	0	0	0	0	0	18	0	k__Bacteria; p__Firmicutes; c__Clostridia; o__Clostridiales
bf2bd988ba2030ee176fbea5362bae67	17	0	0	0	0	0	0	0	0	0	0	0	0	0	0	0	0	0	0	0	0	0	0	0	0	0	0	0	0	0	0	0	0	k__Bacteria; p__Bacteroidetes; c__Bacteroidia; o__Bacteroidales; f__Bacteroidaceae; g__Bacteroides; s__ovatus
33438428a4169b5ba2079194ff73d6eb	17	0	0	0	0	0	0	0	0	0	0	0	0	0	0	0	0	0	0	0	0	0	0	0	0	0	0	0	0	0	0	0	0	k__Bacteria; p__Firmicutes; c__Clostridia; o__Clostridiales; f__Lachnospiraceae
46fdd03d4f4b78ac2512cac454337652	0	0	17	0	0	0	0	0	0	0	0	0	0	0	0	0	0	0	0	0	0	0	0	0	0	0	0	0	0	0	0	0	0	k__Bacteria; p__Firmicutes; c__Clostridia; o__Clostridiales; f__; g__; s__
edc5fcea5be5f2610a52f768a1a4750e	0	0	0	0	17	0	0	0	0	0	0	0	0	0	0	0	0	0	0	0	0	0	0	0	0	0	0	0	0	0	0	0	0	k__Bacteria; p__Firmicutes; c__Clostridia; o__Clostridiales; f__; g__; s__
dff25f90d921228f56ae0d1afbce5e06	0	0	0	0	8	0	0	0	0	0	0	0	0	0	0	0	0	0	9	0	0	0	0	0	0	0	0	0	0	0	0	0	0	k__Bacteria; p__Firmicutes; c__Clostridia; o__Clostridiales; f__Lachnospiraceae; g__; s__
c6879b8bd10bb90b091b86447dcb3055	0	0	0	0	3	0	0	0	0	0	0	0	0	0	0	0	0	0	0	0	0	0	0	0	0	0	0	0	0	0	0	0	14	k__Bacteria; p__Firmicutes; c__Clostridia; o__Clostridiales; f__Ruminococcaceae; g__Oscillospira; s__
c8d7c9dac924e474d961447332a6457b	0	0	0	0	0	17	0	0	0	0	0	0	0	0	0	0	0	0	0	0	0	0	0	0	0	0	0	0	0	0	0	0	0	k__Bacteria; p__Bacteroidetes; c__Bacteroidia; o__Bacteroidales; f__S24-7; g__; s__
53858c01451b4e8892bd22eb1b957e3b	0	0	0	0	0	0	0	17	0	0	0	0	0	0	0	0	0	0	0	0	0	0	0	0	0	0	0	0	0	0	0	0	0	k__Bacteria; p__Proteobacteria; c__Alphaproteobacteria; o__RF32; f__; g__; s__
a7cc4260cd2589d4b1388e47ac582bdf	0	0	0	0	0	0	0	17	0	0	0	0	0	0	0	0	0	0	0	0	0	0	0	0	0	0	0	0	0	0	0	0	0	k__Bacteria; p__Firmicutes; c__Clostridia; o__Clostridiales; f__Ruminococcaceae; g__Oscillospira; s__
3ca71e0a23cbb3d90b783c111cfc2194	0	0	0	0	0	0	0	0	17	0	0	0	0	0	0	0	0	0	0	0	0	0	0	0	0	0	0	0	0	0	0	0	0	k__Bacteria; p__Firmicutes; c__Clostridia; o__Clostridiales; f__Dehalobacteriaceae; g__Dehalobacterium; s__
1b1812bcd98e65fb1fce23259af45b41	0	0	0	0	0	0	0	0	17	0	0	0	0	0	0	0	0	0	0	0	0	0	0	0	0	0	0	0	0	0	0	0	0	k__Bacteria; p__Firmicutes; c__Clostridia; o__Clostridiales; f__Clostridiaceae; g__Clostridium; s__
6832bed6aab184b3eb46c7c502daba95	0	0	0	0	0	0	0	0	17	0	0	0	0	0	0	0	0	0	0	0	0	0	0	0	0	0	0	0	0	0	0	0	0	k__Bacteria; p__Firmicutes; c__Clostridia; o__Clostridiales; f__Ruminococcaceae; g__Oscillospira; s__
a56ec6a80fbe543440c343a8da37f11d	0	0	0	0	0	0	0	0	0	17	0	0	0	0	0	0	0	0	0	0	0	0	0	0	0	0	0	0	0	0	0	0	0	k__Bacteria; p__Bacteroidetes; c__Flavobacteriia; o__Flavobacteriales; f__Flavobacteriaceae; g__Capnocytophaga; s__
e40fcf51407abaa01cbdf683b5e41f53	0	0	0	0	0	0	0	0	0	17	0	0	0	0	0	0	0	0	0	0	0	0	0	0	0	0	0	0	0	0	0	0	0	k__Bacteria; p__Firmicutes; c__Clostridia; o__Clostridiales; f__Veillonellaceae; g__Selenomonas; s__
52dc6c18aee592bbd0d4846c59c3adc4	0	0	0	0	0	0	0	0	0	17	0	0	0	0	0	0	0	0	0	0	0	0	0	0	0	0	0	0	0	0	0	0	0	k__Bacteria; p__Bacteroidetes; c__Bacteroidia; o__Bacteroidales; f__Prevotellaceae; g__Prevotella; s__
91f4ed6e0959594304b8ec5a9ed2b957	0	0	0	0	0	0	0	0	0	17	0	0	0	0	0	0	0	0	0	0	0	0	0	0	0	0	0	0	0	0	0	0	0	k__Bacteria; p__Bacteroidetes; c__Bacteroidia; o__Bacteroidales; f__S24-7; g__; s__
494215323cee54d122342e2974325718	0	0	0	0	0	0	0	0	0	17	0	0	0	0	0	0	0	0	0	0	0	0	0	0	0	0	0	0	0	0	0	0	0	k__Bacteria; p__Firmicutes; c__Clostridia; o__Clostridiales; f__Ruminococcaceae; g__Ruminococcus; s__
a97680766ae60aadb1cc35f7b3344270	0	0	0	0	0	0	0	0	0	0	17	0	0	0	0	0	0	0	0	0	0	0	0	0	0	0	0	0	0	0	0	0	0	k__Bacteria; p__Firmicutes; c__Clostridia; o__Clostridiales; f__Lachnospiraceae; g__; s__
1c4580aefe7b166d25e4056800d816fb	0	0	0	0	0	0	0	0	0	0	0	0	0	0	17	0	0	0	0	0	0	0	0	0	0	0	0	0	0	0	0	0	0	k__Bacteria; p__Firmicutes; c__Clostridia; o__Clostridiales; f__Ruminococcaceae; g__; s__
c92fd38ee1dc4452bf94f29c77e68be4	0	0	0	0	0	0	0	0	0	0	0	0	0	0	0	17	0	0	0	0	0	0	0	0	0	0	0	0	0	0	0	0	0	k__Bacteria; p__Firmicutes; c__Clostridia; o__Clostridiales; f__Peptostreptococcaceae
36322817991f7f2a458e2fec5c4436a6	0	0	0	0	0	0	0	0	0	0	0	0	0	0	0	0	17	0	0	0	0	0	0	0	0	0	0	0	0	0	0	0	0	k__Bacteria; p__Firmicutes; c__Clostridia; o__Clostridiales; f__; g__; s__
876bb97ea1e855d874bc14bea74d6621	0	0	0	0	0	0	0	0	0	0	0	0	0	0	0	0	17	0	0	0	0	0	0	0	0	0	0	0	0	0	0	0	0	k__Bacteria; p__Firmicutes; c__Clostridia; o__Clostridiales; f__Ruminococcaceae
fb61460e5e86924a7c18c3e2ea0015aa	0	0	0	0	0	0	0	0	0	0	0	0	0	0	0	0	17	0	0	0	0	0	0	0	0	0	0	0	0	0	0	0	0	k__Bacteria; p__Firmicutes; c__Clostridia; o__Clostridiales; f__Ruminococcaceae; g__Oscillospira; s__
a446c6b90559d56590a758e4ffdf3b67	0	0	0	0	0	0	0	0	0	0	0	0	0	0	0	0	17	0	0	0	0	0	0	0	0	0	0	0	0	0	0	0	0	k__Bacteria; p__Tenericutes; c__Mollicutes; o__RF39; f__; g__; s__
777fb3bc322ad83425391ba7dd9009f2	0	0	0	0	0	0	0	0	0	0	0	0	0	0	0	0	0	17	0	0	0	0	0	0	0	0	0	0	0	0	0	0	0	k__Bacteria; p__Firmicutes; c__Clostridia; o__Clostridiales; f__Lachnospiraceae
1304fa403ac42ec24c77ecea161773c1	0	0	0	0	0	0	0	0	0	0	0	0	0	0	0	0	0	17	0	0	0	0	0	0	0	0	0	0	0	0	0	0	0	k__Bacteria; p__Firmicutes; c__Clostridia; o__Clostridiales; f__; g__; s__
2035b39f6ef6d3db07523ef1747807d7	0	0	0	0	0	0	0	0	0	0	0	0	0	0	0	0	0	17	0	0	0	0	0	0	0	0	0	0	0	0	0	0	0	k__Bacteria; p__Proteobacteria; c__Alphaproteobacteria; o__RF32; f__; g__; s__
8aab7abae2dbc166d930f1a87f04e3c3	0	0	0	0	0	0	0	0	0	0	0	0	0	0	0	0	0	17	0	0	0	0	0	0	0	0	0	0	0	0	0	0	0	k__Bacteria; p__Firmicutes; c__Clostridia; o__Clostridiales; f__; g__; s__
d52f9262c284882e5496eb0b45048386	0	0	0	0	0	0	0	0	0	0	0	0	0	0	0	0	0	0	0	17	0	0	0	0	0	0	0	0	0	0	0	0	0	k__Bacteria; p__Tenericutes; c__Mollicutes; o__RF39; f__; g__; s__
5cfa6272572ad96e36e60bb1d8830137	0	0	0	0	0	0	0	0	0	0	0	0	0	0	0	0	0	0	0	0	17	0	0	0	0	0	0	0	0	0	0	0	0	k__Bacteria; p__Firmicutes; c__Erysipelotrichi; o__Erysipelotrichales; f__Erysipelotrichaceae; g__Coprobacillus; s__
d07abc2b7b28f162fd2531e7146cac57	0	0	0	0	0	0	0	0	0	0	0	0	0	0	0	0	0	0	0	0	17	0	0	0	0	0	0	0	0	0	0	0	0	k__Bacteria; p__Bacteroidetes; c__Bacteroidia; o__Bacteroidales; f__Prevotellaceae; g__Prevotella; s__stercorea
e5051ebe46aab71065f4b3ec02c4c7c7	0	0	0	0	0	0	0	0	0	0	0	0	0	0	0	0	0	0	0	0	0	17	0	0	0	0	0	0	0	0	0	0	0	k__Bacteria; p__Firmicutes; c__Clostridia; o__Clostridiales; f__; g__; s__
eb9a60522b88ddf14ccaccaab4c7a686	0	0	0	0	0	0	0	0	0	0	0	0	0	0	0	0	0	0	0	0	0	17	0	0	0	0	0	0	0	0	0	0	0	k__Bacteria; p__Firmicutes; c__Clostridia; o__Clostridiales; f__Clostridiaceae; g__Clostridium; s__celatum
6ed67de9c0ef3f6f43c8238f0cca5f7e	0	0	0	0	0	0	0	0	0	0	0	0	0	0	0	0	0	0	0	0	0	0	17	0	0	0	0	0	0	0	0	0	0	k__Bacteria; p__Firmicutes; c__Clostridia; o__Clostridiales; f__Lachnospiraceae; g__; s__
c4e763bb480a620c0adff490c91914b4	0	0	0	0	0	0	0	0	0	0	0	0	0	0	0	0	0	0	0	0	0	0	17	0	0	0	0	0	0	0	0	0	0	k__Bacteria; p__Firmicutes; c__Clostridia; o__Clostridiales; f__; g__; s__
49e88ad66cdbfc8e394f7b7936f675cc	0	0	0	0	0	0	0	0	0	0	0	0	0	0	0	0	0	0	0	0	0	0	0	17	0	0	0	0	0	0	0	0	0	k__Bacteria; p__Firmicutes; c__Clostridia; o__Clostridiales; f__Lachnospiraceae; g__; s__
5219cb069038bf1c184f5ecb73812d8b	0	0	0	0	0	0	0	0	0	0	0	0	0	0	0	0	0	0	0	0	0	0	0	17	0	0	0	0	0	0	0	0	0	k__Bacteria; p__Bacteroidetes; c__Bacteroidia; o__Bacteroidales; f__Bacteroidaceae; g__Bacteroides; s__
c4bc9047606766a980d424eb7ebdd45f	0	0	0	0	0	0	0	0	0	0	0	0	0	0	0	0	0	0	0	0	0	0	0	17	0	0	0	0	0	0	0	0	0	k__Bacteria; p__Bacteroidetes; c__Bacteroidia; o__Bacteroidales; f__S24-7; g__; s__
5d1d6cb0e196b160b9ef9bab70ae6cc9	0	0	0	0	0	0	0	0	0	0	0	0	0	0	0	0	0	0	0	0	0	0	0	17	0	0	0	0	0	0	0	0	0	k__Bacteria; p__Firmicutes; c__Clostridia; o__Clostridiales; f__; g__; s__
18cfc95bbf9422640123d688e2b152a4	0	0	0	0	0	0	0	0	0	0	0	0	0	0	0	0	0	0	0	0	0	0	0	0	17	0	0	0	0	0	0	0	0	k__Bacteria; p__Actinobacteria; c__Actinobacteria; o__Actinomycetales; f__Actinomycetaceae; g__Arcanobacterium; s__
894fae0d6d429fed66781338f1198a93	0	0	0	0	0	0	0	0	0	0	0	0	0	0	0	0	0	0	0	0	0	0	0	0	0	17	0	0	0	0	0	0	0	k__Bacteria; p__Firmicutes; c__Clostridia; o__Clostridiales; f__Ruminococcaceae; g__Oscillospira; s__
e986e7a4efa0e8e9ff6709d548ca4bcf	0	0	0	0	0	0	0	0	0	0	0	0	0	0	0	0	0	0	0	0	0	0	0	0	0	17	0	0	0	0	0	0	0	k__Bacteria; p__Firmicutes; c__Clostridia; o__Clostridiales; f__Lachnospiraceae; g__; s__
f4af1b5b072b80018f26826f846c0ab3	0	0	0	0	0	0	0	0	0	0	0	0	0	0	0	0	0	0	0	0	0	0	0	0	0	0	0	17	0	0	0	0	0	k__Bacteria; p__Firmicutes; c__Clostridia; o__Clostridiales
2baae58e2f007b8fe4cc81807ec79584	0	0	0	0	0	0	0	0	0	0	0	0	0	0	0	0	0	0	0	0	0	0	0	0	0	0	0	0	17	0	0	0	0	k__Bacteria; p__Firmicutes; c__Clostridia; o__Clostridiales; f__; g__; s__
a39debc07c897771e2d1c5b08f11e6b6	0	0	0	0	0	0	0	0	0	0	0	0	0	0	0	0	0	0	0	0	0	0	0	0	0	0	0	0	0	0	17	0	0	k__Bacteria; p__Firmicutes; c__Clostridia; o__Clostridiales; f__Christensenellaceae; g__; s__
6c7a8d10a87520cd1ab86d013fdc7f3b	0	0	0	0	0	0	0	0	0	0	0	0	0	0	0	0	0	0	0	0	0	0	0	0	0	0	0	0	0	0	17	0	0	k__Bacteria; p__Firmicutes; c__Clostridia; o__Clostridiales; f__; g__; s__
539d6afc51a9f5a2472f31c0dede5fa6	16	0	0	0	0	0	0	0	0	0	0	0	0	0	0	0	0	0	0	0	0	0	0	0	0	0	0	0	0	0	0	0	0	k__Bacteria; p__Firmicutes; c__Clostridia; o__Clostridiales; f__Lachnospiraceae; g__; s__
6d6c2b08f4561fe900641af3e7ceb5d7	16	0	0	0	0	0	0	0	0	0	0	0	0	0	0	0	0	0	0	0	0	0	0	0	0	0	0	0	0	0	0	0	0	k__Bacteria; p__Proteobacteria; c__Alphaproteobacteria; o__Rickettsiales; f__mitochondria
49583f141a51ac2db4641d20b56db5cf	0	16	0	0	0	0	0	0	0	0	0	0	0	0	0	0	0	0	0	0	0	0	0	0	0	0	0	0	0	0	0	0	0	k__Bacteria; p__Bacteroidetes; c__Bacteroidia; o__Bacteroidales; f__Prevotellaceae; g__Prevotella; s__copri
34de42484cdab8b42808d8b1b8788ceb	0	0	16	0	0	0	0	0	0	0	0	0	0	0	0	0	0	0	0	0	0	0	0	0	0	0	0	0	0	0	0	0	0	k__Bacteria; p__Firmicutes; c__Bacilli; o__Lactobacillales; f__Aerococcaceae; g__Alloiococcus; s__
7b6e78bf9e8b64310c65b559ce7c06a4	0	0	16	0	0	0	0	0	0	0	0	0	0	0	0	0	0	0	0	0	0	0	0	0	0	0	0	0	0	0	0	0	0	k__Bacteria; p__Firmicutes; c__Clostridia; o__Clostridiales; f__Lachnospiraceae; g__Blautia; s__
443332c80d05c33b2215f2c4dbdebba9	0	0	0	0	16	0	0	0	0	0	0	0	0	0	0	0	0	0	0	0	0	0	0	0	0	0	0	0	0	0	0	0	0	k__Bacteria; p__Firmicutes; c__Clostridia; o__Clostridiales; f__Lachnospiraceae; g__; s__
a0e1256b8113245ec4a88d8c4b2e4e71	0	0	0	0	16	0	0	0	0	0	0	0	0	0	0	0	0	0	0	0	0	0	0	0	0	0	0	0	0	0	0	0	0	k__Bacteria; p__Proteobacteria; c__Gammaproteobacteria; o__Enterobacteriales; f__Enterobacteriaceae; g__Proteus; s__
56769eaeeb30cd13333b5f329eceff21	0	0	0	0	16	0	0	0	0	0	0	0	0	0	0	0	0	0	0	0	0	0	0	0	0	0	0	0	0	0	0	0	0	k__Bacteria; p__Firmicutes; c__Clostridia; o__Clostridiales; f__[Tissierellaceae]; g__Anaerococcus; s__
95b1b22d781f6dcd83276258c4d5f612	0	0	0	0	8	8	0	0	0	0	0	0	0	0	0	0	0	0	0	0	0	0	0	0	0	0	0	0	0	0	0	0	0	k__Bacteria; p__Actinobacteria; c__Actinobacteria; o__Actinomycetales; f__Propionibacteriaceae; g__Propionibacterium; s__granulosum
9a034a361dafa35507b24c5e31eebe6f	0	0	0	0	7	0	0	0	0	0	0	0	0	0	0	0	0	0	0	0	0	0	0	0	9	0	0	0	0	0	0	0	0	k__Bacteria; p__Actinobacteria; c__Coriobacteriia; o__Coriobacteriales; f__Coriobacteriaceae; g__; s__
8b06c9a8c1a7bd66dfc5cdbbb55fbf1b	0	0	0	0	0	0	0	16	0	0	0	0	0	0	0	0	0	0	0	0	0	0	0	0	0	0	0	0	0	0	0	0	0	k__Bacteria; p__Firmicutes; c__Clostridia; o__Clostridiales; f__; g__; s__
fc3f8c3196244d4b79d32d7b02414c72	0	0	0	0	0	0	0	16	0	0	0	0	0	0	0	0	0	0	0	0	0	0	0	0	0	0	0	0	0	0	0	0	0	k__Bacteria; p__Firmicutes; c__Clostridia; o__Clostridiales; f__Lachnospiraceae; g__; s__
7c917ae01706736bdddac468d8c88d9e	0	0	0	0	0	0	0	0	16	0	0	0	0	0	0	0	0	0	0	0	0	0	0	0	0	0	0	0	0	0	0	0	0	k__Bacteria; p__Firmicutes; c__Clostridia; o__Clostridiales; f__Lachnospiraceae; g__; s__
42994343278997456438447414ebcedb	0	0	0	0	0	0	0	0	0	16	0	0	0	0	0	0	0	0	0	0	0	0	0	0	0	0	0	0	0	0	0	0	0	k__Bacteria; p__Firmicutes; c__Clostridia; o__Clostridiales; f__Ruminococcaceae; g__Oscillospira; s__
099aa9806369d248ce2a0848965f9c9e	0	0	0	0	0	0	0	0	0	16	0	0	0	0	0	0	0	0	0	0	0	0	0	0	0	0	0	0	0	0	0	0	0	k__Bacteria; p__Bacteroidetes; c__Bacteroidia; o__Bacteroidales; f__[Barnesiellaceae]
e2fcd347f378d53d9efafb00dab6d288	0	0	0	0	0	0	0	0	0	16	0	0	0	0	0	0	0	0	0	0	0	0	0	0	0	0	0	0	0	0	0	0	0	k__Bacteria; p__Firmicutes; c__Clostridia; o__Clostridiales; f__Ruminococcaceae; g__Oscillospira; s__
d932b1f189150bcb9e20cedb64ea1ace	0	0	0	0	0	0	0	0	0	16	0	0	0	0	0	0	0	0	0	0	0	0	0	0	0	0	0	0	0	0	0	0	0	k__Bacteria; p__Bacteroidetes; c__Bacteroidia; o__Bacteroidales; f__Prevotellaceae; g__Prevotella; s__
124a6678ada60c0bed927b5b616fa6a9	0	0	0	0	0	0	0	0	0	0	0	0	0	0	16	0	0	0	0	0	0	0	0	0	0	0	0	0	0	0	0	0	0	k__Bacteria; p__Firmicutes; c__Clostridia; o__Clostridiales; f__Lachnospiraceae; g__Clostridium
b169422996020e2fd6324a5ab2ebc581	0	0	0	0	0	0	0	0	0	0	0	0	0	0	16	0	0	0	0	0	0	0	0	0	0	0	0	0	0	0	0	0	0	k__Bacteria; p__Cyanobacteria; c__4C0d-2; o__YS2; f__; g__; s__
f3c14e6c57f1485827f5d77378043a33	0	0	0	0	0	0	0	0	0	0	0	0	0	0	16	0	0	0	0	0	0	0	0	0	0	0	0	0	0	0	0	0	0	k__Bacteria; p__Firmicutes; c__Clostridia; o__Clostridiales; f__; g__; s__
5d76c4ed90ba105caa17d7cd712d57fe	0	0	0	0	0	0	0	0	0	0	0	0	0	0	2	4	0	0	0	0	0	0	0	0	0	10	0	0	0	0	0	0	0	k__Bacteria; p__Bacteroidetes; c__Bacteroidia; o__Bacteroidales; f__Rikenellaceae; g__; s__
b4ebc15d9aba6ce7eddcddd4177e0a04	0	0	0	0	0	0	0	0	0	0	0	0	0	0	0	0	16	0	0	0	0	0	0	0	0	0	0	0	0	0	0	0	0	k__Bacteria; p__Firmicutes; c__Clostridia; o__Clostridiales; f__Ruminococcaceae; g__Ruminococcus; s__
8665e82daecf6e5f97c062a0c186f79e	0	0	0	0	0	0	0	0	0	0	0	0	0	0	0	0	16	0	0	0	0	0	0	0	0	0	0	0	0	0	0	0	0	k__Bacteria; p__Cyanobacteria; c__4C0d-2; o__YS2; f__; g__; s__
7429d6744b05159e3b3d333425f463b9	0	0	0	0	0	0	0	0	0	0	0	0	0	0	0	0	16	0	0	0	0	0	0	0	0	0	0	0	0	0	0	0	0	k__Bacteria; p__Firmicutes; c__Clostridia; o__Clostridiales; f__Lachnospiraceae; g__; s__
ed33ae7ecb8d0c2e0d5488b1daef4562	0	0	0	0	0	0	0	0	0	0	0	0	0	0	0	0	16	0	0	0	0	0	0	0	0	0	0	0	0	0	0	0	0	k__Bacteria; p__Firmicutes; c__Clostridia; o__Clostridiales; f__; g__; s__
59fba30acb8923026305cd61433bdfb0	0	0	0	0	0	0	0	0	0	0	0	0	0	0	0	0	0	16	0	0	0	0	0	0	0	0	0	0	0	0	0	0	0	k__Bacteria; p__Firmicutes; c__Clostridia; o__Clostridiales; f__; g__; s__
1ac433939b9d967546c053e3e62968a1	0	0	0	0	0	0	0	0	0	0	0	0	0	0	0	0	0	16	0	0	0	0	0	0	0	0	0	0	0	0	0	0	0	k__Bacteria; p__Firmicutes; c__Clostridia; o__Clostridiales; f__Lachnospiraceae; g__; s__
9eb819e609eec682715b2a48ec20144c	0	0	0	0	0	0	0	0	0	0	0	0	0	0	0	0	0	16	0	0	0	0	0	0	0	0	0	0	0	0	0	0	0	k__Bacteria; p__Firmicutes; c__Erysipelotrichi; o__Erysipelotrichales; f__Erysipelotrichaceae; g__; s__
22cbfa8649371f58cb1e8be19fc1f727	0	0	0	0	0	0	0	0	0	0	0	0	0	0	0	0	0	0	0	0	16	0	0	0	0	0	0	0	0	0	0	0	0	k__Bacteria; p__Firmicutes; c__Clostridia; o__Clostridiales; f__Ruminococcaceae; g__Oscillospira; s__
cbbff58e0221789047f02b1f12d0b801	0	0	0	0	0	0	0	0	0	0	0	0	0	0	0	0	0	0	0	0	0	0	16	0	0	0	0	0	0	0	0	0	0	k__Bacteria; p__Firmicutes; c__Clostridia; o__Clostridiales; f__; g__; s__
9b0c92ba051baa45ba5c9cadeced390b	0	0	0	0	0	0	0	0	0	0	0	0	0	0	0	0	0	0	0	0	0	0	16	0	0	0	0	0	0	0	0	0	0	k__Bacteria; p__Firmicutes; c__Clostridia; o__Clostridiales; f__; g__; s__
aacce84541984870684d47487db9977a	0	0	0	0	0	0	0	0	0	0	0	0	0	0	0	0	0	0	0	0	0	0	16	0	0	0	0	0	0	0	0	0	0	k__Bacteria; p__Firmicutes; c__Clostridia; o__Clostridiales; f__Ruminococcaceae; g__Oscillospira; s__
9768019ef867cbbf88515a6f2bca093d	0	0	0	0	0	0	0	0	0	0	0	0	0	0	0	0	0	0	0	0	0	0	0	16	0	0	0	0	0	0	0	0	0	k__Bacteria; p__Firmicutes; c__Clostridia; o__Clostridiales; f__Ruminococcaceae
057a0a85e91384951110734cd13bb124	0	0	0	0	0	0	0	0	0	0	0	0	0	0	0	0	0	0	0	0	0	0	0	0	0	0	0	16	0	0	0	0	0	k__Bacteria; p__Bacteroidetes; c__Bacteroidia; o__Bacteroidales; f__S24-7; g__; s__
dfe96ab23e470716e341fe9adacc4c40	0	0	0	0	0	0	0	0	0	0	0	0	0	0	0	0	0	0	0	0	0	0	0	0	0	0	0	0	16	0	0	0	0	k__Bacteria; p__Firmicutes; c__Clostridia; o__Clostridiales; f__Lachnospiraceae; g__Clostridium; s__colinum
e5789b4cb9681bd6918637d86a868afd	0	0	0	0	0	0	0	0	0	0	0	0	0	0	0	0	0	0	0	0	0	0	0	0	0	0	0	0	0	0	16	0	0	k__Bacteria; p__Firmicutes; c__Clostridia; o__Clostridiales; f__Ruminococcaceae; g__; s__
06b3f64948ffebd08fc8126d532efb56	0	0	0	0	0	0	0	0	0	0	0	0	0	0	0	0	0	0	0	0	0	0	0	0	0	0	0	0	0	0	16	0	0	k__Bacteria; p__Bacteroidetes; c__Bacteroidia; o__Bacteroidales; f__[Odoribacteraceae]; g__Odoribacter; s__
ab9b46be297e40f1aaea01d69358f36f	0	0	0	0	0	0	0	0	0	0	0	0	0	0	0	0	0	0	0	0	0	0	0	0	0	0	0	0	0	0	0	16	0	k__Bacteria; p__Proteobacteria; c__Betaproteobacteria; o__Neisseriales; f__Neisseriaceae; g__Neisseria; s__
a0eafd160427b151b69ec623906e6a3d	15	0	0	0	0	0	0	0	0	0	0	0	0	0	0	0	0	0	0	0	0	0	0	0	0	0	0	0	0	0	0	0	0	k__Bacteria; p__Firmicutes; c__Clostridia; o__Clostridiales; f__; g__; s__
b3b1529a397d398d7d12c116181132e2	15	0	0	0	0	0	0	0	0	0	0	0	0	0	0	0	0	0	0	0	0	0	0	0	0	0	0	0	0	0	0	0	0	k__Bacteria; p__Bacteroidetes; c__Bacteroidia; o__Bacteroidales; f__Bacteroidaceae; g__Bacteroides; s__
80bbd18cc45de301f7ae14ecb18c7b61	0	0	0	0	15	0	0	0	0	0	0	0	0	0	0	0	0	0	0	0	0	0	0	0	0	0	0	0	0	0	0	0	0	k__Bacteria; p__Spirochaetes; c__Spirochaetes; o__Spirochaetales; f__Spirochaetaceae; g__Treponema; s__
99082c0d64dbcc2e00d4bd7e61830b97	0	0	0	0	3	0	0	0	0	0	0	0	0	0	0	0	0	0	0	0	0	0	0	5	0	7	0	0	0	0	0	0	0	k__Bacteria; p__Bacteroidetes; c__Bacteroidia; o__Bacteroidales; f__Prevotellaceae; g__Prevotella
b13b1a0cd4c6d4b97121377f2f77e59d	0	0	0	0	0	0	15	0	0	0	0	0	0	0	0	0	0	0	0	0	0	0	0	0	0	0	0	0	0	0	0	0	0	k__Bacteria; p__Firmicutes; c__Clostridia; o__Clostridiales; f__Ruminococcaceae; g__Ruminococcus
d33a91588e185ac34ab781f89ed187f4	0	0	0	0	0	0	0	15	0	0	0	0	0	0	0	0	0	0	0	0	0	0	0	0	0	0	0	0	0	0	0	0	0	k__Bacteria; p__Bacteroidetes; c__Bacteroidia; o__Bacteroidales; f__[Barnesiellaceae]; g__; s__
f1f33121735d82aaaf8e11139bde8083	0	0	0	0	0	0	0	15	0	0	0	0	0	0	0	0	0	0	0	0	0	0	0	0	0	0	0	0	0	0	0	0	0	k__Bacteria; p__Firmicutes; c__Clostridia; o__Clostridiales; f__; g__; s__
14c65c5f7ca55953b4c80332d007b41a	0	0	0	0	0	0	0	15	0	0	0	0	0	0	0	0	0	0	0	0	0	0	0	0	0	0	0	0	0	0	0	0	0	k__Bacteria; p__Actinobacteria; c__Actinobacteria; o__Actinomycetales; f__Brevibacteriaceae; g__Brevibacterium; s__
a161d2696be8c49e67978941307f2dd5	0	0	0	0	0	0	0	0	7	0	0	0	0	0	0	0	8	0	0	0	0	0	0	0	0	0	0	0	0	0	0	0	0	k__Bacteria; p__Firmicutes; c__Clostridia; o__Clostridiales; f__Peptococcaceae; g__Peptococcus; s__
3facfcc490f5d907661ac59243ba8b13	0	0	0	0	0	0	0	0	0	15	0	0	0	0	0	0	0	0	0	0	0	0	0	0	0	0	0	0	0	0	0	0	0	k__Bacteria; p__Firmicutes; c__Clostridia; o__Clostridiales; f__Lachnospiraceae; g__Robinsoniella; s__peoriensis
9f093732b50dd6f05671d03e98e8dd7a	0	0	0	0	0	0	0	0	0	15	0	0	0	0	0	0	0	0	0	0	0	0	0	0	0	0	0	0	0	0	0	0	0	k__Bacteria; p__Bacteroidetes; c__Bacteroidia; o__Bacteroidales; f__Porphyromonadaceae; g__Parabacteroides; s__
c8e7a6697614366f69f44295030a52cd	0	0	0	0	0	0	0	0	0	15	0	0	0	0	0	0	0	0	0	0	0	0	0	0	0	0	0	0	0	0	0	0	0	k__Bacteria; p__Bacteroidetes; c__Bacteroidia; o__Bacteroidales; f__Prevotellaceae; g__Prevotella; s__copri
6c9a187118e4e84efe75bc6965614ebf	0	0	0	0	0	0	0	0	0	15	0	0	0	0	0	0	0	0	0	0	0	0	0	0	0	0	0	0	0	0	0	0	0	k__Bacteria; p__Bacteroidetes; c__Flavobacteriia; o__Flavobacteriales; f__Flavobacteriaceae; g__Capnocytophaga; s__canimorsus
7017d174ea88e502d54dc16a9b7f5f1f	0	0	0	0	0	0	0	0	0	15	0	0	0	0	0	0	0	0	0	0	0	0	0	0	0	0	0	0	0	0	0	0	0	k__Bacteria; p__Firmicutes; c__Clostridia; o__Clostridiales; f__Lachnospiraceae; g__; s__
10ae44d04cb1c946ac8c1e07be7f2075	0	0	0	0	0	0	0	0	0	15	0	0	0	0	0	0	0	0	0	0	0	0	0	0	0	0	0	0	0	0	0	0	0	k__Bacteria; p__Firmicutes; c__Clostridia; o__Clostridiales; f__Ruminococcaceae
10cf1e84cd4331609bba8d9619dbe618	0	0	0	0	0	0	0	0	0	15	0	0	0	0	0	0	0	0	0	0	0	0	0	0	0	0	0	0	0	0	0	0	0	k__Bacteria; p__Firmicutes; c__Clostridia; o__Clostridiales; f__Ruminococcaceae; g__; s__
5fc8b664d70307d839ca12b30dbeb07c	0	0	0	0	0	0	0	0	0	0	15	0	0	0	0	0	0	0	0	0	0	0	0	0	0	0	0	0	0	0	0	0	0	k__Bacteria; p__Bacteroidetes; c__Bacteroidia; o__Bacteroidales; f__S24-7; g__; s__
94024042d71fd9f74ca3d8e9558e7587	0	0	0	0	0	0	0	0	0	0	15	0	0	0	0	0	0	0	0	0	0	0	0	0	0	0	0	0	0	0	0	0	0	k__Bacteria; p__Bacteroidetes; c__Bacteroidia; o__Bacteroidales; f__Prevotellaceae; g__Prevotella; s__
d3255827524fe54de11b669c59435e0a	0	0	0	0	0	0	0	0	0	0	6	0	0	0	0	0	0	0	0	0	0	0	9	0	0	0	0	0	0	0	0	0	0	k__Bacteria; p__Firmicutes; c__Clostridia; o__Clostridiales; f__; g__; s__
e352f43893b4b16fa500f67ea2f8fef5	0	0	0	0	0	0	0	0	0	0	0	0	15	0	0	0	0	0	0	0	0	0	0	0	0	0	0	0	0	0	0	0	0	k__Bacteria; p__Bacteroidetes; c__Bacteroidia; o__Bacteroidales; f__Bacteroidaceae; g__Bacteroides; s__
f9afa8f7950641acaa086f8aacf98923	0	0	0	0	0	0	0	0	0	0	0	0	15	0	0	0	0	0	0	0	0	0	0	0	0	0	0	0	0	0	0	0	0	k__Bacteria; p__Bacteroidetes; c__Bacteroidia; o__Bacteroidales; f__Rikenellaceae; g__; s__
e6058ce15ea900e23d67b37b0bc734fc	0	0	0	0	0	0	0	0	0	0	0	0	0	0	15	0	0	0	0	0	0	0	0	0	0	0	0	0	0	0	0	0	0	k__Bacteria; p__Firmicutes; c__Clostridia; o__Clostridiales; f__Lachnospiraceae; g__Roseburia
ac6a046f3a70f318e847e1e86a336404	0	0	0	0	0	0	0	0	0	0	0	0	0	0	15	0	0	0	0	0	0	0	0	0	0	0	0	0	0	0	0	0	0	k__Bacteria; p__Firmicutes; c__Clostridia; o__Clostridiales; f__Ruminococcaceae
9f72b4946fa2e5e48bd9084dc9e6ff7b	0	0	0	0	0	0	0	0	0	0	0	0	0	0	15	0	0	0	0	0	0	0	0	0	0	0	0	0	0	0	0	0	0	k__Bacteria; p__Firmicutes; c__Clostridia; o__Clostridiales; f__Lachnospiraceae; g__; s__
96f751d0f6d4f9c2e026e168564035bf	0	0	0	0	0	0	0	0	0	0	0	0	0	0	11	0	0	0	0	0	0	0	0	0	0	0	0	0	0	4	0	0	0	k__Bacteria; p__Firmicutes; c__Clostridia; o__Clostridiales; f__Ruminococcaceae; g__Oscillospira; s__
3a7e1bc110dd6bd98d0236e56f4d6b4d	0	0	0	0	0	0	0	0	0	0	0	0	0	0	0	15	0	0	0	0	0	0	0	0	0	0	0	0	0	0	0	0	0	k__Bacteria; p__Firmicutes; c__Clostridia; o__Clostridiales; f__; g__; s__
359ecf6296cd22a63f897b05c5ac2fc2	0	0	0	0	0	0	0	0	0	0	0	0	0	0	0	0	15	0	0	0	0	0	0	0	0	0	0	0	0	0	0	0	0	k__Bacteria; p__Bacteroidetes; c__Bacteroidia; o__Bacteroidales; f__Bacteroidaceae; g__Bacteroides; s__
6c70d5899a1356635e641a3da6b83830	0	0	0	0	0	0	0	0	0	0	0	0	0	0	0	0	15	0	0	0	0	0	0	0	0	0	0	0	0	0	0	0	0	k__Bacteria; p__Firmicutes; c__Clostridia; o__Clostridiales; f__; g__; s__
020507f8025003abf352aeba71409e15	0	0	0	0	0	0	0	0	0	0	0	0	0	0	0	0	15	0	0	0	0	0	0	0	0	0	0	0	0	0	0	0	0	k__Bacteria; p__Bacteroidetes; c__Bacteroidia; o__Bacteroidales; f__[Barnesiellaceae]; g__Barnesiella; s__intestinihominis
81e2de7d6aefd3ba14961b0fd0034f18	0	0	0	0	0	0	0	0	0	0	0	0	0	0	0	0	15	0	0	0	0	0	0	0	0	0	0	0	0	0	0	0	0	k__Bacteria; p__Firmicutes; c__Clostridia; o__Clostridiales; f__; g__; s__
81973ef24b1d3439d8150343609778bf	0	0	0	0	0	0	0	0	0	0	0	0	0	0	0	0	15	0	0	0	0	0	0	0	0	0	0	0	0	0	0	0	0	k__Bacteria; p__Firmicutes; c__Clostridia; o__Clostridiales; f__Ruminococcaceae; g__; s__
fdce37e0c4c8a02c1c192f25db8118a7	0	0	0	0	0	0	0	0	0	0	0	0	0	0	0	0	0	15	0	0	0	0	0	0	0	0	0	0	0	0	0	0	0	k__Bacteria; p__Cyanobacteria; c__4C0d-2; o__YS2; f__; g__; s__
647733910ae8e762f846f49937eaa120	0	0	0	0	0	0	0	0	0	0	0	0	0	0	0	0	0	0	0	15	0	0	0	0	0	0	0	0	0	0	0	0	0	k__Bacteria; p__Firmicutes; c__Clostridia; o__Clostridiales; f__Lachnospiraceae; g__; s__
6e40b116473b4894ed5f3506a7713489	0	0	0	0	0	0	0	0	0	0	0	0	0	0	0	0	0	0	0	0	15	0	0	0	0	0	0	0	0	0	0	0	0	k__Bacteria; p__Cyanobacteria; c__Chloroplast; o__Streptophyta; f__; g__; s__
f9727d2cc3bf223f505d589e21079666	0	0	0	0	0	0	0	0	0	0	0	0	0	0	0	0	0	0	0	0	15	0	0	0	0	0	0	0	0	0	0	0	0	k__Bacteria; p__Firmicutes; c__Clostridia; o__Clostridiales
fdc1f1f682166d6716c4e7bf83df313f	0	0	0	0	0	0	0	0	0	0	0	0	0	0	0	0	0	0	0	0	0	15	0	0	0	0	0	0	0	0	0	0	0	k__Bacteria; p__Firmicutes; c__Clostridia; o__Clostridiales
c36876125c68950e934ee3c11c52fbe9	0	0	0	0	0	0	0	0	0	0	0	0	0	0	0	0	0	0	0	0	0	15	0	0	0	0	0	0	0	0	0	0	0	k__Bacteria; p__Tenericutes; c__Mollicutes; o__RF39; f__; g__; s__
afe6ad59e3df6e690a394ae959e9278d	0	0	0	0	0	0	0	0	0	0	0	0	0	0	0	0	0	0	0	0	0	15	0	0	0	0	0	0	0	0	0	0	0	k__Bacteria; p__Proteobacteria; c__Gammaproteobacteria; o__Pseudomonadales; f__Pseudomonadaceae; g__Pseudomonas
d97b6a1c0bc3738b965fcdd55a8e7135	0	0	0	0	0	0	0	0	0	0	0	0	0	0	0	0	0	0	0	0	0	15	0	0	0	0	0	0	0	0	0	0	0	k__Bacteria; p__Firmicutes; c__Clostridia; o__Clostridiales; f__[Mogibacteriaceae]; g__; s__
75eacd815901a812e541413f11e73721	0	0	0	0	0	0	0	0	0	0	0	0	0	0	0	0	0	0	0	0	0	0	15	0	0	0	0	0	0	0	0	0	0	k__Bacteria; p__Firmicutes; c__Clostridia; o__Clostridiales; f__Lachnospiraceae; g__Clostridium; s__clostridioforme
2a4449bd1cdc341c2017bf0ebbe04c1b	0	0	0	0	0	0	0	0	0	0	0	0	0	0	0	0	0	0	0	0	0	0	0	15	0	0	0	0	0	0	0	0	0	k__Bacteria; p__Firmicutes; c__Erysipelotrichi; o__Erysipelotrichales; f__Erysipelotrichaceae; g__Allobaculum; s__
d6132e446802e5ab0778cd0a0fc73d8b	0	0	0	0	0	0	0	0	0	0	0	0	0	0	0	0	0	0	0	0	0	0	0	15	0	0	0	0	0	0	0	0	0	k__Bacteria; p__Bacteroidetes; c__Bacteroidia; o__Bacteroidales; f__[Odoribacteraceae]; g__Odoribacter; s__
d6dbb35eb4b2199be43f29ac33e40604	0	0	0	0	0	0	0	0	0	0	0	0	0	0	0	0	0	0	0	0	0	0	0	15	0	0	0	0	0	0	0	0	0	k__Bacteria; p__Actinobacteria; c__Actinobacteria; o__Actinomycetales; f__Micrococcaceae; g__Rothia; s__mucilaginosa
f007d80c1be2be03454beb4ce4bad9a4	0	0	0	0	0	0	0	0	0	0	0	0	0	0	0	0	0	0	0	0	0	0	0	15	0	0	0	0	0	0	0	0	0	k__Bacteria; p__Firmicutes; c__Bacilli; o__Lactobacillales; f__Lactobacillaceae; g__Pediococcus
8ee57effd64b293fd88d3681b727c392	0	0	0	0	0	0	0	0	0	0	0	0	0	0	0	0	0	0	0	0	0	0	0	15	0	0	0	0	0	0	0	0	0	k__Bacteria; p__Firmicutes; c__Clostridia; o__Clostridiales; f__Ruminococcaceae; g__Ruminococcus; s__
7c0206ae469fa9bf4924ef5419f5abf4	0	0	0	0	0	0	0	0	0	0	0	0	0	0	0	0	0	0	0	0	0	0	0	0	15	0	0	0	0	0	0	0	0	k__Bacteria; p__Firmicutes; c__Clostridia; o__Clostridiales; f__Lachnospiraceae; g__Coprococcus; s__
40a374851c1faa8d94a350d96c46c92e	0	0	0	0	0	0	0	0	0	0	0	0	0	0	0	0	0	0	0	0	0	0	0	0	0	15	0	0	0	0	0	0	0	k__Bacteria; p__Firmicutes; c__Clostridia; o__Clostridiales; f__[Mogibacteriaceae]; g__; s__
68251b3daa9a3a1f254c1f3a3250b08f	0	0	0	0	0	0	0	0	0	0	0	0	0	0	0	0	0	0	0	0	0	0	0	0	0	15	0	0	0	0	0	0	0	k__Bacteria; p__Bacteroidetes; c__Bacteroidia; o__Bacteroidales; f__S24-7; g__; s__
d166417518c217222f6e668c71467a93	0	0	0	0	0	0	0	0	0	0	0	0	0	0	0	0	0	0	0	0	0	0	0	0	0	15	0	0	0	0	0	0	0	k__Bacteria; p__Firmicutes; c__Clostridia; o__Clostridiales
08153fefe6e9bc90fb855fca341dbf2d	0	0	0	0	0	0	0	0	0	0	0	0	0	0	0	0	0	0	0	0	0	0	0	0	0	0	0	0	15	0	0	0	0	k__Bacteria; p__Firmicutes; c__Clostridia; o__Clostridiales; f__Lachnospiraceae; g__Coprococcus; s__
4b531c80cc0bd691594a2eaddec1ff38	0	0	0	0	0	0	0	0	0	0	0	0	0	0	0	0	0	0	0	0	0	0	0	0	0	0	0	0	0	0	15	0	0	k__Bacteria; p__Firmicutes; c__Bacilli; o__Lactobacillales; f__Lactobacillaceae; g__Lactobacillus; s__brevis
7a7e6818bbece106edb2ea6e26656980	0	0	0	0	0	0	0	0	0	0	0	0	0	0	0	0	0	0	0	0	0	0	0	0	0	0	0	0	0	0	15	0	0	k__Bacteria; p__Tenericutes; c__Mollicutes; o__RF39; f__; g__; s__
ee78d93a894a099277430a4fea95b8e8	14	0	0	0	0	0	0	0	0	0	0	0	0	0	0	0	0	0	0	0	0	0	0	0	0	0	0	0	0	0	0	0	0	k__Bacteria
ea1aa86b358603c566f19853a9890545	14	0	0	0	0	0	0	0	0	0	0	0	0	0	0	0	0	0	0	0	0	0	0	0	0	0	0	0	0	0	0	0	0	k__Bacteria; p__Tenericutes; c__Mollicutes; o__RF39; f__; g__; s__
d534d221da82229bf8e7d2715cf0581b	14	0	0	0	0	0	0	0	0	0	0	0	0	0	0	0	0	0	0	0	0	0	0	0	0	0	0	0	0	0	0	0	0	k__Bacteria; p__Firmicutes; c__Clostridia; o__Clostridiales; f__Ruminococcaceae
924cb365307e7f10cc64a33e3ea51647	14	0	0	0	0	0	0	0	0	0	0	0	0	0	0	0	0	0	0	0	0	0	0	0	0	0	0	0	0	0	0	0	0	k__Bacteria; p__Cyanobacteria; c__4C0d-2; o__YS2; f__; g__; s__
d0c6764918fb0341837be849c6281d92	14	0	0	0	0	0	0	0	0	0	0	0	0	0	0	0	0	0	0	0	0	0	0	0	0	0	0	0	0	0	0	0	0	k__Bacteria; p__Actinobacteria; c__Actinobacteria; o__Actinomycetales; f__Micrococcaceae; g__Micrococcus
e60e371fe68abdc28eb1310b229981f8	11	3	0	0	0	0	0	0	0	0	0	0	0	0	0	0	0	0	0	0	0	0	0	0	0	0	0	0	0	0	0	0	0	k__Bacteria
ec98a114ecd8e8e96c108c61ebc9a6fd	6	0	0	0	0	0	0	0	0	0	0	0	0	0	0	0	0	0	0	0	0	0	0	0	0	0	0	0	8	0	0	0	0	k__Bacteria; p__Proteobacteria; c__Betaproteobacteria; o__Burkholderiales; f__Alcaligenaceae; g__Sutterella; s__
05b424d6cc193d0a4c20f129f8a1276b	0	0	0	0	14	0	0	0	0	0	0	0	0	0	0	0	0	0	0	0	0	0	0	0	0	0	0	0	0	0	0	0	0	k__Bacteria; p__Actinobacteria; c__Actinobacteria; o__Actinomycetales; f__Corynebacteriaceae; g__Corynebacterium; s__
37b7ae2a6e8d43c7546bdbc89686b846	0	0	0	0	14	0	0	0	0	0	0	0	0	0	0	0	0	0	0	0	0	0	0	0	0	0	0	0	0	0	0	0	0	k__Bacteria; p__Firmicutes; c__Clostridia; o__Clostridiales; f__Lachnospiraceae; g__; s__
dfcb3fb4aa6f78d97d08d53ded7c9502	0	0	0	0	0	14	0	0	0	0	0	0	0	0	0	0	0	0	0	0	0	0	0	0	0	0	0	0	0	0	0	0	0	k__Bacteria; p__Bacteroidetes; c__Bacteroidia; o__Bacteroidales; f__Prevotellaceae; g__Prevotella; s__
f137297ebd9033bc96f3e13ca4728a93	0	0	0	0	0	14	0	0	0	0	0	0	0	0	0	0	0	0	0	0	0	0	0	0	0	0	0	0	0	0	0	0	0	k__Bacteria; p__Firmicutes; c__Clostridia; o__Clostridiales; f__Lachnospiraceae; g__; s__
54801ceaa8db8dc8d2bc4b8a4266e0c4	0	0	0	0	0	14	0	0	0	0	0	0	0	0	0	0	0	0	0	0	0	0	0	0	0	0	0	0	0	0	0	0	0	k__Bacteria; p__Actinobacteria; c__Actinobacteria; o__Actinomycetales; f__Corynebacteriaceae; g__Corynebacterium; s__
457f8c360089f655d17895268f42a078	0	0	0	0	0	0	0	14	0	0	0	0	0	0	0	0	0	0	0	0	0	0	0	0	0	0	0	0	0	0	0	0	0	k__Bacteria; p__Firmicutes; c__Clostridia; o__Clostridiales; f__; g__; s__
ee7b7dc322e9972320c1644e8cdbfc01	0	0	0	0	0	0	0	14	0	0	0	0	0	0	0	0	0	0	0	0	0	0	0	0	0	0	0	0	0	0	0	0	0	k__Bacteria; p__Firmicutes; c__Erysipelotrichi; o__Erysipelotrichales; f__Erysipelotrichaceae; g__[Eubacterium]; s__biforme
33d6f2128ac7cf80c84b4fd9188f0af5	0	0	0	0	0	0	0	14	0	0	0	0	0	0	0	0	0	0	0	0	0	0	0	0	0	0	0	0	0	0	0	0	0	k__Bacteria; p__Firmicutes; c__Clostridia; o__Clostridiales; f__Ruminococcaceae; g__; s__
03490abda098485af936cc328235f91f	0	0	0	0	0	0	0	0	14	0	0	0	0	0	0	0	0	0	0	0	0	0	0	0	0	0	0	0	0	0	0	0	0	k__Bacteria; p__Firmicutes; c__Clostridia; o__Clostridiales
6cfac6a3b11827a64de47ea7f6abe2c4	0	0	0	0	0	0	0	0	0	14	0	0	0	0	0	0	0	0	0	0	0	0	0	0	0	0	0	0	0	0	0	0	0	k__Bacteria; p__Firmicutes; c__Clostridia; o__Clostridiales; f__Lachnospiraceae; g__[Ruminococcus]; s__gnavus
a1bc566a821b14b729b812917cafc95b	0	0	0	0	0	0	0	0	0	14	0	0	0	0	0	0	0	0	0	0	0	0	0	0	0	0	0	0	0	0	0	0	0	k__Bacteria; p__Firmicutes; c__Clostridia; o__Clostridiales; f__Lachnospiraceae; g__Blautia; s__
9bbe3290a051d5187fc57fd83334baf8	0	0	0	0	0	0	0	0	0	0	14	0	0	0	0	0	0	0	0	0	0	0	0	0	0	0	0	0	0	0	0	0	0	k__Bacteria; p__Firmicutes; c__Clostridia; o__Clostridiales; f__Lachnospiraceae; g__; s__
3a36877317cdcefe220805ac16f8627c	0	0	0	0	0	0	0	0	0	0	0	0	14	0	0	0	0	0	0	0	0	0	0	0	0	0	0	0	0	0	0	0	0	k__Bacteria; p__Bacteroidetes; c__Bacteroidia; o__Bacteroidales; f__Rikenellaceae; g__; s__
ba3fba4afb1718013c0f0a4fa8f78659	0	0	0	0	0	0	0	0	0	0	0	0	14	0	0	0	0	0	0	0	0	0	0	0	0	0	0	0	0	0	0	0	0	k__Bacteria; p__Firmicutes; c__Clostridia; o__Clostridiales; f__Lachnospiraceae; g__; s__
3f20771a2f38805f7647d2f227f61ad9	0	0	0	0	0	0	0	0	0	0	0	0	14	0	0	0	0	0	0	0	0	0	0	0	0	0	0	0	0	0	0	0	0	k__Bacteria; p__Firmicutes; c__Clostridia; o__Clostridiales; f__Ruminococcaceae; g__; s__
c98d0739373e7e96750c3d61753acb98	0	0	0	0	0	0	0	0	0	0	0	0	0	0	14	0	0	0	0	0	0	0	0	0	0	0	0	0	0	0	0	0	0	k__Bacteria; p__Firmicutes; c__Clostridia; o__Clostridiales; f__; g__; s__
00e5d41ebc08afd718f62fb136f790d6	0	0	0	0	0	0	0	0	0	0	0	0	0	0	14	0	0	0	0	0	0	0	0	0	0	0	0	0	0	0	0	0	0	k__Bacteria; p__Cyanobacteria; c__4C0d-2; o__YS2; f__; g__; s__
eefa7e90eb05370f1ee2028f57f2097c	0	0	0	0	0	0	0	0	0	0	0	0	0	0	0	0	14	0	0	0	0	0	0	0	0	0	0	0	0	0	0	0	0	k__Bacteria; p__Tenericutes; c__Mollicutes; o__RF39; f__; g__; s__
0120a932511a19ee795f41887b378e86	0	0	0	0	0	0	0	0	0	0	0	0	0	0	0	0	14	0	0	0	0	0	0	0	0	0	0	0	0	0	0	0	0	k__Bacteria; p__Firmicutes; c__Clostridia; o__Clostridiales; f__Lachnospiraceae; g__Roseburia
bde56a9ca0cb9d952e7e36ddab987874	0	0	0	0	0	0	0	0	0	0	0	0	0	0	0	0	0	14	0	0	0	0	0	0	0	0	0	0	0	0	0	0	0	k__Bacteria; p__Firmicutes; c__Clostridia; o__Clostridiales; f__Christensenellaceae; g__; s__
439127f28fc4115286dcf9e79d6c2749	0	0	0	0	0	0	0	0	0	0	0	0	0	0	0	0	0	0	14	0	0	0	0	0	0	0	0	0	0	0	0	0	0	k__Bacteria; p__Cyanobacteria; c__4C0d-2; o__YS2; f__; g__; s__
fd4b8055e796a7bc11b83475b1fbfb25	0	0	0	0	0	0	0	0	0	0	0	0	0	0	0	0	0	0	0	14	0	0	0	0	0	0	0	0	0	0	0	0	0	k__Bacteria; p__Firmicutes; c__Clostridia; o__Clostridiales; f__Lachnospiraceae
33a76beb09dfa9278ddf58ddba986eb8	0	0	0	0	0	0	0	0	0	0	0	0	0	0	0	0	0	0	0	14	0	0	0	0	0	0	0	0	0	0	0	0	0	k__Bacteria; p__Firmicutes; c__Clostridia; o__Clostridiales; f__Ruminococcaceae; g__Oscillospira; s__
68ebaacf20335be35f61fc811f72073b	0	0	0	0	0	0	0	0	0	0	0	0	0	0	0	0	0	0	0	14	0	0	0	0	0	0	0	0	0	0	0	0	0	k__Bacteria; p__Firmicutes; c__Clostridia; o__Clostridiales; f__; g__; s__
b1752fdc04e8b4f85aabc978ac5ed467	0	0	0	0	0	0	0	0	0	0	0	0	0	0	0	0	0	0	0	14	0	0	0	0	0	0	0	0	0	0	0	0	0	k__Bacteria; p__Firmicutes; c__Clostridia; o__Clostridiales; f__Lachnospiraceae; g__Blautia; s__
d4d6f651b311f606d3a72a5ff557aa96	0	0	0	0	0	0	0	0	0	0	0	0	0	0	0	0	0	0	0	0	14	0	0	0	0	0	0	0	0	0	0	0	0	k__Bacteria; p__Firmicutes; c__Clostridia; o__Clostridiales; f__Ruminococcaceae; g__Ruminococcus; s__
3a0b2186cdf246c794a5bc70b86e19b5	0	0	0	0	0	0	0	0	0	0	0	0	0	0	0	0	0	0	0	0	14	0	0	0	0	0	0	0	0	0	0	0	0	k__Bacteria; p__Firmicutes; c__Clostridia; o__Clostridiales; f__; g__; s__
693f85cb13388607ac49907f7dfaef27	0	0	0	0	0	0	0	0	0	0	0	0	0	0	0	0	0	0	0	0	14	0	0	0	0	0	0	0	0	0	0	0	0	k__Bacteria; p__Bacteroidetes; c__Bacteroidia; o__Bacteroidales; f__Bacteroidaceae; g__Bacteroides; s__
5c630b7f6f1a28a5ff5e888bed4653bd	0	0	0	0	0	0	0	0	0	0	0	0	0	0	0	0	0	0	0	0	0	14	0	0	0	0	0	0	0	0	0	0	0	k__Bacteria; p__Firmicutes; c__Clostridia; o__Clostridiales
7a037f7deea41bf469e99af2699f819d	0	0	0	0	0	0	0	0	0	0	0	0	0	0	0	0	0	0	0	0	0	0	14	0	0	0	0	0	0	0	0	0	0	k__Bacteria; p__Firmicutes; c__Clostridia; o__Clostridiales
92e95a3f3180fc15f4fdf71f901ce886	0	0	0	0	0	0	0	0	0	0	0	0	0	0	0	0	0	0	0	0	0	0	14	0	0	0	0	0	0	0	0	0	0	k__Bacteria; p__Firmicutes; c__Clostridia; o__Clostridiales
d8d5b9b07f8898b56fd2714b69a80085	0	0	0	0	0	0	0	0	0	0	0	0	0	0	0	0	0	0	0	0	0	0	14	0	0	0	0	0	0	0	0	0	0	k__Bacteria; p__Actinobacteria; c__Coriobacteriia; o__Coriobacteriales; f__Coriobacteriaceae; g__Collinsella; s__
bd6dd9c3523831db17ae7e47f4b8bf78	0	0	0	0	0	0	0	0	0	0	0	0	0	0	0	0	0	0	0	0	0	0	14	0	0	0	0	0	0	0	0	0	0	k__Bacteria; p__Tenericutes; c__Mollicutes; o__RF39; f__; g__; s__
b8e934a453461ef7c69e561fbe2794dd	0	0	0	0	0	0	0	0	0	0	0	0	0	0	0	0	0	0	0	0	0	0	0	14	0	0	0	0	0	0	0	0	0	k__Bacteria; p__Firmicutes; c__Clostridia; o__Clostridiales; f__Ruminococcaceae; g__; s__
e66d722976d24d9b90b64547e97ec629	0	0	0	0	0	0	0	0	0	0	0	0	0	0	0	0	0	0	0	0	0	0	0	5	0	0	0	0	0	0	9	0	0	k__Bacteria; p__Bacteroidetes; c__Bacteroidia; o__Bacteroidales; f__Prevotellaceae; g__Prevotella; s__
cabfaf51065b11f5db341c6a69f2bf75	0	0	0	0	0	0	0	0	0	0	0	0	0	0	0	0	0	0	0	0	0	0	0	0	14	0	0	0	0	0	0	0	0	k__Bacteria; p__Firmicutes; c__Clostridia; o__Clostridiales; f__Ruminococcaceae; g__; s__
ea94f7f7622271e8ff7aef493f19dd4b	0	0	0	0	0	0	0	0	0	0	0	0	0	0	0	0	0	0	0	0	0	0	0	0	0	14	0	0	0	0	0	0	0	k__Bacteria; p__Cyanobacteria; c__4C0d-2; o__YS2; f__; g__; s__
b5568ed4ac22220ff5ff77789c856275	0	0	0	0	0	0	0	0	0	0	0	0	0	0	0	0	0	0	0	0	0	0	0	0	0	14	0	0	0	0	0	0	0	k__Bacteria; p__Firmicutes; c__Clostridia; o__Clostridiales; f__Christensenellaceae; g__; s__
2d30d894989dffb5224f703f97ec6fc5	0	0	0	0	0	0	0	0	0	0	0	0	0	0	0	0	0	0	0	0	0	0	0	0	0	8	0	0	0	0	0	6	0	k__Bacteria; p__Actinobacteria; c__Actinobacteria; o__Actinomycetales; f__Brevibacteriaceae; g__Brevibacterium; s__paucivorans
5ab947faf9268049db49a2ea694a8690	0	0	0	0	0	0	0	0	0	0	0	0	0	0	0	0	0	0	0	0	0	0	0	0	0	0	14	0	0	0	0	0	0	k__Bacteria; p__Firmicutes; c__Clostridia; o__Clostridiales; f__; g__; s__
52223e2da878a0fac49ce011f7d54821	0	0	0	0	0	0	0	0	0	0	0	0	0	0	0	0	0	0	0	0	0	0	0	0	0	0	0	14	0	0	0	0	0	k__Bacteria; p__Firmicutes; c__Clostridia; o__Clostridiales
8677bcc17ea351cdbc4e2f001e2f804a	0	0	0	0	0	0	0	0	0	0	0	0	0	0	0	0	0	0	0	0	0	0	0	0	0	0	0	14	0	0	0	0	0	k__Bacteria; p__Firmicutes; c__Clostridia; o__Clostridiales; f__; g__; s__
d7f81b765ac78f9f3abf7b384d44af49	0	0	0	0	0	0	0	0	0	0	0	0	0	0	0	0	0	0	0	0	0	0	0	0	0	0	0	14	0	0	0	0	0	k__Bacteria; p__Firmicutes; c__Clostridia; o__Clostridiales
1b99f80fdc2dc0f5f0590f239258c249	0	0	0	0	0	0	0	0	0	0	0	0	0	0	0	0	0	0	0	0	0	0	0	0	0	0	0	14	0	0	0	0	0	k__Bacteria; p__Firmicutes; c__Clostridia; o__Clostridiales
2d223180c91895c2fe1e861363ad06ec	0	0	0	0	0	0	0	0	0	0	0	0	0	0	0	0	0	0	0	0	0	0	0	0	0	0	0	14	0	0	0	0	0	k__Bacteria; p__Firmicutes; c__Bacilli; o__Lactobacillales; f__Lactobacillaceae; g__Lactobacillus; s__
d4504579731403106dbd5b9202f9f1de	0	0	0	0	0	0	0	0	0	0	0	0	0	0	0	0	0	0	0	0	0	0	0	0	0	0	0	14	0	0	0	0	0	k__Bacteria; p__Firmicutes; c__Erysipelotrichi; o__Erysipelotrichales; f__Erysipelotrichaceae; g__Allobaculum; s__
55e13bd699bb99da54e4c9b57b8f3f32	0	0	0	0	0	0	0	0	0	0	0	0	0	0	0	0	0	0	0	0	0	0	0	0	0	0	0	0	14	0	0	0	0	k__Bacteria; p__Firmicutes; c__Clostridia; o__Clostridiales; f__; g__; s__
ab40d33d429380bda92ff3706a1f4614	0	0	0	0	0	0	0	0	0	0	0	0	0	0	0	0	0	0	0	0	0	0	0	0	0	0	0	0	0	0	14	0	0	k__Bacteria; p__Tenericutes; c__Mollicutes; o__RF39; f__; g__; s__
ad95b11d98dcaba2196a492e70f0b5bf	0	0	0	0	0	0	0	0	0	0	0	0	0	0	0	0	0	0	0	0	0	0	0	0	0	0	0	0	0	0	14	0	0	k__Bacteria; p__Proteobacteria; c__Betaproteobacteria; o__Burkholderiales; f__Alcaligenaceae; g__Sutterella; s__
599c550e5b68374576c2e649a2ad650b	0	0	0	0	0	0	0	0	0	0	0	0	0	0	0	0	0	0	0	0	0	0	0	0	0	0	0	0	0	0	14	0	0	k__Bacteria; p__Firmicutes; c__Clostridia; o__Clostridiales; f__Ruminococcaceae
248e7392cd08ec9638e7e3ef9044e3e1	0	0	0	0	0	0	0	0	0	0	0	0	0	0	0	0	0	0	0	0	0	0	0	0	0	0	0	0	0	0	14	0	0	k__Bacteria; p__Firmicutes; c__Bacilli; o__Lactobacillales; f__Lactobacillaceae; g__Pediococcus
cdaad15dc8ca2c27c3200834e29cc0f5	0	0	0	0	0	0	0	0	0	0	0	0	0	0	0	0	0	0	0	0	0	0	0	0	0	0	0	0	0	0	14	0	0	k__Bacteria; p__Synergistetes; c__Synergistia; o__Synergistales; f__Synergistaceae; g__; s__
c4ec6776769b3ecc9afa17de171df60d	0	0	0	0	0	0	0	0	0	0	0	0	0	0	0	0	0	0	0	0	0	0	0	0	0	0	0	0	0	0	0	14	0	k__Bacteria; p__Firmicutes; c__Clostridia; o__Clostridiales; f__; g__; s__
0e329943d6b9df93b32a6d4e4de82c6f	0	0	0	0	0	0	0	0	0	0	0	0	0	0	0	0	0	0	0	0	0	0	0	0	0	0	0	0	0	0	0	0	14	k__Bacteria; p__Firmicutes; c__Clostridia; o__Clostridiales; f__; g__; s__
96f32d0db2ba8044167d3ef7565b5c7c	13	0	0	0	0	0	0	0	0	0	0	0	0	0	0	0	0	0	0	0	0	0	0	0	0	0	0	0	0	0	0	0	0	k__Bacteria; p__Bacteroidetes; c__Bacteroidia; o__Bacteroidales; f__Porphyromonadaceae; g__Parabacteroides
b0caeda8ce489c53ed03f8fa86358379	13	0	0	0	0	0	0	0	0	0	0	0	0	0	0	0	0	0	0	0	0	0	0	0	0	0	0	0	0	0	0	0	0	k__Bacteria; p__Bacteroidetes; c__Bacteroidia; o__Bacteroidales; f__Prevotellaceae; g__Prevotella; s__
0eccf3b117ce656642708d8921bd0857	13	0	0	0	0	0	0	0	0	0	0	0	0	0	0	0	0	0	0	0	0	0	0	0	0	0	0	0	0	0	0	0	0	k__Bacteria; p__Firmicutes; c__Clostridia; o__Clostridiales; f__; g__; s__
b4b3121eca81e2c504a2a368768eedce	0	13	0	0	0	0	0	0	0	0	0	0	0	0	0	0	0	0	0	0	0	0	0	0	0	0	0	0	0	0	0	0	0	k__Bacteria; p__Firmicutes; c__Clostridia; o__Clostridiales; f__Peptostreptococcaceae
c3fe857c510ccc34f8d1290a6d744e61	0	0	13	0	0	0	0	0	0	0	0	0	0	0	0	0	0	0	0	0	0	0	0	0	0	0	0	0	0	0	0	0	0	k__Bacteria; p__Actinobacteria; c__Actinobacteria; o__Actinomycetales; f__Micrococcaceae; g__Kocuria; s__rhizophila
e64b724212e4aa427f0e86bad609a61b	0	0	0	0	13	0	0	0	0	0	0	0	0	0	0	0	0	0	0	0	0	0	0	0	0	0	0	0	0	0	0	0	0	k__Bacteria; p__Firmicutes; c__Clostridia; o__Clostridiales; f__Dehalobacteriaceae; g__Dehalobacterium; s__
cc50c195f4836ce208ce9c46fbeb527d	0	0	0	0	13	0	0	0	0	0	0	0	0	0	0	0	0	0	0	0	0	0	0	0	0	0	0	0	0	0	0	0	0	k__Bacteria; p__Firmicutes; c__Clostridia; o__Clostridiales; f__; g__; s__
3068e88c402743656a8f3e69562f8c83	0	0	0	0	0	0	0	13	0	0	0	0	0	0	0	0	0	0	0	0	0	0	0	0	0	0	0	0	0	0	0	0	0	k__Bacteria; p__Bacteroidetes; c__Bacteroidia; o__Bacteroidales; f__[Odoribacteraceae]; g__Butyricimonas; s__
a1bf81984200fff10df4cdc840d21bc4	0	0	0	0	0	0	0	6	0	0	0	0	0	0	0	0	0	0	0	0	0	0	0	0	0	7	0	0	0	0	0	0	0	k__Bacteria; p__Bacteroidetes; c__Bacteroidia; o__Bacteroidales; f__Prevotellaceae; g__Prevotella; s__melaninogenica
4e492df81b0ec0cbe843083f8c0ede85	0	0	0	0	0	0	0	4	0	0	0	0	0	0	0	0	4	0	0	0	0	5	0	0	0	0	0	0	0	0	0	0	0	k__Bacteria; p__Actinobacteria; c__Actinobacteria; o__Actinomycetales; f__Propionibacteriaceae; g__Propionimicrobium; s__lymphophilum
b31946552035897e80632c6439594f96	0	0	0	0	0	0	0	0	13	0	0	0	0	0	0	0	0	0	0	0	0	0	0	0	0	0	0	0	0	0	0	0	0	k__Bacteria; p__Firmicutes; c__Clostridia; o__Clostridiales; f__Lachnospiraceae
899c6340c938b70fd10cf5332e68d0d6	0	0	0	0	0	0	0	0	13	0	0	0	0	0	0	0	0	0	0	0	0	0	0	0	0	0	0	0	0	0	0	0	0	k__Bacteria; p__Bacteroidetes; c__Bacteroidia; o__Bacteroidales; f__Prevotellaceae; g__Prevotella; s__
bc03ef9e43f12917ef6f5930f0086421	0	0	0	0	0	0	0	0	13	0	0	0	0	0	0	0	0	0	0	0	0	0	0	0	0	0	0	0	0	0	0	0	0	k__Bacteria; p__Firmicutes; c__Clostridia; o__Clostridiales; f__Lachnospiraceae; g__Coprococcus; s__
d30db206b279f6cdd5a37a41cd2ae320	0	0	0	0	0	0	0	0	13	0	0	0	0	0	0	0	0	0	0	0	0	0	0	0	0	0	0	0	0	0	0	0	0	k__Bacteria; p__Proteobacteria; c__Alphaproteobacteria; o__RF32; f__; g__; s__
e62189703816680ad0d2ef837f40442a	0	0	0	0	0	0	0	0	13	0	0	0	0	0	0	0	0	0	0	0	0	0	0	0	0	0	0	0	0	0	0	0	0	k__Bacteria; p__Firmicutes; c__Clostridia; o__Clostridiales
dc77e8cd86567dfb840d953df32ccfe5	0	0	0	0	0	0	0	0	0	13	0	0	0	0	0	0	0	0	0	0	0	0	0	0	0	0	0	0	0	0	0	0	0	k__Bacteria; p__Firmicutes; c__Clostridia; o__Clostridiales; f__[Mogibacteriaceae]; g__; s__
439c0fd1fae088b69bf2e6c525aa4370	0	0	0	0	0	0	0	0	0	13	0	0	0	0	0	0	0	0	0	0	0	0	0	0	0	0	0	0	0	0	0	0	0	k__Bacteria; p__Firmicutes; c__Clostridia; o__Clostridiales; f__; g__; s__
5692907adb7571522ef0093652d0a717	0	0	0	0	0	0	0	0	0	13	0	0	0	0	0	0	0	0	0	0	0	0	0	0	0	0	0	0	0	0	0	0	0	k__Bacteria; p__Firmicutes; c__Clostridia; o__Clostridiales
0455cf0ea7d91b74645ce1680de09a5a	0	0	0	0	0	0	0	0	0	13	0	0	0	0	0	0	0	0	0	0	0	0	0	0	0	0	0	0	0	0	0	0	0	k__Bacteria; p__Proteobacteria; c__Alphaproteobacteria; o__RF32; f__; g__; s__
92fb594917d64e7525b9eab1f6668325	0	0	0	0	0	0	0	0	0	13	0	0	0	0	0	0	0	0	0	0	0	0	0	0	0	0	0	0	0	0	0	0	0	k__Bacteria; p__Bacteroidetes; c__Bacteroidia; o__Bacteroidales; f__S24-7; g__; s__
5fc8666b0fae39fb1b2f7a6a99aba961	0	0	0	0	0	0	0	0	0	0	13	0	0	0	0	0	0	0	0	0	0	0	0	0	0	0	0	0	0	0	0	0	0	k__Bacteria; p__Firmicutes; c__Clostridia; o__Clostridiales; f__Lachnospiraceae; g__[Ruminococcus]; s__gnavus
a281d7465e0ae981e4da9fd7da49b4f0	0	0	0	0	0	0	0	0	0	0	13	0	0	0	0	0	0	0	0	0	0	0	0	0	0	0	0	0	0	0	0	0	0	k__Bacteria; p__Firmicutes; c__Clostridia; o__Clostridiales; f__Ruminococcaceae; g__Ruminococcus; s__
19fbb85e1cf5e02b3abbfdfdccd1820f	0	0	0	0	0	0	0	0	0	0	0	0	13	0	0	0	0	0	0	0	0	0	0	0	0	0	0	0	0	0	0	0	0	k__Bacteria; p__Firmicutes; c__Clostridia; o__Clostridiales; f__; g__; s__
9fce1083dd11ae5eec62cc10da112b0c	0	0	0	0	0	0	0	0	0	0	0	0	0	13	0	0	0	0	0	0	0	0	0	0	0	0	0	0	0	0	0	0	0	k__Bacteria; p__Firmicutes; c__Clostridia; o__Clostridiales; f__Clostridiaceae; g__Candidatus Arthromitus; s__
fdadfb86513064caec09a3754aae49a8	0	0	0	0	0	0	0	0	0	0	0	0	0	0	13	0	0	0	0	0	0	0	0	0	0	0	0	0	0	0	0	0	0	k__Bacteria; p__Bacteroidetes; c__Bacteroidia; o__Bacteroidales; f__Prevotellaceae; g__Prevotella; s__
7e16203687d7feb7b2707309d63ec51c	0	0	0	0	0	0	0	0	0	0	0	0	0	0	13	0	0	0	0	0	0	0	0	0	0	0	0	0	0	0	0	0	0	k__Bacteria; p__Cyanobacteria; c__4C0d-2; o__YS2; f__; g__; s__
4adf1a746cfdcd451c8386403cda4ce7	0	0	0	0	0	0	0	0	0	0	0	0	0	0	13	0	0	0	0	0	0	0	0	0	0	0	0	0	0	0	0	0	0	k__Bacteria; p__Firmicutes; c__Clostridia; o__Clostridiales; f__Lachnospiraceae; g__Blautia; s__
53f97f8a211602d167cb48d6a12a63b3	0	0	0	0	0	0	0	0	0	0	0	0	0	0	13	0	0	0	0	0	0	0	0	0	0	0	0	0	0	0	0	0	0	k__Bacteria; p__Firmicutes; c__Clostridia; o__Clostridiales; f__Ruminococcaceae; g__; s__
be39991d7f88f142c56833c6b0cbf4eb	0	0	0	0	0	0	0	0	0	0	0	0	0	0	0	13	0	0	0	0	0	0	0	0	0	0	0	0	0	0	0	0	0	k__Bacteria; p__Proteobacteria; c__Deltaproteobacteria; o__Desulfovibrionales; f__Desulfovibrionaceae; g__Desulfovibrio; s__
b494abebdfae9f429bafb8ef427e8809	0	0	0	0	0	0	0	0	0	0	0	0	0	0	0	0	13	0	0	0	0	0	0	0	0	0	0	0	0	0	0	0	0	k__Bacteria; p__Firmicutes; c__Clostridia; o__Clostridiales; f__Ruminococcaceae; g__Oscillospira; s__
38889ba3a27b5a136f0dd40a8a241d47	0	0	0	0	0	0	0	0	0	0	0	0	0	0	0	0	13	0	0	0	0	0	0	0	0	0	0	0	0	0	0	0	0	k__Bacteria; p__Bacteroidetes; c__Bacteroidia; o__Bacteroidales; f__Rikenellaceae; g__; s__
8e6b7b6d2194f3fe7c90af8081d09e84	0	0	0	0	0	0	0	0	0	0	0	0	0	0	0	0	13	0	0	0	0	0	0	0	0	0	0	0	0	0	0	0	0	k__Bacteria; p__Firmicutes; c__Clostridia; o__Clostridiales
a8ba5910951b2fa008cb8d139b5d5a13	0	0	0	0	0	0	0	0	0	0	0	0	0	0	0	0	0	13	0	0	0	0	0	0	0	0	0	0	0	0	0	0	0	k__Bacteria; p__Firmicutes; c__Clostridia; o__Clostridiales; f__Lachnospiraceae; g__Blautia; s__
7835637f1a2d12abf8c91e9b114921c6	0	0	0	0	0	0	0	0	0	0	0	0	0	0	0	0	0	0	0	13	0	0	0	0	0	0	0	0	0	0	0	0	0	k__Bacteria; p__Firmicutes; c__Clostridia; o__Clostridiales; f__Peptostreptococcaceae
2c073fd2d779e1a8b51c48cbfcc03218	0	0	0	0	0	0	0	0	0	0	0	0	0	0	0	0	0	0	0	13	0	0	0	0	0	0	0	0	0	0	0	0	0	k__Bacteria; p__Firmicutes; c__Clostridia; o__Clostridiales; f__Lachnospiraceae
3382f0d9242d33c5fd16b3afb1d71500	0	0	0	0	0	0	0	0	0	0	0	0	0	0	0	0	0	0	0	13	0	0	0	0	0	0	0	0	0	0	0	0	0	k__Bacteria; p__Firmicutes; c__Clostridia; o__Clostridiales; f__Lachnospiraceae
da7a69fe40fe338f03bc73d4003feba1	0	0	0	0	0	0	0	0	0	0	0	0	0	0	0	0	0	0	0	13	0	0	0	0	0	0	0	0	0	0	0	0	0	k__Bacteria; p__Firmicutes; c__Clostridia; o__Clostridiales; f__Lachnospiraceae; g__Coprococcus; s__
05b8db5ca9fc552a5778a34bb646ef0e	0	0	0	0	0	0	0	0	0	0	0	0	0	0	0	0	0	0	0	13	0	0	0	0	0	0	0	0	0	0	0	0	0	k__Bacteria; p__Proteobacteria; c__Gammaproteobacteria; o__Aeromonadales; f__Succinivibrionaceae; g__Succinivibrio; s__
3610a07345724df49e38cfb2312ea7d6	0	0	0	0	0	0	0	0	0	0	0	0	0	0	0	0	0	0	0	13	0	0	0	0	0	0	0	0	0	0	0	0	0	k__Bacteria; p__Bacteroidetes; c__Bacteroidia; o__Bacteroidales; f__S24-7; g__; s__
af0d565b15c276c58fa89f611aece50a	0	0	0	0	0	0	0	0	0	0	0	0	0	0	0	0	0	0	0	0	13	0	0	0	0	0	0	0	0	0	0	0	0	k__Bacteria; p__Firmicutes; c__Clostridia; o__Clostridiales; f__Lachnospiraceae; g__; s__
a46dd84db183132ed2a97bcbc46bbdfa	0	0	0	0	0	0	0	0	0	0	0	0	0	0	0	0	0	0	0	0	13	0	0	0	0	0	0	0	0	0	0	0	0	k__Bacteria; p__Firmicutes; c__Clostridia; o__Clostridiales; f__; g__; s__
af17b20e60ceeda417d053d672e06238	0	0	0	0	0	0	0	0	0	0	0	0	0	0	0	0	0	0	0	0	13	0	0	0	0	0	0	0	0	0	0	0	0	k__Bacteria; p__Tenericutes; c__Mollicutes; o__RF39; f__; g__; s__
9b7fc9ffdb71a344f2c54f39785e2644	0	0	0	0	0	0	0	0	0	0	0	0	0	0	0	0	0	0	0	0	6	7	0	0	0	0	0	0	0	0	0	0	0	k__Bacteria; p__Firmicutes; c__Clostridia; o__Clostridiales; f__[Mogibacteriaceae]; g__; s__
cd64ddca1b916423344dccde828fe237	0	0	0	0	0	0	0	0	0	0	0	0	0	0	0	0	0	0	0	0	0	0	13	0	0	0	0	0	0	0	0	0	0	k__Bacteria; p__Bacteroidetes; c__Bacteroidia; o__Bacteroidales; f__[Odoribacteraceae]; g__Odoribacter; s__
2c43ac083a1d51a0840981abc95c4c69	0	0	0	0	0	0	0	0	0	0	0	0	0	0	0	0	0	0	0	0	0	0	13	0	0	0	0	0	0	0	0	0	0	k__Bacteria; p__Firmicutes; c__Clostridia; o__Clostridiales; f__Lachnospiraceae
b476c2b07481d0733d6666cb440326f9	0	0	0	0	0	0	0	0	0	0	0	0	0	0	0	0	0	0	0	0	0	0	13	0	0	0	0	0	0	0	0	0	0	k__Bacteria; p__Firmicutes; c__Clostridia; o__Clostridiales; f__Lachnospiraceae
6dd404ef85ce910f3d2f601bca722a29	0	0	0	0	0	0	0	0	0	0	0	0	0	0	0	0	0	0	0	0	0	0	13	0	0	0	0	0	0	0	0	0	0	k__Bacteria; p__Firmicutes; c__Clostridia; o__Clostridiales; f__; g__; s__
e4e65dfcfb9056f0b8fbfac53ed5b172	0	0	0	0	0	0	0	0	0	0	0	0	0	0	0	0	0	0	0	0	0	0	0	13	0	0	0	0	0	0	0	0	0	k__Bacteria; p__Firmicutes; c__Clostridia; o__Clostridiales; f__Christensenellaceae; g__; s__
a913953cad42af76654f3e0ed600d2d7	0	0	0	0	0	0	0	0	0	0	0	0	0	0	0	0	0	0	0	0	0	0	0	13	0	0	0	0	0	0	0	0	0	k__Bacteria; p__Firmicutes; c__Clostridia; o__Clostridiales
2450a79c0721473c693ced672a03ff83	0	0	0	0	0	0	0	0	0	0	0	0	0	0	0	0	0	0	0	0	0	0	0	13	0	0	0	0	0	0	0	0	0	k__Bacteria; p__Firmicutes; c__Clostridia; o__Clostridiales; f__; g__; s__
b7d3d6906a1a9d945234b0d0d7f335f7	0	0	0	0	0	0	0	0	0	0	0	0	0	0	0	0	0	0	0	0	0	0	0	0	13	0	0	0	0	0	0	0	0	k__Bacteria; p__Firmicutes; c__Clostridia; o__Clostridiales; f__Lachnospiraceae; g__Dorea; s__
deccbbfe82f3e695f5c34ea3d68df399	0	0	0	0	0	0	0	0	0	0	0	0	0	0	0	0	0	0	0	0	0	0	0	0	13	0	0	0	0	0	0	0	0	k__Bacteria; p__Tenericutes; c__Mollicutes; o__RF39; f__; g__; s__
91d08dd814a27e733e2c3ab474fb22bf	0	0	0	0	0	0	0	0	0	0	0	0	0	0	0	0	0	0	0	0	0	0	0	0	13	0	0	0	0	0	0	0	0	k__Bacteria; p__Bacteroidetes; c__Bacteroidia; o__Bacteroidales; f__Rikenellaceae; g__; s__
41a6a5b489e7f21262e13f8aa7afcea5	0	0	0	0	0	0	0	0	0	0	0	0	0	0	0	0	0	0	0	0	0	0	0	0	0	13	0	0	0	0	0	0	0	k__Bacteria; p__Firmicutes; c__Clostridia; o__Clostridiales
3fe74aa652ab4c77edf36daa8ffe8890	0	0	0	0	0	0	0	0	0	0	0	0	0	0	0	0	0	0	0	0	0	0	0	0	0	13	0	0	0	0	0	0	0	k__Bacteria; p__Firmicutes; c__Clostridia; o__Clostridiales; f__Lachnospiraceae; g__; s__
af44aabaf3f48c0571149f36bda6c846	0	0	0	0	0	0	0	0	0	0	0	0	0	0	0	0	0	0	0	0	0	0	0	0	0	13	0	0	0	0	0	0	0	k__Bacteria; p__Tenericutes; c__Mollicutes; o__RF39; f__; g__; s__
3646ae9f2e9842008babe36b14186b78	0	0	0	0	0	0	0	0	0	0	0	0	0	0	0	0	0	0	0	0	0	0	0	0	0	13	0	0	0	0	0	0	0	k__Bacteria; p__Bacteroidetes; c__Bacteroidia; o__Bacteroidales; f__Bacteroidaceae; g__Bacteroides; s__
04e88f89a9d6b9e554e87df9171434cd	0	0	0	0	0	0	0	0	0	0	0	0	0	0	0	0	0	0	0	0	0	0	0	0	0	0	0	13	0	0	0	0	0	k__Bacteria; p__Firmicutes; c__Clostridia; o__Clostridiales; f__Lachnospiraceae; g__Defluviitalea; s__saccharophila
8d2951909529e0ea12b2ece49b116990	0	0	0	0	0	0	0	0	0	0	0	0	0	0	0	0	0	0	0	0	0	0	0	0	0	0	0	13	0	0	0	0	0	k__Bacteria; p__Firmicutes; c__Clostridia; o__Clostridiales; f__; g__; s__
fe77c784c096432eefaceb7840aa6429	0	0	0	0	0	0	0	0	0	0	0	0	0	0	0	0	0	0	0	0	0	0	0	0	0	0	0	13	0	0	0	0	0	k__Bacteria; p__Firmicutes; c__Clostridia; o__Clostridiales
936e35f3000bfda54d620fdcb3809b2b	0	0	0	0	0	0	0	0	0	0	0	0	0	0	0	0	0	0	0	0	0	0	0	0	0	0	0	0	13	0	0	0	0	k__Bacteria; p__Bacteroidetes; c__Bacteroidia; o__Bacteroidales; f__[Odoribacteraceae]; g__Odoribacter; s__
05f6728fb526b8f5fc354ac218a03a22	0	0	0	0	0	0	0	0	0	0	0	0	0	0	0	0	0	0	0	0	0	0	0	0	0	0	0	0	13	0	0	0	0	k__Bacteria; p__Firmicutes; c__Clostridia; o__Clostridiales; f__Ruminococcaceae; g__Ruminococcus; s__callidus
af13bb75b5f0cb907a6d28df546be5e8	0	0	0	0	0	0	0	0	0	0	0	0	0	0	0	0	0	0	0	0	0	0	0	0	0	0	0	0	0	0	13	0	0	k__Bacteria; p__Firmicutes; c__Clostridia; o__Clostridiales; f__; g__; s__
a9c454c8129f802f27dd2aaa8725df0b	0	0	0	0	0	0	0	0	0	0	0	0	0	0	0	0	0	0	0	0	0	0	0	0	0	0	0	0	0	0	13	0	0	k__Bacteria; p__Bacteroidetes; c__Bacteroidia; o__Bacteroidales; f__; g__; s__
fac2bdb7b2ec9569de1feb6b8f7a7ee7	0	0	0	0	0	0	0	0	0	0	0	0	0	0	0	0	0	0	0	0	0	0	0	0	0	0	0	0	0	0	0	13	0	k__Bacteria; p__Firmicutes; c__Clostridia; o__Clostridiales; f__; g__; s__
6547dcaab695634c84e70a14a0cb5372	12	0	0	0	0	0	0	0	0	0	0	0	0	0	0	0	0	0	0	0	0	0	0	0	0	0	0	0	0	0	0	0	0	k__Bacteria; p__Firmicutes; c__Clostridia; o__Clostridiales
6bfafadd74bc36292e1f5ebffbd57a44	12	0	0	0	0	0	0	0	0	0	0	0	0	0	0	0	0	0	0	0	0	0	0	0	0	0	0	0	0	0	0	0	0	k__Bacteria; p__Bacteroidetes; c__Bacteroidia; o__Bacteroidales; f__Bacteroidaceae; g__Bacteroides; s__
6226e1eb78476ffd905a7f0f16e09145	12	0	0	0	0	0	0	0	0	0	0	0	0	0	0	0	0	0	0	0	0	0	0	0	0	0	0	0	0	0	0	0	0	k__Bacteria; p__Firmicutes; c__Clostridia; o__Clostridiales; f__Lachnospiraceae; g__Clostridium
16aea3434db217c7cad7301546cc3fbe	12	0	0	0	0	0	0	0	0	0	0	0	0	0	0	0	0	0	0	0	0	0	0	0	0	0	0	0	0	0	0	0	0	k__Bacteria; p__Proteobacteria; c__Gammaproteobacteria; o__Pseudomonadales; f__Pseudomonadaceae; g__Pseudomonas; s__
8b839b1286e86c18c7d1a1ce1c7ad7e9	0	12	0	0	0	0	0	0	0	0	0	0	0	0	0	0	0	0	0	0	0	0	0	0	0	0	0	0	0	0	0	0	0	k__Bacteria; p__Bacteroidetes; c__Bacteroidia; o__Bacteroidales; f__[Odoribacteraceae]; g__Butyricimonas; s__
8363ed8e4424bcd8469ee7530272fd8e	0	0	12	0	0	0	0	0	0	0	0	0	0	0	0	0	0	0	0	0	0	0	0	0	0	0	0	0	0	0	0	0	0	k__Bacteria; p__Actinobacteria; c__Actinobacteria; o__Actinomycetales; f__Dermacoccaceae; g__Dermacoccus; s__
a3b34d9322ce84e878a661ddce431c35	0	0	12	0	0	0	0	0	0	0	0	0	0	0	0	0	0	0	0	0	0	0	0	0	0	0	0	0	0	0	0	0	0	k__Bacteria; p__Firmicutes; c__Clostridia; o__Clostridiales
62be82a594463e2324f464fac08b090b	0	0	0	0	12	0	0	0	0	0	0	0	0	0	0	0	0	0	0	0	0	0	0	0	0	0	0	0	0	0	0	0	0	k__Bacteria; p__Firmicutes; c__Erysipelotrichi; o__Erysipelotrichales; f__Erysipelotrichaceae; g__; s__
0c60eb36ed775aa96d9fd5997db9c457	0	0	0	0	8	0	0	0	0	0	0	0	0	0	0	4	0	0	0	0	0	0	0	0	0	0	0	0	0	0	0	0	0	k__Bacteria; p__Firmicutes; c__Clostridia; o__Clostridiales; f__Lachnospiraceae
a8e977b11bb9f58a4ae4fdb9e6dad5e8	0	0	0	0	0	0	12	0	0	0	0	0	0	0	0	0	0	0	0	0	0	0	0	0	0	0	0	0	0	0	0	0	0	k__Bacteria; p__Bacteroidetes; c__Bacteroidia; o__Bacteroidales; f__Prevotellaceae; g__Prevotella; s__
84ed58403ad742cd48660fccedaea7da	0	0	0	0	0	0	0	12	0	0	0	0	0	0	0	0	0	0	0	0	0	0	0	0	0	0	0	0	0	0	0	0	0	k__Bacteria; p__Firmicutes; c__Clostridia; o__Clostridiales; f__; g__; s__
d5efd3eb4a7b2d568205a3855d9cc2e3	0	0	0	0	0	0	0	12	0	0	0	0	0	0	0	0	0	0	0	0	0	0	0	0	0	0	0	0	0	0	0	0	0	k__Bacteria; p__Firmicutes; c__Bacilli; o__Lactobacillales; f__Lactobacillaceae; g__Lactobacillus; s__zeae
db2ff46fb48abfb8d91ee9baeeaa7670	0	0	0	0	0	0	0	12	0	0	0	0	0	0	0	0	0	0	0	0	0	0	0	0	0	0	0	0	0	0	0	0	0	k__Bacteria; p__Firmicutes; c__Clostridia; o__Clostridiales; f__; g__; s__
5ad7a2ea3db9ae0ecbacac694f683baa	0	0	0	0	0	0	0	12	0	0	0	0	0	0	0	0	0	0	0	0	0	0	0	0	0	0	0	0	0	0	0	0	0	k__Bacteria; p__Firmicutes; c__Erysipelotrichi; o__Erysipelotrichales; f__Erysipelotrichaceae; g__[Eubacterium]; s__dolichum
2128a26eaa6f2d3d61de76168e38df1d	0	0	0	0	0	0	0	0	0	12	0	0	0	0	0	0	0	0	0	0	0	0	0	0	0	0	0	0	0	0	0	0	0	k__Bacteria; p__Actinobacteria; c__Coriobacteriia; o__Coriobacteriales; f__Coriobacteriaceae; g__; s__
87ba3a7f26ffb268c1d57f3063969781	0	0	0	0	0	0	0	0	0	12	0	0	0	0	0	0	0	0	0	0	0	0	0	0	0	0	0	0	0	0	0	0	0	k__Bacteria; p__Firmicutes; c__Clostridia; o__Clostridiales; f__Ruminococcaceae
4518916d925c6ef9dfba26dd668952f1	0	0	0	0	0	0	0	0	0	12	0	0	0	0	0	0	0	0	0	0	0	0	0	0	0	0	0	0	0	0	0	0	0	k__Bacteria; p__Actinobacteria; c__Actinobacteria; o__Actinomycetales; f__Dermabacteraceae; g__Dermabacter; s__
a2077d7048af5d003aa0018c939299b4	0	0	0	0	0	0	0	0	0	12	0	0	0	0	0	0	0	0	0	0	0	0	0	0	0	0	0	0	0	0	0	0	0	k__Bacteria; p__Firmicutes; c__Clostridia; o__Clostridiales; f__Lachnospiraceae; g__[Ruminococcus]; s__gnavus
6217a848e5c71b6b19fb6cb25e0c78dc	0	0	0	0	0	0	0	0	0	12	0	0	0	0	0	0	0	0	0	0	0	0	0	0	0	0	0	0	0	0	0	0	0	k__Bacteria; p__Firmicutes; c__Clostridia; o__Clostridiales; f__Ruminococcaceae
9de12fec7145915494459c973de5c79f	0	0	0	0	0	0	0	0	0	12	0	0	0	0	0	0	0	0	0	0	0	0	0	0	0	0	0	0	0	0	0	0	0	k__Bacteria; p__Firmicutes; c__Clostridia; o__Clostridiales; f__; g__; s__
b80b7bf5f499828fac9a3538aa684c69	0	0	0	0	0	0	0	0	0	0	12	0	0	0	0	0	0	0	0	0	0	0	0	0	0	0	0	0	0	0	0	0	0	k__Bacteria; p__Bacteroidetes; c__Bacteroidia; o__Bacteroidales; f__Prevotellaceae; g__Prevotella; s__
095d08cd4be2713e31c7231ddd5eb09c	0	0	0	0	0	0	0	0	0	0	12	0	0	0	0	0	0	0	0	0	0	0	0	0	0	0	0	0	0	0	0	0	0	k__Bacteria; p__Firmicutes; c__Clostridia; o__Clostridiales; f__Lachnospiraceae; g__Blautia; s__
4742c8c5c030d1304eb3edd241d6a6fd	0	0	0	0	0	0	0	0	0	0	0	0	12	0	0	0	0	0	0	0	0	0	0	0	0	0	0	0	0	0	0	0	0	k__Bacteria; p__Cyanobacteria; c__4C0d-2; o__YS2; f__; g__; s__
254b5cfe33cacbaac498906073541f8d	0	0	0	0	0	0	0	0	0	0	0	0	12	0	0	0	0	0	0	0	0	0	0	0	0	0	0	0	0	0	0	0	0	k__Bacteria
a6033e2be6820f393b034aee6e50b1d0	0	0	0	0	0	0	0	0	0	0	0	0	12	0	0	0	0	0	0	0	0	0	0	0	0	0	0	0	0	0	0	0	0	k__Bacteria; p__Firmicutes; c__Clostridia; o__Clostridiales; f__Ruminococcaceae; g__Ruminococcus; s__
f1d5b527f4165fc5eb3cbfd3ed4bcf5f	0	0	0	0	0	0	0	0	0	0	0	0	0	0	12	0	0	0	0	0	0	0	0	0	0	0	0	0	0	0	0	0	0	k__Bacteria; p__Firmicutes; c__Clostridia; o__Clostridiales; f__Lachnospiraceae; g__Coprococcus; s__
5f5a11d15bb285f97f71beff8906acb9	0	0	0	0	0	0	0	0	0	0	0	0	0	0	12	0	0	0	0	0	0	0	0	0	0	0	0	0	0	0	0	0	0	k__Bacteria; p__Firmicutes; c__Clostridia; o__Clostridiales; f__Ruminococcaceae; g__Ruminococcus; s__
9eefb994658ccf61e77382a3f38671d3	0	0	0	0	0	0	0	0	0	0	0	0	0	0	12	0	0	0	0	0	0	0	0	0	0	0	0	0	0	0	0	0	0	k__Bacteria; p__Firmicutes; c__Clostridia; o__Clostridiales; f__; g__; s__
21dbfd37510dbbd433c220952e1ddc2f	0	0	0	0	0	0	0	0	0	0	0	0	0	0	0	12	0	0	0	0	0	0	0	0	0	0	0	0	0	0	0	0	0	k__Bacteria; p__Firmicutes; c__Clostridia; o__Clostridiales; f__; g__; s__
f819887254e526b890e46d9174b31917	0	0	0	0	0	0	0	0	0	0	0	0	0	0	0	0	12	0	0	0	0	0	0	0	0	0	0	0	0	0	0	0	0	k__Bacteria; p__Firmicutes; c__Clostridia; o__Clostridiales; f__Lachnospiraceae; g__; s__
75f1e65f4fe0abfd62b886915b774c6f	0	0	0	0	0	0	0	0	0	0	0	0	0	0	0	0	12	0	0	0	0	0	0	0	0	0	0	0	0	0	0	0	0	k__Bacteria; p__Proteobacteria; c__Betaproteobacteria; o__Burkholderiales; f__Alcaligenaceae; g__Sutterella; s__
88fb59d23cdd0e659a5102711256863a	0	0	0	0	0	0	0	0	0	0	0	0	0	0	0	0	12	0	0	0	0	0	0	0	0	0	0	0	0	0	0	0	0	k__Bacteria; p__Fusobacteria; c__Fusobacteriia; o__Fusobacteriales; f__Fusobacteriaceae; g__Fusobacterium; s__
89b74a5064a892beb06f5785b9375f30	0	0	0	0	0	0	0	0	0	0	0	0	0	0	0	0	0	12	0	0	0	0	0	0	0	0	0	0	0	0	0	0	0	k__Bacteria; p__Bacteroidetes; c__Bacteroidia; o__Bacteroidales; f__Rikenellaceae; g__AF12; s__
b8eb01c2c4870346549686ca96567625	0	0	0	0	0	0	0	0	0	0	0	0	0	0	0	0	0	12	0	0	0	0	0	0	0	0	0	0	0	0	0	0	0	k__Bacteria; p__Firmicutes; c__Clostridia; o__Clostridiales; f__Lachnospiraceae; g__; s__
3e04d506653eb929b3569e2228bf3b35	0	0	0	0	0	0	0	0	0	0	0	0	0	0	0	0	0	12	0	0	0	0	0	0	0	0	0	0	0	0	0	0	0	k__Bacteria; p__Firmicutes; c__Clostridia; o__Clostridiales; f__; g__; s__
22190e359a3c9019a55b77c04afe9a8c	0	0	0	0	0	0	0	0	0	0	0	0	0	0	0	0	0	12	0	0	0	0	0	0	0	0	0	0	0	0	0	0	0	k__Bacteria; p__Firmicutes; c__Clostridia; o__Clostridiales; f__Ruminococcaceae; g__; s__
2258f4de44d4a505ae3e527f28d2e60f	0	0	0	0	0	0	0	0	0	0	0	0	0	0	0	0	0	12	0	0	0	0	0	0	0	0	0	0	0	0	0	0	0	k__Bacteria; p__Lentisphaerae; c__[Lentisphaeria]; o__Victivallales; f__Victivallaceae; g__; s__
65c1a3256a50152d739c8d022540850b	0	0	0	0	0	0	0	0	0	0	0	0	0	0	0	0	0	0	12	0	0	0	0	0	0	0	0	0	0	0	0	0	0	k__Bacteria; p__Bacteroidetes; c__Bacteroidia; o__Bacteroidales; f__Porphyromonadaceae; g__Porphyromonas; s__
0e05d673f63e4664ff12e0f25f1e81eb	0	0	0	0	0	0	0	0	0	0	0	0	0	0	0	0	0	0	0	12	0	0	0	0	0	0	0	0	0	0	0	0	0	k__Bacteria; p__Firmicutes; c__Clostridia; o__Clostridiales
305b1e019f530f0046c2a831e50975b5	0	0	0	0	0	0	0	0	0	0	0	0	0	0	0	0	0	0	0	12	0	0	0	0	0	0	0	0	0	0	0	0	0	k__Bacteria; p__Firmicutes; c__Clostridia; o__Clostridiales; f__Lachnospiraceae; g__Blautia; s__producta
953558e3c3dc6fc979b47ba33ffa3bb3	0	0	0	0	0	0	0	0	0	0	0	0	0	0	0	0	0	0	0	0	12	0	0	0	0	0	0	0	0	0	0	0	0	k__Bacteria; p__Firmicutes; c__Clostridia; o__Clostridiales; f__; g__; s__
977d945ee9e1a153b0c1475dff46d2bb	0	0	0	0	0	0	0	0	0	0	0	0	0	0	0	0	0	0	0	0	12	0	0	0	0	0	0	0	0	0	0	0	0	k__Bacteria; p__Bacteroidetes; c__Bacteroidia; o__Bacteroidales; f__S24-7; g__; s__
3edd437f2d04cb47526d14bbe54328f6	0	0	0	0	0	0	0	0	0	0	0	0	0	0	0	0	0	0	0	0	12	0	0	0	0	0	0	0	0	0	0	0	0	k__Bacteria; p__Bacteroidetes; c__Bacteroidia; o__Bacteroidales; f__S24-7; g__; s__
50e8de0ca5e96a4769e9cca326c98b1b	0	0	0	0	0	0	0	0	0	0	0	0	0	0	0	0	0	0	0	0	0	12	0	0	0	0	0	0	0	0	0	0	0	k__Bacteria; p__Proteobacteria; c__Deltaproteobacteria; o__Desulfovibrionales; f__Desulfovibrionaceae; g__Desulfovibrio; s__
de0db144c1860e37bcd347036e4813db	0	0	0	0	0	0	0	0	0	0	0	0	0	0	0	0	0	0	0	0	0	12	0	0	0	0	0	0	0	0	0	0	0	k__Bacteria; p__Firmicutes; c__Clostridia; o__Clostridiales; f__; g__; s__
ed5db13ae11133f3176a96ab64f15077	0	0	0	0	0	0	0	0	0	0	0	0	0	0	0	0	0	0	0	0	0	12	0	0	0	0	0	0	0	0	0	0	0	k__Bacteria; p__Bacteroidetes; c__Sphingobacteriia; o__Sphingobacteriales; f__; g__; s__
b416d8676c246091971620078913100f	0	0	0	0	0	0	0	0	0	0	0	0	0	0	0	0	0	0	0	0	0	12	0	0	0	0	0	0	0	0	0	0	0	k__Bacteria; p__Firmicutes; c__Clostridia; o__Clostridiales; f__; g__; s__
d797cc6e3c8a6e5a6bfd997973a9ffff	0	0	0	0	0	0	0	0	0	0	0	0	0	0	0	0	0	0	0	0	0	0	12	0	0	0	0	0	0	0	0	0	0	k__Bacteria; p__Firmicutes; c__Clostridia; o__Clostridiales; f__Veillonellaceae; g__Veillonella; s__parvula
5012e6eedde4dfbfd120d9a26e2babc3	0	0	0	0	0	0	0	0	0	0	0	0	0	0	0	0	0	0	0	0	0	0	12	0	0	0	0	0	0	0	0	0	0	k__Bacteria; p__Firmicutes; c__Clostridia; o__Clostridiales; f__Lachnospiraceae; g__Blautia; s__
218479e2916026de04a3d50d6ad98f15	0	0	0	0	0	0	0	0	0	0	0	0	0	0	0	0	0	0	0	0	0	0	12	0	0	0	0	0	0	0	0	0	0	k__Bacteria; p__Firmicutes; c__Clostridia; o__Clostridiales
f2a5323a0d62c2efcaddf290cf3bf864	0	0	0	0	0	0	0	0	0	0	0	0	0	0	0	0	0	0	0	0	0	0	0	12	0	0	0	0	0	0	0	0	0	k__Bacteria; p__Firmicutes; c__Clostridia; o__Clostridiales; f__Lachnospiraceae
bcff8e6cb9e2a6f97d314b3b19414f0f	0	0	0	0	0	0	0	0	0	0	0	0	0	0	0	0	0	0	0	0	0	0	0	12	0	0	0	0	0	0	0	0	0	k__Bacteria; p__Firmicutes; c__Erysipelotrichi; o__Erysipelotrichales; f__Erysipelotrichaceae; g__; s__
dd6a016c0b1c5bf304f4681a363c5547	0	0	0	0	0	0	0	0	0	0	0	0	0	0	0	0	0	0	0	0	0	0	0	12	0	0	0	0	0	0	0	0	0	k__Bacteria; p__Firmicutes; c__Clostridia; o__Clostridiales; f__Lachnospiraceae; g__; s__
8476a766a449d4e496bce58231d9742b	0	0	0	0	0	0	0	0	0	0	0	0	0	0	0	0	0	0	0	0	0	0	0	12	0	0	0	0	0	0	0	0	0	k__Bacteria; p__Firmicutes; c__Clostridia; o__Clostridiales; f__Clostridiaceae; g__Clostridium; s__butyricum
effa96fab7d03e5164a5b1e740fe4de6	0	0	0	0	0	0	0	0	0	0	0	0	0	0	0	0	0	0	0	0	0	0	0	12	0	0	0	0	0	0	0	0	0	k__Bacteria; p__Bacteroidetes; c__Bacteroidia; o__Bacteroidales
691fb005c0c380ea7592141cdcc1591a	0	0	0	0	0	0	0	0	0	0	0	0	0	0	0	0	0	0	0	0	0	0	0	0	12	0	0	0	0	0	0	0	0	k__Bacteria; p__Tenericutes; c__Mollicutes; o__RF39; f__; g__; s__
11eafd9c380e7740756d788ab7e2fa9f	0	0	0	0	0	0	0	0	0	0	0	0	0	0	0	0	0	0	0	0	0	0	0	0	0	12	0	0	0	0	0	0	0	k__Bacteria; p__Firmicutes; c__Clostridia; o__Clostridiales; f__Lachnospiraceae; g__Dorea; s__
2973a096335cca852719a53332eb5bae	0	0	0	0	0	0	0	0	0	0	0	0	0	0	0	0	0	0	0	0	0	0	0	0	0	12	0	0	0	0	0	0	0	k__Bacteria; p__Lentisphaerae; c__[Lentisphaeria]; o__Victivallales; f__Victivallaceae; g__Victivallis; s__vadensis
c4c3d1aab25c9ae64b9e92b1dad74e6a	0	0	0	0	0	0	0	0	0	0	0	0	0	0	0	0	0	0	0	0	0	0	0	0	0	12	0	0	0	0	0	0	0	k__Bacteria; p__Firmicutes; c__Clostridia; o__Clostridiales; f__Lachnospiraceae; g__Lachnospira; s__
dcd218502cd8df9fab791a341977406f	0	0	0	0	0	0	0	0	0	0	0	0	0	0	0	0	0	0	0	0	0	0	0	0	0	12	0	0	0	0	0	0	0	k__Bacteria; p__Bacteroidetes; c__Bacteroidia; o__Bacteroidales; f__Bacteroidaceae; g__Bacteroides; s__
6047ac5b915ddc637001a5a77f787576	0	0	0	0	0	0	0	0	0	0	0	0	0	0	0	0	0	0	0	0	0	0	0	0	0	12	0	0	0	0	0	0	0	k__Bacteria; p__Firmicutes; c__Clostridia; o__Clostridiales; f__; g__; s__
1155d4b598810eac1791e05a073a822f	0	0	0	0	0	0	0	0	0	0	0	0	0	0	0	0	0	0	0	0	0	0	0	0	0	0	12	0	0	0	0	0	0	k__Bacteria; p__Firmicutes; c__Clostridia; o__Clostridiales
5fa101b25abb1eef9dc1fd12fe1b8c29	0	0	0	0	0	0	0	0	0	0	0	0	0	0	0	0	0	0	0	0	0	0	0	0	0	0	12	0	0	0	0	0	0	k__Bacteria; p__Bacteroidetes; c__Bacteroidia; o__Bacteroidales; f__S24-7; g__; s__
30b507c76339230097bcd06d7e2932a1	0	0	0	0	0	0	0	0	0	0	0	0	0	0	0	0	0	0	0	0	0	0	0	0	0	0	0	12	0	0	0	0	0	k__Bacteria; p__Firmicutes; c__Clostridia; o__Clostridiales
1be1432d27c57bb786554b3a26de0aa8	0	0	0	0	0	0	0	0	0	0	0	0	0	0	0	0	0	0	0	0	0	0	0	0	0	0	0	12	0	0	0	0	0	k__Bacteria; p__Bacteroidetes; c__Bacteroidia; o__Bacteroidales; f__[Barnesiellaceae]
814825473fca66e247fdc88fe356705d	0	0	0	0	0	0	0	0	0	0	0	0	0	0	0	0	0	0	0	0	0	0	0	0	0	0	0	0	12	0	0	0	0	k__Bacteria; p__Firmicutes; c__Clostridia; o__Clostridiales; f__Lachnospiraceae; g__; s__
4686002534939f18bb16fa0f8c315cd2	0	0	0	0	0	0	0	0	0	0	0	0	0	0	0	0	0	0	0	0	0	0	0	0	0	0	0	0	12	0	0	0	0	k__Bacteria; p__Bacteroidetes; c__Bacteroidia; o__Bacteroidales; f__S24-7; g__; s__
582b5750986c9cd7da937a3822ca7df6	0	0	0	0	0	0	0	0	0	0	0	0	0	0	0	0	0	0	0	0	0	0	0	0	0	0	0	0	0	12	0	0	0	k__Bacteria; p__Proteobacteria; c__Alphaproteobacteria; o__RF32; f__; g__; s__
b1c6090219c2d4d43da6dd3dc63eaa94	0	0	0	0	0	0	0	0	0	0	0	0	0	0	0	0	0	0	0	0	0	0	0	0	0	0	0	0	0	12	0	0	0	k__Bacteria; p__Firmicutes; c__Bacilli; o__Lactobacillales; f__Lactobacillaceae; g__Pediococcus
9cab8f24d32613a74c1da3d143bfa63e	0	0	0	0	0	0	0	0	0	0	0	0	0	0	0	0	0	0	0	0	0	0	0	0	0	0	0	0	0	0	12	0	0	k__Bacteria; p__Firmicutes; c__Bacilli; o__Lactobacillales; f__Lactobacillaceae; g__Lactobacillus; s__
6c233cce4ee28d253caed8763e40d531	0	0	0	0	0	0	0	0	0	0	0	0	0	0	0	0	0	0	0	0	0	0	0	0	0	0	0	0	0	0	0	12	0	k__Bacteria; p__Firmicutes; c__Clostridia; o__Clostridiales
45f6404f00706f4c90907405f6d00887	0	0	0	0	0	0	0	0	0	0	0	0	0	0	0	0	0	0	0	0	0	0	0	0	0	0	0	0	0	0	0	12	0	k__Bacteria; p__Firmicutes; c__Clostridia; o__Clostridiales; f__; g__; s__
33665a16a8e207e6d50585b5b1a2e746	0	0	0	0	0	0	0	0	0	0	0	0	0	0	0	0	0	0	0	0	0	0	0	0	0	0	0	0	0	0	0	12	0	k__Bacteria; p__Proteobacteria; c__Betaproteobacteria; o__Burkholderiales; f__Alcaligenaceae; g__Sutterella; s__
46f9f0b9fc9276b8dcfe26b71fd06953	11	0	0	0	0	0	0	0	0	0	0	0	0	0	0	0	0	0	0	0	0	0	0	0	0	0	0	0	0	0	0	0	0	k__Bacteria; p__Firmicutes; c__Clostridia; o__Clostridiales; f__; g__; s__
01edf885e113b9148b7d2038adb58a90	11	0	0	0	0	0	0	0	0	0	0	0	0	0	0	0	0	0	0	0	0	0	0	0	0	0	0	0	0	0	0	0	0	k__Bacteria; p__Bacteroidetes; c__Bacteroidia; o__Bacteroidales; f__Bacteroidaceae; g__Bacteroides; s__
e79e2dcdcea386ba99c50387335146f6	11	0	0	0	0	0	0	0	0	0	0	0	0	0	0	0	0	0	0	0	0	0	0	0	0	0	0	0	0	0	0	0	0	k__Bacteria; p__Firmicutes; c__Clostridia; o__Clostridiales; f__Ruminococcaceae; g__; s__
53e6a9f75fac6606e127705cd082e137	7	0	0	0	0	0	0	0	0	0	0	0	0	4	0	0	0	0	0	0	0	0	0	0	0	0	0	0	0	0	0	0	0	k__Bacteria; p__Firmicutes; c__Bacilli; o__Lactobacillales; f__Aerococcaceae; g__Aerococcus; s__
f86205182ce24bda0d0cb61f100445f0	0	11	0	0	0	0	0	0	0	0	0	0	0	0	0	0	0	0	0	0	0	0	0	0	0	0	0	0	0	0	0	0	0	k__Bacteria; p__Deferribacteres; c__Deferribacteres; o__Deferribacterales; f__Deferribacteraceae; g__Mucispirillum; s__schaedleri
c1c0261b07a00d540bf0b4c07db44922	0	0	0	0	11	0	0	0	0	0	0	0	0	0	0	0	0	0	0	0	0	0	0	0	0	0	0	0	0	0	0	0	0	k__Bacteria; p__Firmicutes; c__Clostridia; o__Clostridiales; f__Lachnospiraceae
c13677ddcb718384af21647ac43a596e	0	0	0	0	11	0	0	0	0	0	0	0	0	0	0	0	0	0	0	0	0	0	0	0	0	0	0	0	0	0	0	0	0	k__Bacteria; p__Firmicutes; c__Clostridia; o__Clostridiales; f__Ruminococcaceae; g__Ruminococcus; s__
05ebaea40221c811c3f7209b319129d6	0	0	0	0	11	0	0	0	0	0	0	0	0	0	0	0	0	0	0	0	0	0	0	0	0	0	0	0	0	0	0	0	0	k__Bacteria; p__Firmicutes; c__Clostridia; o__Clostridiales; f__; g__; s__
69f7e9100dd71f141f22f4ba3f25f0d3	0	0	0	0	11	0	0	0	0	0	0	0	0	0	0	0	0	0	0	0	0	0	0	0	0	0	0	0	0	0	0	0	0	k__Bacteria; p__Firmicutes; c__Clostridia; o__Clostridiales; f__Lachnospiraceae; g__[Ruminococcus]; s__
c625f2005b4f1374a63c2d4f5e12d5d2	0	0	0	0	0	0	0	11	0	0	0	0	0	0	0	0	0	0	0	0	0	0	0	0	0	0	0	0	0	0	0	0	0	k__Bacteria; p__Firmicutes; c__Erysipelotrichi; o__Erysipelotrichales; f__Erysipelotrichaceae; g__[Eubacterium]; s__dolichum
d0bbe67433e46c12417b7bb47404b7d2	0	0	0	0	0	0	0	0	11	0	0	0	0	0	0	0	0	0	0	0	0	0	0	0	0	0	0	0	0	0	0	0	0	k__Bacteria; p__Proteobacteria; c__Epsilonproteobacteria; o__Campylobacterales; f__Campylobacteraceae; g__Campylobacter; s__
dc4b807f43e57af5738799be29df03dd	0	0	0	0	0	0	0	0	11	0	0	0	0	0	0	0	0	0	0	0	0	0	0	0	0	0	0	0	0	0	0	0	0	k__Bacteria; p__Firmicutes; c__Bacilli; o__Lactobacillales; f__Aerococcaceae; g__Facklamia; s__
5f860ffea9acbb0b51e85c363987f2ef	0	0	0	0	0	0	0	0	11	0	0	0	0	0	0	0	0	0	0	0	0	0	0	0	0	0	0	0	0	0	0	0	0	k__Bacteria; p__Actinobacteria; c__Actinobacteria; o__Actinomycetales; f__Micrococcaceae; g__Rothia; s__mucilaginosa
d7815351fffd3db8da2a7f280fb3e178	0	0	0	0	0	0	0	0	0	11	0	0	0	0	0	0	0	0	0	0	0	0	0	0	0	0	0	0	0	0	0	0	0	k__Bacteria; p__Proteobacteria; c__Betaproteobacteria; o__Burkholderiales; f__Comamonadaceae
f1420a88a35c8794c2d56a633ea70e77	0	0	0	0	0	0	0	0	0	0	0	11	0	0	0	0	0	0	0	0	0	0	0	0	0	0	0	0	0	0	0	0	0	k__Bacteria; p__Firmicutes; c__Bacilli; o__Lactobacillales; f__Streptococcaceae; g__Streptococcus; s__
78a1063b1f3ff924fa88ad04cae53d83	0	0	0	0	0	0	0	0	0	0	0	0	0	11	0	0	0	0	0	0	0	0	0	0	0	0	0	0	0	0	0	0	0	k__Bacteria; p__Firmicutes; c__Clostridia; o__Clostridiales; f__Peptostreptococcaceae
96e7cc133fd770727c4754840ea8706b	0	0	0	0	0	0	0	0	0	0	0	0	0	0	0	11	0	0	0	0	0	0	0	0	0	0	0	0	0	0	0	0	0	k__Bacteria; p__Bacteroidetes; c__Bacteroidia; o__Bacteroidales; f__S24-7; g__; s__
3a046ccf8fe470e9ba52de555a8af532	0	0	0	0	0	0	0	0	0	0	0	0	0	0	0	11	0	0	0	0	0	0	0	0	0	0	0	0	0	0	0	0	0	k__Bacteria; p__Firmicutes; c__Erysipelotrichi; o__Erysipelotrichales; f__Erysipelotrichaceae; g__Clostridium; s__cocleatum
4d709cc87bd020951e8c77c224f0af60	0	0	0	0	0	0	0	0	0	0	0	0	0	0	0	11	0	0	0	0	0	0	0	0	0	0	0	0	0	0	0	0	0	k__Bacteria; p__Actinobacteria; c__Coriobacteriia; o__Coriobacteriales; f__Coriobacteriaceae; g__Atopobium; s__vaginae
afca4e3db22d5affacf2fd98b4fe65f3	0	0	0	0	0	0	0	0	0	0	0	0	0	0	0	6	0	0	0	0	0	0	0	0	0	0	0	0	0	5	0	0	0	k__Bacteria; p__Proteobacteria; c__Alphaproteobacteria; o__Rhodospirillales; f__Acetobacteraceae; g__Roseomonas; s__mucosa
6b63d357e4cb024379b81eec149ffe9c	0	0	0	0	0	0	0	0	0	0	0	0	0	0	0	0	11	0	0	0	0	0	0	0	0	0	0	0	0	0	0	0	0	k__Bacteria; p__TM7; c__TM7-3; o__CW040; f__F16; g__; s__
bec2535d6e9bbc8ba0fb7324005a25b9	0	0	0	0	0	0	0	0	0	0	0	0	0	0	0	0	11	0	0	0	0	0	0	0	0	0	0	0	0	0	0	0	0	k__Bacteria; p__Firmicutes; c__Clostridia; o__Clostridiales; f__Dehalobacteriaceae; g__Dehalobacterium; s__
912a5b866db61df6b75e5393d342d9b4	0	0	0	0	0	0	0	0	0	0	0	0	0	0	0	0	11	0	0	0	0	0	0	0	0	0	0	0	0	0	0	0	0	k__Bacteria; p__Firmicutes; c__Clostridia; o__Clostridiales
f216d9c600e1e5034efbe6fd62ab36a4	0	0	0	0	0	0	0	0	0	0	0	0	0	0	0	0	11	0	0	0	0	0	0	0	0	0	0	0	0	0	0	0	0	k__Bacteria; p__Firmicutes; c__Clostridia; o__Clostridiales; f__; g__; s__
a339cfb5ff1b5aae1e531c0ac774fa8a	0	0	0	0	0	0	0	0	0	0	0	0	0	0	0	0	11	0	0	0	0	0	0	0	0	0	0	0	0	0	0	0	0	k__Bacteria; p__Cyanobacteria; c__4C0d-2; o__YS2; f__; g__; s__
b38efbafbf328a95f76963a76011ccbe	0	0	0	0	0	0	0	0	0	0	0	0	0	0	0	0	0	11	0	0	0	0	0	0	0	0	0	0	0	0	0	0	0	k__Bacteria; p__Bacteroidetes; c__Bacteroidia; o__Bacteroidales; f__Porphyromonadaceae; g__Parabacteroides; s__distasonis
466c16c81740471247007135e9beb451	0	0	0	0	0	0	0	0	0	0	0	0	0	0	0	0	0	11	0	0	0	0	0	0	0	0	0	0	0	0	0	0	0	k__Bacteria; p__Tenericutes; c__Mollicutes; o__RF39; f__; g__; s__
8406163266fc27f3f310654a708f94f5	0	0	0	0	0	0	0	0	0	0	0	0	0	0	0	0	0	11	0	0	0	0	0	0	0	0	0	0	0	0	0	0	0	k__Bacteria; p__Firmicutes; c__Clostridia; o__Clostridiales; f__; g__; s__
6b89960c42db628422a6243c9fde7704	0	0	0	0	0	0	0	0	0	0	0	0	0	0	0	0	0	0	0	11	0	0	0	0	0	0	0	0	0	0	0	0	0	k__Bacteria; p__Firmicutes; c__Clostridia; o__Clostridiales; f__Ruminococcaceae
876d1994de50c7b4cbf2e270ce67e17e	0	0	0	0	0	0	0	0	0	0	0	0	0	0	0	0	0	0	0	11	0	0	0	0	0	0	0	0	0	0	0	0	0	k__Bacteria; p__Firmicutes; c__Clostridia; o__Clostridiales; f__Lachnospiraceae
9939ace56a7ea61278efd52b0cfd6ad3	0	0	0	0	0	0	0	0	0	0	0	0	0	0	0	0	0	0	0	11	0	0	0	0	0	0	0	0	0	0	0	0	0	k__Bacteria; p__Firmicutes; c__Clostridia; o__Clostridiales; f__[Tissierellaceae]; g__Anaerococcus; s__
b799830857a7705cc96b755fcb9aaeb5	0	0	0	0	0	0	0	0	0	0	0	0	0	0	0	0	0	0	0	11	0	0	0	0	0	0	0	0	0	0	0	0	0	k__Bacteria; p__Firmicutes; c__Bacilli; o__Lactobacillales; f__Lactobacillaceae; g__Lactobacillus; s__
d5c7f5f2846bdf0624ca28a0a6c3c3a7	0	0	0	0	0	0	0	0	0	0	0	0	0	0	0	0	0	0	0	0	11	0	0	0	0	0	0	0	0	0	0	0	0	k__Bacteria
23625be9c2a22d637b34c7d8afd9d47e	0	0	0	0	0	0	0	0	0	0	0	0	0	0	0	0	0	0	0	0	11	0	0	0	0	0	0	0	0	0	0	0	0	k__Bacteria; p__Firmicutes; c__Clostridia; o__Clostridiales; f__Lachnospiraceae; g__; s__
36eb51007d3898e3a32026236dc6a3fb	0	0	0	0	0	0	0	0	0	0	0	0	0	0	0	0	0	0	0	0	11	0	0	0	0	0	0	0	0	0	0	0	0	k__Bacteria; p__Firmicutes; c__Clostridia; o__Clostridiales; f__Lachnospiraceae; g__; s__
5e56ae0aeb1658f2221513a64314b549	0	0	0	0	0	0	0	0	0	0	0	0	0	0	0	0	0	0	0	0	11	0	0	0	0	0	0	0	0	0	0	0	0	k__Bacteria; p__Firmicutes; c__Clostridia; o__Clostridiales
10b4a4d9da5a80bc8b5185ac45db5e9b	0	0	0	0	0	0	0	0	0	0	0	0	0	0	0	0	0	0	0	0	0	11	0	0	0	0	0	0	0	0	0	0	0	k__Bacteria; p__Bacteroidetes; c__Bacteroidia; o__Bacteroidales; f__Bacteroidaceae; g__Bacteroides
c5b1662c59c52738bcf5e4f217c751e0	0	0	0	0	0	0	0	0	0	0	0	0	0	0	0	0	0	0	0	0	0	11	0	0	0	0	0	0	0	0	0	0	0	k__Bacteria; p__Firmicutes; c__Clostridia; o__Clostridiales; f__Ruminococcaceae; g__Oscillospira; s__
b65d4883c35c7727886e40a36cc97511	0	0	0	0	0	0	0	0	0	0	0	0	0	0	0	0	0	0	0	0	0	11	0	0	0	0	0	0	0	0	0	0	0	k__Bacteria; p__Bacteroidetes; c__Bacteroidia; o__Bacteroidales; f__Prevotellaceae; g__Prevotella; s__copri
567c931c1c839d666f8d17e4171e3834	0	0	0	0	0	0	0	0	0	0	0	0	0	0	0	0	0	0	0	0	0	11	0	0	0	0	0	0	0	0	0	0	0	k__Bacteria; p__Firmicutes; c__Clostridia; o__Clostridiales; f__Veillonellaceae; g__Megasphaera; s__
394f4cf9b13e257176713385bbc08c57	0	0	0	0	0	0	0	0	0	0	0	0	0	0	0	0	0	0	0	0	0	0	11	0	0	0	0	0	0	0	0	0	0	k__Bacteria; p__Firmicutes; c__Bacilli; o__Lactobacillales; f__Lactobacillaceae; g__Lactobacillus; s__zeae
92d8120b81393acc12c9e94339d49193	0	0	0	0	0	0	0	0	0	0	0	0	0	0	0	0	0	0	0	0	0	0	11	0	0	0	0	0	0	0	0	0	0	k__Bacteria; p__Firmicutes; c__Clostridia; o__Clostridiales; f__Lachnospiraceae; g__; s__
85e0f7db5e5effca288affeaf3421f69	0	0	0	0	0	0	0	0	0	0	0	0	0	0	0	0	0	0	0	0	0	0	11	0	0	0	0	0	0	0	0	0	0	k__Bacteria; p__Firmicutes; c__Erysipelotrichi; o__Erysipelotrichales; f__Erysipelotrichaceae; g__Coprobacillus; s__
035be8076de1f38f499de16113d483e7	0	0	0	0	0	0	0	0	0	0	0	0	0	0	0	0	0	0	0	0	0	0	11	0	0	0	0	0	0	0	0	0	0	k__Bacteria; p__Firmicutes; c__Clostridia; o__Clostridiales; f__; g__; s__
584823f6bc0d8dc89e3de0c4fdcf1263	0	0	0	0	0	0	0	0	0	0	0	0	0	0	0	0	0	0	0	0	0	0	11	0	0	0	0	0	0	0	0	0	0	k__Bacteria; p__Firmicutes; c__Clostridia; o__Clostridiales; f__Dehalobacteriaceae; g__Dehalobacterium; s__
ecf9a6d0e82af67d893d9f028ceb7e16	0	0	0	0	0	0	0	0	0	0	0	0	0	0	0	0	0	0	0	0	0	0	11	0	0	0	0	0	0	0	0	0	0	k__Bacteria; p__Firmicutes; c__Clostridia; o__Clostridiales; f__Lachnospiraceae
0c53c21c5ecfdabe9fc75deefb2a2cf8	0	0	0	0	0	0	0	0	0	0	0	0	0	0	0	0	0	0	0	0	0	0	11	0	0	0	0	0	0	0	0	0	0	k__Bacteria; p__Firmicutes; c__Clostridia; o__Clostridiales; f__Lachnospiraceae; g__Coprococcus; s__
c324e9934525d9edbb323035886f8db7	0	0	0	0	0	0	0	0	0	0	0	0	0	0	0	0	0	0	0	0	0	0	0	11	0	0	0	0	0	0	0	0	0	k__Bacteria; p__Bacteroidetes; c__Bacteroidia; o__Bacteroidales; f__Prevotellaceae; g__Prevotella; s__
313a80a20fb8c09c1c5c00897421425d	0	0	0	0	0	0	0	0	0	0	0	0	0	0	0	0	0	0	0	0	0	0	0	11	0	0	0	0	0	0	0	0	0	k__Bacteria; p__Firmicutes; c__Clostridia; o__Clostridiales; f__Ruminococcaceae; g__Ruminococcus; s__
66700b3f9112c75cf97658d96274bfca	0	0	0	0	0	0	0	0	0	0	0	0	0	0	0	0	0	0	0	0	0	0	0	11	0	0	0	0	0	0	0	0	0	k__Bacteria; p__Firmicutes; c__Bacilli; o__Lactobacillales; f__Lactobacillaceae; g__Lactobacillus
119f822fb80554f6bfdad6b60e0a198a	0	0	0	0	0	0	0	0	0	0	0	0	0	0	0	0	0	0	0	0	0	0	0	11	0	0	0	0	0	0	0	0	0	k__Bacteria; p__Bacteroidetes; c__Bacteroidia; o__Bacteroidales; f__; g__; s__
07964a65925e38102014352ebfcdbe14	0	0	0	0	0	0	0	0	0	0	0	0	0	0	0	0	0	0	0	0	0	0	0	0	11	0	0	0	0	0	0	0	0	k__Bacteria; p__Firmicutes; c__Clostridia; o__Clostridiales; f__Veillonellaceae; g__Megasphaera; s__
92ebf4b94b9a7fc63c1f788b593d4449	0	0	0	0	0	0	0	0	0	0	0	0	0	0	0	0	0	0	0	0	0	0	0	0	0	11	0	0	0	0	0	0	0	k__Bacteria; p__Firmicutes; c__Clostridia; o__Clostridiales; f__Ruminococcaceae; g__Oscillospira; s__
1fea70063216de5fb5b0f52100e3d033	0	0	0	0	0	0	0	0	0	0	0	0	0	0	0	0	0	0	0	0	0	0	0	0	0	0	11	0	0	0	0	0	0	k__Bacteria; p__Firmicutes; c__Clostridia; o__Clostridiales; f__Ruminococcaceae
17852b99b972e12692463b3d81d5e105	0	0	0	0	0	0	0	0	0	0	0	0	0	0	0	0	0	0	0	0	0	0	0	0	0	0	0	11	0	0	0	0	0	k__Bacteria; p__Tenericutes; c__Mollicutes; o__RF39; f__; g__; s__
2edc1ede53a179196872f5a360796cca	0	0	0	0	0	0	0	0	0	0	0	0	0	0	0	0	0	0	0	0	0	0	0	0	0	0	0	11	0	0	0	0	0	k__Bacteria; p__Tenericutes; c__Mollicutes; o__RF39; f__; g__; s__
ea0a6897108f145ecc4046b0832dcb1f	0	0	0	0	0	0	0	0	0	0	0	0	0	0	0	0	0	0	0	0	0	0	0	0	0	0	0	11	0	0	0	0	0	k__Bacteria; p__Bacteroidetes; c__Bacteroidia; o__Bacteroidales; f__Prevotellaceae; g__Prevotella; s__
28db1453edc5d994157081467b4999ff	0	0	0	0	0	0	0	0	0	0	0	0	0	0	0	0	0	0	0	0	0	0	0	0	0	0	0	11	0	0	0	0	0	k__Bacteria; p__Firmicutes; c__Clostridia; o__Clostridiales; f__Ruminococcaceae; g__Ruminococcus
472ca0843fae9291f4a2bba5c9337fc1	0	0	0	0	0	0	0	0	0	0	0	0	0	0	0	0	0	0	0	0	0	0	0	0	0	0	0	0	11	0	0	0	0	k__Bacteria; p__Firmicutes; c__Clostridia; o__Clostridiales
ff99d5031f0c20f7db7527305db6e895	0	0	0	0	0	0	0	0	0	0	0	0	0	0	0	0	0	0	0	0	0	0	0	0	0	0	0	0	11	0	0	0	0	k__Bacteria; p__Firmicutes; c__Clostridia; o__Clostridiales; f__Lachnospiraceae; g__Coprococcus; s__
f16dac53cb90179101ff53b95e6d5fe6	0	0	0	0	0	0	0	0	0	0	0	0	0	0	0	0	0	0	0	0	0	0	0	0	0	0	0	0	11	0	0	0	0	k__Bacteria; p__Firmicutes; c__Clostridia; o__Clostridiales
2219aed5ba8d8ac8c0821450f19f0710	0	0	0	0	0	0	0	0	0	0	0	0	0	0	0	0	0	0	0	0	0	0	0	0	0	0	0	0	5	0	0	0	6	k__Bacteria; p__Firmicutes; c__Clostridia; o__Clostridiales; f__Ruminococcaceae
6a1ba3ff1bdfe6cbd3812582e5157407	0	0	0	0	0	0	0	0	0	0	0	0	0	0	0	0	0	0	0	0	0	0	0	0	0	0	0	0	0	11	0	0	0	k__Bacteria; p__Firmicutes; c__Clostridia; o__Clostridiales; f__Lachnospiraceae; g__Coprococcus; s__
83333f67f4123f0474e2791524ab74bc	0	0	0	0	0	0	0	0	0	0	0	0	0	0	0	0	0	0	0	0	0	0	0	0	0	0	0	0	0	0	11	0	0	k__Bacteria; p__Firmicutes; c__Clostridia; o__Clostridiales; f__Ruminococcaceae; g__Oscillospira; s__
a3b15fd20f0cc66036a3ee7f4a15adc9	0	0	0	0	0	0	0	0	0	0	0	0	0	0	0	0	0	0	0	0	0	0	0	0	0	0	0	0	0	0	11	0	0	k__Bacteria; p__Firmicutes; c__Clostridia; o__Clostridiales
bacbf70cbbb084690e2da6342925de2a	10	0	0	0	0	0	0	0	0	0	0	0	0	0	0	0	0	0	0	0	0	0	0	0	0	0	0	0	0	0	0	0	0	k__Bacteria; p__Actinobacteria; c__Actinobacteria; o__Actinomycetales; f__Corynebacteriaceae; g__Corynebacterium; s__
a80e6de7b996d65e2d1db6d36293c4dd	10	0	0	0	0	0	0	0	0	0	0	0	0	0	0	0	0	0	0	0	0	0	0	0	0	0	0	0	0	0	0	0	0	k__Bacteria; p__Fusobacteria; c__Fusobacteriia; o__Fusobacteriales; f__Leptotrichiaceae; g__Leptotrichia; s__
6ea9e0784179bd2b0b17de1ecc9bd248	0	0	0	0	10	0	0	0	0	0	0	0	0	0	0	0	0	0	0	0	0	0	0	0	0	0	0	0	0	0	0	0	0	k__Bacteria; p__Proteobacteria; c__Alphaproteobacteria; o__Rhodobacterales; f__Rhodobacteraceae; g__Thalassobius; s__mediterraneus
7b2ea8cd1ce12793802f63857f68a9c8	0	0	0	0	10	0	0	0	0	0	0	0	0	0	0	0	0	0	0	0	0	0	0	0	0	0	0	0	0	0	0	0	0	k__Bacteria; p__Firmicutes; c__Clostridia; o__Clostridiales; f__Lachnospiraceae; g__Coprococcus; s__
8110c97698666cca6267779f14a5bcc1	0	0	0	0	10	0	0	0	0	0	0	0	0	0	0	0	0	0	0	0	0	0	0	0	0	0	0	0	0	0	0	0	0	k__Bacteria; p__Cyanobacteria; c__4C0d-2; o__YS2; f__; g__; s__
d394b224d713b034a97bce850889aa9e	0	0	0	0	6	0	0	0	0	0	0	0	0	0	0	0	0	0	0	0	4	0	0	0	0	0	0	0	0	0	0	0	0	k__Bacteria; p__Firmicutes; c__Clostridia; o__Clostridiales; f__Christensenellaceae; g__; s__
9c8bfd86e847bfcbfeca45ed8334577a	0	0	0	0	0	0	0	10	0	0	0	0	0	0	0	0	0	0	0	0	0	0	0	0	0	0	0	0	0	0	0	0	0	k__Bacteria; p__Firmicutes; c__Clostridia; o__Clostridiales; f__Lachnospiraceae
f471587ffc34ec4dbbda97cc6328b5ec	0	0	0	0	0	0	0	10	0	0	0	0	0	0	0	0	0	0	0	0	0	0	0	0	0	0	0	0	0	0	0	0	0	k__Bacteria; p__Bacteroidetes; c__Bacteroidia; o__Bacteroidales; f__[Odoribacteraceae]; g__Odoribacter; s__
b7b42a4a97f06a3e5ffd7a7ec39db56c	0	0	0	0	0	0	0	10	0	0	0	0	0	0	0	0	0	0	0	0	0	0	0	0	0	0	0	0	0	0	0	0	0	k__Bacteria; p__Firmicutes; c__Clostridia; o__Clostridiales; f__Ruminococcaceae
dd9c9f58bdb286cdf3398d4abeb7eb7d	0	0	0	0	0	0	0	10	0	0	0	0	0	0	0	0	0	0	0	0	0	0	0	0	0	0	0	0	0	0	0	0	0	k__Bacteria; p__Firmicutes; c__Clostridia; o__Clostridiales
1bdc938f9272864b86348c81d1997da9	0	0	0	0	0	0	0	0	0	10	0	0	0	0	0	0	0	0	0	0	0	0	0	0	0	0	0	0	0	0	0	0	0	k__Bacteria; p__Bacteroidetes; c__Bacteroidia; o__Bacteroidales; f__S24-7; g__; s__
4c1ad812ea79fc7963bcab4de916cefe	0	0	0	0	0	0	0	0	0	10	0	0	0	0	0	0	0	0	0	0	0	0	0	0	0	0	0	0	0	0	0	0	0	k__Bacteria; p__Firmicutes; c__Clostridia; o__Clostridiales
8879ba81d33782c41233500703dd9a26	0	0	0	0	0	0	0	0	0	0	0	10	0	0	0	0	0	0	0	0	0	0	0	0	0	0	0	0	0	0	0	0	0	k__Bacteria; p__Tenericutes; c__Mollicutes; o__RF39; f__; g__; s__
a2c57cce95bb30a56fb4affb7b992154	0	0	0	0	0	0	0	0	0	0	0	0	10	0	0	0	0	0	0	0	0	0	0	0	0	0	0	0	0	0	0	0	0	k__Bacteria; p__Firmicutes; c__Clostridia; o__Clostridiales; f__Ruminococcaceae; g__Oscillospira; s__
747198af7c21265f4cdcda1a6f656b9d	0	0	0	0	0	0	0	0	0	0	0	0	0	0	10	0	0	0	0	0	0	0	0	0	0	0	0	0	0	0	0	0	0	k__Bacteria; p__Tenericutes; c__Mollicutes; o__RF39; f__; g__; s__
2ffd0951ecd4ee701daa29da94ea5b91	0	0	0	0	0	0	0	0	0	0	0	0	0	0	10	0	0	0	0	0	0	0	0	0	0	0	0	0	0	0	0	0	0	k__Bacteria; p__Tenericutes; c__Mollicutes; o__RF39; f__; g__; s__
1f822b8f39ad37ec1e73d02f4c7d8801	0	0	0	0	0	0	0	0	0	0	0	0	0	0	10	0	0	0	0	0	0	0	0	0	0	0	0	0	0	0	0	0	0	k__Bacteria; p__Bacteroidetes; c__Bacteroidia; o__Bacteroidales; f__Prevotellaceae; g__Prevotella; s__
1e85411dc03b9f66bdf2562c06cde5f0	0	0	0	0	0	0	0	0	0	0	0	0	0	0	10	0	0	0	0	0	0	0	0	0	0	0	0	0	0	0	0	0	0	k__Bacteria; p__Firmicutes; c__Clostridia; o__Clostridiales; f__Lachnospiraceae
e4fcf007569a313e5cd0b0de10826d7e	0	0	0	0	0	0	0	0	0	0	0	0	0	0	10	0	0	0	0	0	0	0	0	0	0	0	0	0	0	0	0	0	0	k__Bacteria; p__Firmicutes; c__Clostridia; o__Clostridiales
6e228f05e08cdf3b40d1411f92c100ea	0	0	0	0	0	0	0	0	0	0	0	0	0	0	0	10	0	0	0	0	0	0	0	0	0	0	0	0	0	0	0	0	0	k__Bacteria; p__Firmicutes; c__Clostridia; o__Clostridiales; f__; g__; s__
55fb110af0a14b3b683bc170541be1e7	0	0	0	0	0	0	0	0	0	0	0	0	0	0	0	10	0	0	0	0	0	0	0	0	0	0	0	0	0	0	0	0	0	k__Bacteria; p__Actinobacteria; c__Coriobacteriia; o__Coriobacteriales; f__Coriobacteriaceae; g__; s__
bb626d94d191ab65fb9b35e1b2d31e6d	0	0	0	0	0	0	0	0	0	0	0	0	0	0	0	10	0	0	0	0	0	0	0	0	0	0	0	0	0	0	0	0	0	k__Bacteria; p__Bacteroidetes; c__Bacteroidia; o__Bacteroidales; f__S24-7; g__; s__
7d248c9b02c2ffcf02945e982cca3b8a	0	0	0	0	0	0	0	0	0	0	0	0	0	0	0	0	10	0	0	0	0	0	0	0	0	0	0	0	0	0	0	0	0	k__Bacteria; p__Firmicutes; c__Clostridia; o__Clostridiales; f__Clostridiaceae; g__Clostridium
402569b9ce2ae41415464c2eb574676e	0	0	0	0	0	0	0	0	0	0	0	0	0	0	0	0	10	0	0	0	0	0	0	0	0	0	0	0	0	0	0	0	0	k__Bacteria; p__Firmicutes; c__Clostridia; o__Clostridiales; f__Ruminococcaceae; g__; s__
f9d5be6a552ed7af8587434800c924c9	0	0	0	0	0	0	0	0	0	0	0	0	0	0	0	0	10	0	0	0	0	0	0	0	0	0	0	0	0	0	0	0	0	k__Bacteria; p__Bacteroidetes; c__Bacteroidia; o__Bacteroidales
0109bb3682ebcd634a446dde4fc0623d	0	0	0	0	0	0	0	0	0	0	0	0	0	0	0	0	10	0	0	0	0	0	0	0	0	0	0	0	0	0	0	0	0	k__Bacteria; p__Firmicutes; c__Clostridia; o__Clostridiales; f__Ruminococcaceae; g__Ruminococcus; s__callidus
9d2c2d7fb08df2e4ca75bfdc8ee29162	0	0	0	0	0	0	0	0	0	0	0	0	0	0	0	0	10	0	0	0	0	0	0	0	0	0	0	0	0	0	0	0	0	k__Bacteria; p__Bacteroidetes; c__Bacteroidia; o__Bacteroidales; f__Rikenellaceae; g__Alistipes; s__finegoldii
96d41bbb23b89aaa61b0c7b92b3d7080	0	0	0	0	0	0	0	0	0	0	0	0	0	0	0	0	10	0	0	0	0	0	0	0	0	0	0	0	0	0	0	0	0	k__Bacteria; p__Bacteroidetes; c__Bacteroidia; o__Bacteroidales; f__Rikenellaceae; g__Alistipes
efc3520e66ca16fd79a745803e507880	0	0	0	0	0	0	0	0	0	0	0	0	0	0	0	0	0	10	0	0	0	0	0	0	0	0	0	0	0	0	0	0	0	k__Bacteria; p__Bacteroidetes; c__Bacteroidia; o__Bacteroidales; f__[Barnesiellaceae]; g__; s__
04eed5ce5e9677d5ba96279dd85b4c29	0	0	0	0	0	0	0	0	0	0	0	0	0	0	0	0	0	10	0	0	0	0	0	0	0	0	0	0	0	0	0	0	0	k__Bacteria; p__Firmicutes; c__Clostridia; o__Clostridiales; f__Lachnospiraceae
8fc4e990240d2b95a1dc08c6ccbd22f9	0	0	0	0	0	0	0	0	0	0	0	0	0	0	0	0	0	10	0	0	0	0	0	0	0	0	0	0	0	0	0	0	0	k__Bacteria; p__Proteobacteria; c__Gammaproteobacteria; o__Pseudomonadales; f__Pseudomonadaceae; g__Pseudomonas
735f936ea41f60987ab47e25e1a4b881	0	0	0	0	0	0	0	0	0	0	0	0	0	0	0	0	0	0	10	0	0	0	0	0	0	0	0	0	0	0	0	0	0	k__Bacteria; p__Firmicutes; c__Clostridia; o__Clostridiales; f__Veillonellaceae; g__Dialister; s__
f9894ce02a6884dd8e0c84fe49aacb06	0	0	0	0	0	0	0	0	0	0	0	0	0	0	0	0	0	0	10	0	0	0	0	0	0	0	0	0	0	0	0	0	0	k__Bacteria; p__Firmicutes; c__Bacilli; o__Lactobacillales; f__Carnobacteriaceae; g__Isobaculum; s__melis
14958e3a252107728c97220423874af2	0	0	0	0	0	0	0	0	0	0	0	0	0	0	0	0	0	0	0	10	0	0	0	0	0	0	0	0	0	0	0	0	0	k__Bacteria; p__Firmicutes; c__Clostridia; o__Clostridiales; f__Ruminococcaceae; g__Oscillospira; s__
4a03d0b36a43269104739bac7ff1a310	0	0	0	0	0	0	0	0	0	0	0	0	0	0	0	0	0	0	0	10	0	0	0	0	0	0	0	0	0	0	0	0	0	k__Bacteria; p__Bacteroidetes; c__Bacteroidia; o__Bacteroidales; f__Prevotellaceae; g__Prevotella; s__
dedb57b66ad44322ec73ab497409f8c8	0	0	0	0	0	0	0	0	0	0	0	0	0	0	0	0	0	0	0	10	0	0	0	0	0	0	0	0	0	0	0	0	0	k__Bacteria; p__Firmicutes; c__Clostridia; o__Clostridiales
ec99b871eb5b351e03a4e05caca3b2bf	0	0	0	0	0	0	0	0	0	0	0	0	0	0	0	0	0	0	0	0	10	0	0	0	0	0	0	0	0	0	0	0	0	k__Bacteria; p__Firmicutes; c__Clostridia; o__Clostridiales; f__Ruminococcaceae; g__; s__
2d89fee2c905d1d9db471c359472b3a8	0	0	0	0	0	0	0	0	0	0	0	0	0	0	0	0	0	0	0	0	10	0	0	0	0	0	0	0	0	0	0	0	0	k__Bacteria; p__Firmicutes; c__Clostridia; o__Clostridiales; f__; g__; s__
33bcc2f3b5d70156d9c6f23e210d933b	0	0	0	0	0	0	0	0	0	0	0	0	0	0	0	0	0	0	0	0	0	10	0	0	0	0	0	0	0	0	0	0	0	k__Bacteria; p__Firmicutes; c__Clostridia; o__Clostridiales; f__; g__; s__
6822d691c921b4a21c6dbe514d2e64e4	0	0	0	0	0	0	0	0	0	0	0	0	0	0	0	0	0	0	0	0	0	10	0	0	0	0	0	0	0	0	0	0	0	k__Bacteria; p__Proteobacteria; c__Deltaproteobacteria; o__Desulfovibrionales; f__Desulfovibrionaceae
b2df79114656c60d124f057859f889cd	0	0	0	0	0	0	0	0	0	0	0	0	0	0	0	0	0	0	0	0	0	10	0	0	0	0	0	0	0	0	0	0	0	k__Bacteria; p__Firmicutes; c__Clostridia; o__Clostridiales; f__[Tissierellaceae]; g__ph2; s__
7df13d705360ed1691f9159b5a3e268e	0	0	0	0	0	0	0	0	0	0	0	0	0	0	0	0	0	0	0	0	0	10	0	0	0	0	0	0	0	0	0	0	0	k__Bacteria; p__Firmicutes; c__Clostridia; o__Clostridiales; f__; g__; s__
85ffe220dde5b5776553164ef433867a	0	0	0	0	0	0	0	0	0	0	0	0	0	0	0	0	0	0	0	0	0	10	0	0	0	0	0	0	0	0	0	0	0	k__Bacteria; p__Bacteroidetes; c__Bacteroidia; o__Bacteroidales
f11cff584470ba5a2f2197bdb1cd9f59	0	0	0	0	0	0	0	0	0	0	0	0	0	0	0	0	0	0	0	0	0	10	0	0	0	0	0	0	0	0	0	0	0	k__Bacteria; p__Firmicutes; c__Clostridia; o__Clostridiales; f__Lachnospiraceae; g__; s__
350b645bbf0829723b77d6fae0a0b94c	0	0	0	0	0	0	0	0	0	0	0	0	0	0	0	0	0	0	0	0	0	10	0	0	0	0	0	0	0	0	0	0	0	k__Bacteria; p__Proteobacteria; c__Alphaproteobacteria; o__RF32; f__; g__; s__
72bc4f0343973a083244fdf56eb70119	0	0	0	0	0	0	0	0	0	0	0	0	0	0	0	0	0	0	0	0	0	10	0	0	0	0	0	0	0	0	0	0	0	k__Bacteria; p__Firmicutes; c__Clostridia; o__Clostridiales; f__[Tissierellaceae]; g__Anaerococcus; s__
a063ab8d3d0776a42f6884a188e3a129	0	0	0	0	0	0	0	0	0	0	0	0	0	0	0	0	0	0	0	0	0	10	0	0	0	0	0	0	0	0	0	0	0	k__Bacteria; p__Bacteroidetes; c__Bacteroidia; o__Bacteroidales; f__Bacteroidaceae; g__Bacteroides; s__
614c2340306a1e5810160ce7f91c360e	0	0	0	0	0	0	0	0	0	0	0	0	0	0	0	0	0	0	0	0	0	0	10	0	0	0	0	0	0	0	0	0	0	k__Bacteria; p__Firmicutes; c__Clostridia; o__Clostridiales; f__Lachnospiraceae; g__Blautia; s__obeum
8b1e9e8ae61a23b3524a43af2ca44ba0	0	0	0	0	0	0	0	0	0	0	0	0	0	0	0	0	0	0	0	0	0	0	10	0	0	0	0	0	0	0	0	0	0	k__Bacteria; p__Firmicutes; c__Clostridia; o__Clostridiales; f__[Mogibacteriaceae]; g__Mogibacterium; s__
26821691ddefc97f6bf2cc1f19114d28	0	0	0	0	0	0	0	0	0	0	0	0	0	0	0	0	0	0	0	0	0	0	0	10	0	0	0	0	0	0	0	0	0	k__Bacteria; p__Firmicutes; c__Clostridia; o__Clostridiales; f__Lachnospiraceae; g__Clostridium; s__colinum
cab76e0bb12c59aeb318ec5f0a2e61ec	0	0	0	0	0	0	0	0	0	0	0	0	0	0	0	0	0	0	0	0	0	0	0	10	0	0	0	0	0	0	0	0	0	k__Bacteria; p__Firmicutes; c__Clostridia; o__Clostridiales; f__Ruminococcaceae; g__; s__
d7425b696366649f894f2c14f3513291	0	0	0	0	0	0	0	0	0	0	0	0	0	0	0	0	0	0	0	0	0	0	0	10	0	0	0	0	0	0	0	0	0	k__Bacteria; p__Bacteroidetes; c__Bacteroidia; o__Bacteroidales; f__Prevotellaceae; g__Prevotella; s__
2782d5eead7a848ae021ddc9fb5d0ab5	0	0	0	0	0	0	0	0	0	0	0	0	0	0	0	0	0	0	0	0	0	0	0	10	0	0	0	0	0	0	0	0	0	k__Bacteria; p__Firmicutes; c__Clostridia; o__Clostridiales; f__Lachnospiraceae
193c907598f6812f090702f93f241d2a	0	0	0	0	0	0	0	0	0	0	0	0	0	0	0	0	0	0	0	0	0	0	0	10	0	0	0	0	0	0	0	0	0	k__Bacteria; p__Bacteroidetes; c__Bacteroidia; o__Bacteroidales
d8dec041e37bef3711f4f5477a491847	0	0	0	0	0	0	0	0	0	0	0	0	0	0	0	0	0	0	0	0	0	0	0	0	0	10	0	0	0	0	0	0	0	k__Bacteria; p__Firmicutes; c__Clostridia; o__Clostridiales; f__; g__; s__
8446724ea4d7399ed7b6977fecd6302c	0	0	0	0	0	0	0	0	0	0	0	0	0	0	0	0	0	0	0	0	0	0	0	0	0	10	0	0	0	0	0	0	0	k__Bacteria; p__Firmicutes; c__Clostridia; o__Clostridiales; f__Lachnospiraceae; g__; s__
17c8cd1ca58ff5aa7c459e88356da099	0	0	0	0	0	0	0	0	0	0	0	0	0	0	0	0	0	0	0	0	0	0	0	0	0	10	0	0	0	0	0	0	0	k__Bacteria; p__Firmicutes; c__Clostridia; o__Clostridiales; f__Ruminococcaceae; g__; s__
d75cbcafd5b40b489d4aca4e0b66ec28	0	0	0	0	0	0	0	0	0	0	0	0	0	0	0	0	0	0	0	0	0	0	0	0	0	10	0	0	0	0	0	0	0	k__Bacteria; p__Proteobacteria; c__Alphaproteobacteria; o__RF32; f__; g__; s__
62435ef1e530a5a6d022e765def5c5b1	0	0	0	0	0	0	0	0	0	0	0	0	0	0	0	0	0	0	0	0	0	0	0	0	0	10	0	0	0	0	0	0	0	k__Bacteria; p__Firmicutes; c__Clostridia; o__Clostridiales; f__Ruminococcaceae; g__; s__
05c02c374bc1a2c1e9939221e185580f	0	0	0	0	0	0	0	0	0	0	0	0	0	0	0	0	0	0	0	0	0	0	0	0	0	0	0	10	0	0	0	0	0	k__Bacteria; p__Bacteroidetes; c__Bacteroidia; o__Bacteroidales; f__[Paraprevotellaceae]; g__[Prevotella]; s__
7c0f46cbeb36d90e3eeaef0902447800	0	0	0	0	0	0	0	0	0	0	0	0	0	0	0	0	0	0	0	0	0	0	0	0	0	0	0	10	0	0	0	0	0	k__Bacteria; p__Firmicutes; c__Clostridia; o__Clostridiales; f__Ruminococcaceae; g__; s__
12ee3d787bb58caf3dc4031eb093e808	0	0	0	0	0	0	0	0	0	0	0	0	0	0	0	0	0	0	0	0	0	0	0	0	0	0	0	10	0	0	0	0	0	k__Bacteria; p__Firmicutes; c__Clostridia; o__Clostridiales
1cee43d76b778922cb9846bac4b6e73d	0	0	0	0	0	0	0	0	0	0	0	0	0	0	0	0	0	0	0	0	0	0	0	0	0	0	0	10	0	0	0	0	0	k__Bacteria; p__Firmicutes; c__Erysipelotrichi; o__Erysipelotrichales; f__Erysipelotrichaceae; g__[Eubacterium]; s__biforme
c17c36906f17a4ff2dce2fcb5a5dd00e	0	0	0	0	0	0	0	0	0	0	0	0	0	0	0	0	0	0	0	0	0	0	0	0	0	0	0	10	0	0	0	0	0	k__Bacteria; p__Firmicutes; c__Clostridia; o__Clostridiales; f__Lachnospiraceae; g__; s__
21fafeeec6f99f674abe3fecec3602a4	0	0	0	0	0	0	0	0	0	0	0	0	0	0	0	0	0	0	0	0	0	0	0	0	0	0	0	0	0	10	0	0	0	k__Bacteria; p__Firmicutes; c__Clostridia; o__Clostridiales; f__; g__; s__
d78dcf30c0208fa26d36bcc1771595b6	0	0	0	0	0	0	0	0	0	0	0	0	0	0	0	0	0	0	0	0	0	0	0	0	0	0	0	0	0	10	0	0	0	k__Bacteria; p__Firmicutes; c__Clostridia; o__Clostridiales; f__Lachnospiraceae; g__Clostridium; s__colinum
ad99ee7f3e01f83fe250afc9b599c713	0	0	0	0	0	0	0	0	0	0	0	0	0	0	0	0	0	0	0	0	0	0	0	0	0	0	0	0	0	10	0	0	0	k__Bacteria; p__Firmicutes; c__Clostridia; o__Clostridiales; f__Ruminococcaceae; g__Subdoligranulum; s__variabile
ac3b6443873c97abcef25ca37c4ca61e	0	0	0	0	0	0	0	0	0	0	0	0	0	0	0	0	0	0	0	0	0	0	0	0	0	0	0	0	0	10	0	0	0	k__Bacteria; p__Bacteroidetes; c__Bacteroidia; o__Bacteroidales; f__Prevotellaceae
9e0b93e6669bed0640c9717fd5811274	0	0	0	0	0	0	0	0	0	0	0	0	0	0	0	0	0	0	0	0	0	0	0	0	0	0	0	0	0	0	10	0	0	k__Bacteria; p__Firmicutes; c__Clostridia; o__Clostridiales
e8c28f37ec5c87bb306834a37f48761a	0	0	0	0	0	0	0	0	0	0	0	0	0	0	0	0	0	0	0	0	0	0	0	0	0	0	0	0	0	0	10	0	0	k__Bacteria; p__Firmicutes; c__Clostridia; o__Clostridiales; f__Ruminococcaceae; g__; s__
b5c394bc07ef97584ccc1852e165b8a3	0	0	0	0	0	0	0	0	0	0	0	0	0	0	0	0	0	0	0	0	0	0	0	0	0	0	0	0	0	0	10	0	0	k__Bacteria; p__Firmicutes; c__Clostridia; o__Clostridiales; f__Ruminococcaceae; g__; s__
4109c2cb3c726f72a967771371a6f36c	0	0	0	0	0	0	0	0	0	0	0	0	0	0	0	0	0	0	0	0	0	0	0	0	0	0	0	0	0	0	10	0	0	k__Bacteria; p__Proteobacteria; c__Alphaproteobacteria; o__Sphingomonadales; f__Sphingomonadaceae; g__Sphingobium; s__yanoikuyae
0c2871ca3dfd9142741a00bf28db03d1	0	0	0	0	0	0	0	0	0	0	0	0	0	0	0	0	0	0	0	0	0	0	0	0	0	0	0	0	0	0	0	10	0	k__Bacteria; p__Firmicutes; c__Bacilli; o__Bacillales; f__[Thermicanaceae]; g__Thermicanus; s__
b9169e4a9a9508829f70d4458c351509	0	0	0	0	0	0	0	0	0	0	0	0	0	0	0	0	0	0	0	0	0	0	0	0	0	0	0	0	0	0	0	10	0	k__Bacteria; p__Firmicutes; c__Clostridia; o__Clostridiales; f__Lachnospiraceae; g__; s__
64e0619d183cc6967fd3ed1ae5d35bb1	0	0	0	0	0	0	0	0	0	0	0	0	0	0	0	0	0	0	0	0	0	0	0	0	0	0	0	0	0	0	0	10	0	k__Bacteria; p__Firmicutes; c__Clostridia; o__Clostridiales; f__Ruminococcaceae; g__Oscillospira; s__
e4e1b43934e3370b62bd6dd56b21b8c5	9	0	0	0	0	0	0	0	0	0	0	0	0	0	0	0	0	0	0	0	0	0	0	0	0	0	0	0	0	0	0	0	0	k__Bacteria; p__Firmicutes; c__Clostridia; o__Clostridiales; f__; g__; s__
0671b7eaa63b4b188a18aef2be8345e5	9	0	0	0	0	0	0	0	0	0	0	0	0	0	0	0	0	0	0	0	0	0	0	0	0	0	0	0	0	0	0	0	0	k__Bacteria
efe9ae0778fa2a64d0a6100002b682a1	9	0	0	0	0	0	0	0	0	0	0	0	0	0	0	0	0	0	0	0	0	0	0	0	0	0	0	0	0	0	0	0	0	k__Bacteria; p__Bacteroidetes; c__Flavobacteriia; o__Flavobacteriales; f__[Weeksellaceae]; g__Bergeyella; s__zoohelcum
bd6c518c8003bb4745b2dfdcd79a63e2	9	0	0	0	0	0	0	0	0	0	0	0	0	0	0	0	0	0	0	0	0	0	0	0	0	0	0	0	0	0	0	0	0	k__Bacteria; p__Firmicutes; c__Clostridia; o__Clostridiales; f__Ruminococcaceae; g__Ruminococcus; s__
37393c545d03f33bd74585f881741d0c	9	0	0	0	0	0	0	0	0	0	0	0	0	0	0	0	0	0	0	0	0	0	0	0	0	0	0	0	0	0	0	0	0	k__Bacteria; p__Proteobacteria; c__Alphaproteobacteria; o__Caulobacterales; f__Caulobacteraceae; g__; s__
4fa5818277191181ae367e9604f837b7	9	0	0	0	0	0	0	0	0	0	0	0	0	0	0	0	0	0	0	0	0	0	0	0	0	0	0	0	0	0	0	0	0	k__Bacteria; p__Firmicutes; c__Clostridia; o__Clostridiales; f__; g__; s__
c98e42f3f4950c2d4d53454a81aba6d6	9	0	0	0	0	0	0	0	0	0	0	0	0	0	0	0	0	0	0	0	0	0	0	0	0	0	0	0	0	0	0	0	0	k__Bacteria; p__Firmicutes; c__Clostridia; o__Clostridiales; f__Ruminococcaceae; g__Oscillospira; s__
ee686634576ef879df68da66f8f5be66	9	0	0	0	0	0	0	0	0	0	0	0	0	0	0	0	0	0	0	0	0	0	0	0	0	0	0	0	0	0	0	0	0	k__Bacteria; p__Bacteroidetes; c__Bacteroidia; o__Bacteroidales; f__S24-7; g__; s__
295df905707b3bb06e5522e907449474	9	0	0	0	0	0	0	0	0	0	0	0	0	0	0	0	0	0	0	0	0	0	0	0	0	0	0	0	0	0	0	0	0	k__Bacteria; p__Actinobacteria; c__Actinobacteria; o__Actinomycetales; f__Brevibacteriaceae; g__Brevibacterium; s__paucivorans
19e719ef83241d87947f9844415ee8ee	5	0	0	0	0	0	0	0	0	0	0	0	0	0	0	0	0	0	0	0	0	0	0	0	0	0	0	0	0	0	0	4	0	k__Bacteria; p__Firmicutes; c__Clostridia; o__Clostridiales; f__; g__; s__
a496289e882cbd0705890743d4e6c525	0	0	9	0	0	0	0	0	0	0	0	0	0	0	0	0	0	0	0	0	0	0	0	0	0	0	0	0	0	0	0	0	0	k__Bacteria; p__Firmicutes; c__Clostridia; o__Clostridiales; f__Ruminococcaceae
721073e287d68c71f32f49522db2d158	0	0	0	0	9	0	0	0	0	0	0	0	0	0	0	0	0	0	0	0	0	0	0	0	0	0	0	0	0	0	0	0	0	k__Bacteria; p__Firmicutes; c__Clostridia; o__Clostridiales; f__; g__; s__
2bd725356657401e8d05878f3ab74e20	0	0	0	0	9	0	0	0	0	0	0	0	0	0	0	0	0	0	0	0	0	0	0	0	0	0	0	0	0	0	0	0	0	k__Bacteria; p__Firmicutes; c__Clostridia; o__Clostridiales; f__Clostridiaceae; g__02d06; s__
10f9923faf4a6825b4beddc4ffae1ee1	0	0	0	0	9	0	0	0	0	0	0	0	0	0	0	0	0	0	0	0	0	0	0	0	0	0	0	0	0	0	0	0	0	k__Bacteria; p__Bacteroidetes; c__Bacteroidia; o__Bacteroidales; f__[Odoribacteraceae]; g__Butyricimonas; s__
e6a9a1c6f8b7636dd887559bf2691519	0	0	0	0	0	9	0	0	0	0	0	0	0	0	0	0	0	0	0	0	0	0	0	0	0	0	0	0	0	0	0	0	0	k__Bacteria; p__Firmicutes; c__Clostridia; o__Clostridiales; f__; g__; s__
6ff3057288d9526dfd62d5171626ef80	0	0	0	0	0	0	0	9	0	0	0	0	0	0	0	0	0	0	0	0	0	0	0	0	0	0	0	0	0	0	0	0	0	k__Bacteria; p__Proteobacteria; c__Deltaproteobacteria; o__Desulfovibrionales; f__Desulfovibrionaceae; g__; s__
425761ab009d6bdcc91ed80a90173b23	0	0	0	0	0	0	0	9	0	0	0	0	0	0	0	0	0	0	0	0	0	0	0	0	0	0	0	0	0	0	0	0	0	k__Bacteria; p__Firmicutes; c__Clostridia; o__Clostridiales; f__Lachnospiraceae; g__; s__
5b8e477c9098e0668c944c37b8f0f868	0	0	0	0	0	0	0	9	0	0	0	0	0	0	0	0	0	0	0	0	0	0	0	0	0	0	0	0	0	0	0	0	0	k__Bacteria; p__Firmicutes; c__Clostridia; o__Clostridiales; f__Ruminococcaceae; g__; s__
bdffa36026003e0cc1a7f5ac753f4fb4	0	0	0	0	0	0	0	0	9	0	0	0	0	0	0	0	0	0	0	0	0	0	0	0	0	0	0	0	0	0	0	0	0	k__Bacteria; p__Firmicutes; c__Clostridia; o__Clostridiales
2724c2213b2e51a5eece11d30af8a2fc	0	0	0	0	0	0	0	0	9	0	0	0	0	0	0	0	0	0	0	0	0	0	0	0	0	0	0	0	0	0	0	0	0	k__Bacteria; p__Firmicutes; c__Clostridia; o__Clostridiales; f__Lachnospiraceae; g__; s__
89e8cd3bb693dd127e610c1bf336403c	0	0	0	0	0	0	0	0	9	0	0	0	0	0	0	0	0	0	0	0	0	0	0	0	0	0	0	0	0	0	0	0	0	k__Bacteria; p__Firmicutes; c__Clostridia; o__Clostridiales; f__Ruminococcaceae
b76e05f262cc3fd397fb4f3c148839f6	0	0	0	0	0	0	0	0	0	9	0	0	0	0	0	0	0	0	0	0	0	0	0	0	0	0	0	0	0	0	0	0	0	k__Bacteria; p__Firmicutes; c__Bacilli; o__Lactobacillales; f__Lactobacillaceae; g__Lactobacillus; s__
8b8ff967250fd4fb425fe0c06135dd64	0	0	0	0	0	0	0	0	0	9	0	0	0	0	0	0	0	0	0	0	0	0	0	0	0	0	0	0	0	0	0	0	0	k__Bacteria; p__Tenericutes; c__Mollicutes; o__RF39; f__; g__; s__
70cf874d1c83d728180f0f08e1b7fca5	0	0	0	0	0	0	0	0	0	0	0	0	9	0	0	0	0	0	0	0	0	0	0	0	0	0	0	0	0	0	0	0	0	k__Bacteria; p__Proteobacteria; c__Epsilonproteobacteria; o__Campylobacterales; f__Helicobacteraceae; g__Helicobacter
6f5de38e170fcd7a4559c6d082e17161	0	0	0	0	0	0	0	0	0	0	0	0	9	0	0	0	0	0	0	0	0	0	0	0	0	0	0	0	0	0	0	0	0	k__Bacteria; p__Proteobacteria; c__Deltaproteobacteria; o__Desulfovibrionales; f__Desulfovibrionaceae; g__; s__
a2b765b655099ccba1f3e815f9ba6dc3	0	0	0	0	0	0	0	0	0	0	0	0	9	0	0	0	0	0	0	0	0	0	0	0	0	0	0	0	0	0	0	0	0	k__Bacteria; p__Firmicutes; c__Erysipelotrichi; o__Erysipelotrichales; f__Erysipelotrichaceae; g__Allobaculum; s__
c058d77e151f749be8c539d11b515934	0	0	0	0	0	0	0	0	0	0	0	0	9	0	0	0	0	0	0	0	0	0	0	0	0	0	0	0	0	0	0	0	0	k__Bacteria; p__Firmicutes; c__Clostridia; o__Clostridiales; f__Veillonellaceae; g__Veillonella; s__dispar
52efc86f33870e4efec5f69a3f500314	0	0	0	0	0	0	0	0	0	0	0	0	0	0	9	0	0	0	0	0	0	0	0	0	0	0	0	0	0	0	0	0	0	k__Bacteria; p__Firmicutes; c__Clostridia; o__Clostridiales; f__Ruminococcaceae; g__Ruminococcus; s__callidus
f4823ec871375272aa1ee0d26d974e31	0	0	0	0	0	0	0	0	0	0	0	0	0	0	9	0	0	0	0	0	0	0	0	0	0	0	0	0	0	0	0	0	0	k__Bacteria; p__Firmicutes; c__Clostridia; o__Clostridiales; f__Ruminococcaceae; g__; s__
25fdaf0490e09cd1c5502178a48d583f	0	0	0	0	0	0	0	0	0	0	0	0	0	0	9	0	0	0	0	0	0	0	0	0	0	0	0	0	0	0	0	0	0	k__Bacteria; p__Bacteroidetes; c__Bacteroidia; o__Bacteroidales; f__[Paraprevotellaceae]; g__[Prevotella]; s__
9ece03235f457187287f636b794191a8	0	0	0	0	0	0	0	0	0	0	0	0	0	0	0	9	0	0	0	0	0	0	0	0	0	0	0	0	0	0	0	0	0	k__Bacteria; p__Proteobacteria; c__Alphaproteobacteria; o__Rickettsiales; f__mitochondria
74d5f6f9f129fee5e961c8a54d1ef0ef	0	0	0	0	0	0	0	0	0	0	0	0	0	0	0	0	9	0	0	0	0	0	0	0	0	0	0	0	0	0	0	0	0	k__Bacteria; p__Firmicutes; c__Clostridia; o__Clostridiales
67782670ddffe1f48e773d252fd3159c	0	0	0	0	0	0	0	0	0	0	0	0	0	0	0	0	9	0	0	0	0	0	0	0	0	0	0	0	0	0	0	0	0	k__Bacteria; p__Bacteroidetes; c__Bacteroidia; o__Bacteroidales; f__S24-7; g__; s__
67ae20739dc6a9f2d4f40c7b7217dc65	0	0	0	0	0	0	0	0	0	0	0	0	0	0	0	0	0	9	0	0	0	0	0	0	0	0	0	0	0	0	0	0	0	k__Bacteria
40b0032147055d32a1b79d10d59f0cdc	0	0	0	0	0	0	0	0	0	0	0	0	0	0	0	0	0	9	0	0	0	0	0	0	0	0	0	0	0	0	0	0	0	k__Bacteria; p__Firmicutes; c__Clostridia; o__Clostridiales
fe9eb3cee1d69455ca2ca78132d89233	0	0	0	0	0	0	0	0	0	0	0	0	0	0	0	0	0	9	0	0	0	0	0	0	0	0	0	0	0	0	0	0	0	k__Bacteria; p__Firmicutes; c__Clostridia; o__Clostridiales; f__Ruminococcaceae; g__; s__
7f7d5ada2e294361cedcf2417220c453	0	0	0	0	0	0	0	0	0	0	0	0	0	0	0	0	0	9	0	0	0	0	0	0	0	0	0	0	0	0	0	0	0	k__Bacteria; p__Firmicutes; c__Clostridia; o__Clostridiales; f__Ruminococcaceae; g__Oscillospira; s__
09c6d71968a013a8b991308c880d7378	0	0	0	0	0	0	0	0	0	0	0	0	0	0	0	0	0	0	9	0	0	0	0	0	0	0	0	0	0	0	0	0	0	k__Bacteria; p__Firmicutes; c__Clostridia; o__Clostridiales; f__; g__; s__
b35467deaec991de100af8aee9ae36f6	0	0	0	0	0	0	0	0	0	0	0	0	0	0	0	0	0	0	0	9	0	0	0	0	0	0	0	0	0	0	0	0	0	k__Bacteria; p__Firmicutes; c__Clostridia; o__Clostridiales; f__Lachnospiraceae; g__; s__
342de3e43ecea07cfaf3b83ae90b877d	0	0	0	0	0	0	0	0	0	0	0	0	0	0	0	0	0	0	0	9	0	0	0	0	0	0	0	0	0	0	0	0	0	k__Bacteria; p__Bacteroidetes; c__Bacteroidia; o__Bacteroidales; f__[Barnesiellaceae]; g__; s__
3d1d5c12289989e8c407971df2ae39bd	0	0	0	0	0	0	0	0	0	0	0	0	0	0	0	0	0	0	0	9	0	0	0	0	0	0	0	0	0	0	0	0	0	k__Bacteria; p__Firmicutes; c__Clostridia; o__Clostridiales; f__; g__; s__
5062df577aed42d2f57c568e0d195306	0	0	0	0	0	0	0	0	0	0	0	0	0	0	0	0	0	0	0	9	0	0	0	0	0	0	0	0	0	0	0	0	0	k__Bacteria; p__Firmicutes; c__Clostridia; o__Clostridiales; f__Ruminococcaceae; g__; s__
7031bfdfb8e81626604edc95b3ad7137	0	0	0	0	0	0	0	0	0	0	0	0	0	0	0	0	0	0	0	9	0	0	0	0	0	0	0	0	0	0	0	0	0	k__Bacteria; p__Firmicutes; c__Clostridia; o__Clostridiales; f__Lachnospiraceae; g__; s__
ed7bcc75b192d2ddf1faf305f3441042	0	0	0	0	0	0	0	0	0	0	0	0	0	0	0	0	0	0	0	9	0	0	0	0	0	0	0	0	0	0	0	0	0	k__Bacteria; p__Bacteroidetes; c__Bacteroidia; o__Bacteroidales; f__Bacteroidaceae; g__Bacteroides
7a322ca243c294b38521d897c4a221ed	0	0	0	0	0	0	0	0	0	0	0	0	0	0	0	0	0	0	0	0	9	0	0	0	0	0	0	0	0	0	0	0	0	k__Bacteria; p__Tenericutes; c__Mollicutes; o__RF39; f__; g__; s__
5139a31f7d3b7984f2af9dbc63761803	0	0	0	0	0	0	0	0	0	0	0	0	0	0	0	0	0	0	0	0	9	0	0	0	0	0	0	0	0	0	0	0	0	k__Bacteria; p__Firmicutes; c__Clostridia; o__Clostridiales; f__Lachnospiraceae; g__; s__
47b3f1e70724cab668705b59de4a5dfa	0	0	0	0	0	0	0	0	0	0	0	0	0	0	0	0	0	0	0	0	9	0	0	0	0	0	0	0	0	0	0	0	0	k__Bacteria; p__Firmicutes; c__Clostridia; o__Clostridiales; f__Lachnospiraceae
8d74ad171be876887319b43118cfdae5	0	0	0	0	0	0	0	0	0	0	0	0	0	0	0	0	0	0	0	0	9	0	0	0	0	0	0	0	0	0	0	0	0	k__Bacteria; p__Firmicutes; c__Clostridia; o__Clostridiales; f__Lachnospiraceae; g__; s__
413c73d1956bcf05d22222009d9b02d4	0	0	0	0	0	0	0	0	0	0	0	0	0	0	0	0	0	0	0	0	9	0	0	0	0	0	0	0	0	0	0	0	0	k__Bacteria; p__Tenericutes; c__Mollicutes; o__RF39; f__; g__; s__
b811cbc281b2c53084451e14465793e7	0	0	0	0	0	0	0	0	0	0	0	0	0	0	0	0	0	0	0	0	9	0	0	0	0	0	0	0	0	0	0	0	0	k__Bacteria; p__Firmicutes; c__Clostridia; o__Clostridiales; f__; g__; s__
5f1d7858c9bc448bcb21e725452f17be	0	0	0	0	0	0	0	0	0	0	0	0	0	0	0	0	0	0	0	0	9	0	0	0	0	0	0	0	0	0	0	0	0	k__Bacteria; p__Tenericutes; c__Mollicutes; o__RF39; f__; g__; s__
7ca2651223c623554b9878c8f75ee030	0	0	0	0	0	0	0	0	0	0	0	0	0	0	0	0	0	0	0	0	9	0	0	0	0	0	0	0	0	0	0	0	0	k__Bacteria; p__Firmicutes; c__Clostridia; o__Clostridiales; f__Christensenellaceae; g__; s__
43376772c7b7673ca2334a0d5585770c	0	0	0	0	0	0	0	0	0	0	0	0	0	0	0	0	0	0	0	0	0	9	0	0	0	0	0	0	0	0	0	0	0	k__Bacteria; p__Firmicutes; c__Clostridia; o__Clostridiales; f__; g__; s__
94a9e7378dc80927d6a6a9d1ddf99a5d	0	0	0	0	0	0	0	0	0	0	0	0	0	0	0	0	0	0	0	0	0	9	0	0	0	0	0	0	0	0	0	0	0	k__Bacteria; p__Firmicutes; c__Clostridia; o__Clostridiales; f__Ruminococcaceae; g__; s__
87c843a13e10ec5b40b9b777b507ddfe	0	0	0	0	0	0	0	0	0	0	0	0	0	0	0	0	0	0	0	0	0	0	9	0	0	0	0	0	0	0	0	0	0	k__Bacteria; p__Firmicutes; c__Clostridia; o__Clostridiales
6b9a072c2ab20171d19c32f748eb3f11	0	0	0	0	0	0	0	0	0	0	0	0	0	0	0	0	0	0	0	0	0	0	9	0	0	0	0	0	0	0	0	0	0	k__Bacteria; p__Firmicutes; c__Clostridia; o__Clostridiales; f__Lachnospiraceae; g__Coprococcus; s__
6bb0dc7be41b9bf6fd66aacb08210bb9	0	0	0	0	0	0	0	0	0	0	0	0	0	0	0	0	0	0	0	0	0	0	9	0	0	0	0	0	0	0	0	0	0	k__Bacteria; p__Firmicutes; c__Clostridia; o__Clostridiales
f9f189384e000d77c9e4f929e6a9f906	0	0	0	0	0	0	0	0	0	0	0	0	0	0	0	0	0	0	0	0	0	0	0	9	0	0	0	0	0	0	0	0	0	k__Bacteria; p__Bacteroidetes; c__Bacteroidia; o__Bacteroidales; f__[Paraprevotellaceae]; g__[Prevotella]; s__
f99784ac2e14ff6e25d0d29243c0c77d	0	0	0	0	0	0	0	0	0	0	0	0	0	0	0	0	0	0	0	0	0	0	0	9	0	0	0	0	0	0	0	0	0	k__Bacteria; p__Firmicutes; c__Clostridia; o__Clostridiales; f__; g__; s__
2b37a8ca7c5352e7195ff2567d33a7ea	0	0	0	0	0	0	0	0	0	0	0	0	0	0	0	0	0	0	0	0	0	0	0	9	0	0	0	0	0	0	0	0	0	k__Bacteria; p__Synergistetes; c__Synergistia; o__Synergistales; f__Dethiosulfovibrionaceae; g__Pyramidobacter; s__
9711186ae7be6a11c052194aa69e1e63	0	0	0	0	0	0	0	0	0	0	0	0	0	0	0	0	0	0	0	0	0	0	0	0	9	0	0	0	0	0	0	0	0	k__Bacteria; p__Bacteroidetes; c__Bacteroidia; o__Bacteroidales; f__Rikenellaceae; g__AF12; s__
4e33f7ca09d4ad833ea1313546540ad8	0	0	0	0	0	0	0	0	0	0	0	0	0	0	0	0	0	0	0	0	0	0	0	0	9	0	0	0	0	0	0	0	0	k__Bacteria; p__Firmicutes; c__Clostridia; o__Clostridiales; f__; g__; s__
129680f71999b83334db06148c5e7ab6	0	0	0	0	0	0	0	0	0	0	0	0	0	0	0	0	0	0	0	0	0	0	0	0	9	0	0	0	0	0	0	0	0	k__Bacteria; p__Firmicutes; c__Clostridia; o__Clostridiales
0ad3beabb49d952bba9124fc52cd1c99	0	0	0	0	0	0	0	0	0	0	0	0	0	0	0	0	0	0	0	0	0	0	0	0	9	0	0	0	0	0	0	0	0	k__Bacteria; p__Firmicutes; c__Erysipelotrichi; o__Erysipelotrichales; f__Erysipelotrichaceae; g__; s__
e939741bd9548e5c2147bc728c2341f3	0	0	0	0	0	0	0	0	0	0	0	0	0	0	0	0	0	0	0	0	0	0	0	0	0	9	0	0	0	0	0	0	0	k__Bacteria; p__Firmicutes; c__Clostridia; o__Clostridiales; f__Lachnospiraceae; g__; s__
99782ad3bac05f7254802f55b33ef285	0	0	0	0	0	0	0	0	0	0	0	0	0	0	0	0	0	0	0	0	0	0	0	0	0	0	0	9	0	0	0	0	0	k__Bacteria; p__Bacteroidetes; c__Bacteroidia; o__Bacteroidales; f__S24-7; g__; s__
ac09f4f3e11fbc32f89d974ffb06795f	0	0	0	0	0	0	0	0	0	0	0	0	0	0	0	0	0	0	0	0	0	0	0	0	0	0	0	9	0	0	0	0	0	k__Bacteria; p__Firmicutes; c__Clostridia; o__Clostridiales; f__Ruminococcaceae; g__Ruminococcus; s__callidus
a6c3fe24f3ecac708f5c7e7454a2497e	0	0	0	0	0	0	0	0	0	0	0	0	0	0	0	0	0	0	0	0	0	0	0	0	0	0	0	0	9	0	0	0	0	k__Bacteria; p__Bacteroidetes; c__Bacteroidia; o__Bacteroidales; f__Bacteroidaceae; g__Bacteroides; s__
1f4d0734a817a893daee33aa7a70165c	0	0	0	0	0	0	0	0	0	0	0	0	0	0	0	0	0	0	0	0	0	0	0	0	0	0	0	0	0	9	0	0	0	k__Bacteria; p__Proteobacteria; c__Alphaproteobacteria; o__RF32; f__; g__; s__
09600051cd24a8e0325cd0016e969909	0	0	0	0	0	0	0	0	0	0	0	0	0	0	0	0	0	0	0	0	0	0	0	0	0	0	0	0	0	9	0	0	0	k__Bacteria; p__Firmicutes; c__Clostridia; o__Clostridiales; f__Veillonellaceae; g__Dialister; s__
f013f7c049156fd27968e03293c76505	0	0	0	0	0	0	0	0	0	0	0	0	0	0	0	0	0	0	0	0	0	0	0	0	0	0	0	0	0	9	0	0	0	k__Bacteria; p__Firmicutes; c__Bacilli; o__Gemellales; f__Gemellaceae
e5a3fce3cfe8fe869f517e9ce9de11ac	0	0	0	0	0	0	0	0	0	0	0	0	0	0	0	0	0	0	0	0	0	0	0	0	0	0	0	0	0	9	0	0	0	k__Bacteria; p__Firmicutes; c__Clostridia; o__Clostridiales; f__; g__; s__
fd23becda747d8f856908e1de4d4de1c	0	0	0	0	0	0	0	0	0	0	0	0	0	0	0	0	0	0	0	0	0	0	0	0	0	0	0	0	0	0	9	0	0	k__Bacteria; p__Firmicutes; c__Clostridia; o__Clostridiales; f__Lachnospiraceae
0de1ce42f01351876a0341f957260a38	0	0	0	0	0	0	0	0	0	0	0	0	0	0	0	0	0	0	0	0	0	0	0	0	0	0	0	0	0	0	9	0	0	k__Bacteria; p__Firmicutes; c__Clostridia; o__Clostridiales
afe267e9cf3f0e339609c30b5010b912	0	0	0	0	0	0	0	0	0	0	0	0	0	0	0	0	0	0	0	0	0	0	0	0	0	0	0	0	0	0	9	0	0	k__Bacteria; p__Firmicutes; c__Clostridia; o__Clostridiales; f__Ruminococcaceae
03026e3f79a021509bbd95b25105943d	0	0	0	0	0	0	0	0	0	0	0	0	0	0	0	0	0	0	0	0	0	0	0	0	0	0	0	0	0	0	9	0	0	k__Bacteria; p__Firmicutes; c__Erysipelotrichi; o__Erysipelotrichales; f__Erysipelotrichaceae; g__Bulleidia; s__p-1630-c5
2df4f65406dc49e2bc5af62f372ecb7b	0	0	0	0	0	0	0	0	0	0	0	0	0	0	0	0	0	0	0	0	0	0	0	0	0	0	0	0	0	0	9	0	0	k__Bacteria; p__Firmicutes; c__Clostridia; o__Clostridiales; f__Lachnospiraceae
585066c0b808c1170a66964b3a72671a	0	0	0	0	0	0	0	0	0	0	0	0	0	0	0	0	0	0	0	0	0	0	0	0	0	0	0	0	0	0	9	0	0	k__Bacteria; p__Bacteroidetes; c__Bacteroidia; o__Bacteroidales; f__Bacteroidaceae; g__Bacteroides; s__
bae186f4a5c840b1817fb9fe9edcbb35	0	0	0	0	0	0	0	0	0	0	0	0	0	0	0	0	0	0	0	0	0	0	0	0	0	0	0	0	0	0	0	9	0	k__Bacteria; p__Firmicutes; c__Bacilli; o__Lactobacillales; f__Lactobacillaceae; g__Pediococcus; s__
145c4f7d7ed98ac36ba6bd99d9a17f60	0	0	0	0	0	0	0	0	0	0	0	0	0	0	0	0	0	0	0	0	0	0	0	0	0	0	0	0	0	0	0	9	0	k__Bacteria; p__Firmicutes; c__Clostridia; o__Clostridiales; f__Lachnospiraceae; g__; s__
8250503daf0812a851e9538209f6f4da	8	0	0	0	0	0	0	0	0	0	0	0	0	0	0	0	0	0	0	0	0	0	0	0	0	0	0	0	0	0	0	0	0	k__Bacteria; p__Firmicutes; c__Clostridia; o__Clostridiales; f__Veillonellaceae; g__Phascolarctobacterium; s__
14f0febaf6d617d4135c33e2a4322fac	8	0	0	0	0	0	0	0	0	0	0	0	0	0	0	0	0	0	0	0	0	0	0	0	0	0	0	0	0	0	0	0	0	k__Bacteria; p__Bacteroidetes; c__Bacteroidia; o__Bacteroidales; f__Prevotellaceae; g__Prevotella; s__
b7cad76e0ed90d3ad550a5148c1447c3	8	0	0	0	0	0	0	0	0	0	0	0	0	0	0	0	0	0	0	0	0	0	0	0	0	0	0	0	0	0	0	0	0	k__Bacteria; p__Firmicutes; c__Erysipelotrichi; o__Erysipelotrichales; f__Erysipelotrichaceae; g__[Eubacterium]; s__biforme
6b701c263803f2c1fb2419dab77e0f0f	8	0	0	0	0	0	0	0	0	0	0	0	0	0	0	0	0	0	0	0	0	0	0	0	0	0	0	0	0	0	0	0	0	k__Bacteria; p__Firmicutes; c__Clostridia; o__Clostridiales; f__Ruminococcaceae; g__; s__
c05556e2eb0e33bb42d9d364863c3bb9	8	0	0	0	0	0	0	0	0	0	0	0	0	0	0	0	0	0	0	0	0	0	0	0	0	0	0	0	0	0	0	0	0	k__Bacteria; p__Bacteroidetes; c__Bacteroidia; o__Bacteroidales; f__Porphyromonadaceae; g__Parabacteroides; s__distasonis
6e366eedf0bcb011fb54ab77c6828130	8	0	0	0	0	0	0	0	0	0	0	0	0	0	0	0	0	0	0	0	0	0	0	0	0	0	0	0	0	0	0	0	0	k__Bacteria; p__Bacteroidetes; c__Bacteroidia; o__Bacteroidales; f__Bacteroidaceae; g__Bacteroides; s__
eff41b132a3aa5c66659ae9efde5e3c0	0	0	0	0	8	0	0	0	0	0	0	0	0	0	0	0	0	0	0	0	0	0	0	0	0	0	0	0	0	0	0	0	0	k__Bacteria; p__Bacteroidetes; c__Bacteroidia; o__Bacteroidales; f__[Paraprevotellaceae]; g__[Prevotella]; s__
316e29a4a55c57f56e001af9f387c2b8	0	0	0	0	8	0	0	0	0	0	0	0	0	0	0	0	0	0	0	0	0	0	0	0	0	0	0	0	0	0	0	0	0	k__Bacteria; p__Bacteroidetes; c__Bacteroidia; o__Bacteroidales; f__S24-7; g__; s__
04aaced12e9abc878e9107dcf8c9f520	0	0	0	0	8	0	0	0	0	0	0	0	0	0	0	0	0	0	0	0	0	0	0	0	0	0	0	0	0	0	0	0	0	k__Bacteria; p__Firmicutes; c__Clostridia; o__Clostridiales; f__; g__; s__
c2270e0a364bf1f12f96599297b3d424	0	0	0	0	8	0	0	0	0	0	0	0	0	0	0	0	0	0	0	0	0	0	0	0	0	0	0	0	0	0	0	0	0	k__Bacteria; p__Tenericutes; c__Mollicutes; o__RF39; f__; g__; s__
0f6a3e0d74022890a1edd85111653e56	0	0	0	0	8	0	0	0	0	0	0	0	0	0	0	0	0	0	0	0	0	0	0	0	0	0	0	0	0	0	0	0	0	k__Bacteria; p__Bacteroidetes; c__Bacteroidia; o__Bacteroidales; f__Prevotellaceae; g__Prevotella; s__
962d98cd0101ee247d5d6ea863012fc9	0	0	0	0	8	0	0	0	0	0	0	0	0	0	0	0	0	0	0	0	0	0	0	0	0	0	0	0	0	0	0	0	0	k__Bacteria; p__Firmicutes; c__Clostridia; o__Clostridiales; f__Lachnospiraceae
733f7e51795f4bf013a7883ad50fd1ad	0	0	0	0	0	8	0	0	0	0	0	0	0	0	0	0	0	0	0	0	0	0	0	0	0	0	0	0	0	0	0	0	0	k__Bacteria; p__Firmicutes; c__Bacilli; o__Lactobacillales; f__Lactobacillaceae; g__Pediococcus
169f22ab45da08113b48aaef3bdcdb32	0	0	0	0	0	8	0	0	0	0	0	0	0	0	0	0	0	0	0	0	0	0	0	0	0	0	0	0	0	0	0	0	0	k__Bacteria; p__TM7; c__TM7-3; o__CW040; f__F16; g__; s__
641b8e6c0e10e02965606c42afc1dbb9	0	0	0	0	0	0	0	0	8	0	0	0	0	0	0	0	0	0	0	0	0	0	0	0	0	0	0	0	0	0	0	0	0	k__Bacteria; p__Firmicutes; c__Clostridia; o__Clostridiales
3f666dbe1eb96c8650e2fe5de080cefa	0	0	0	0	0	0	0	0	8	0	0	0	0	0	0	0	0	0	0	0	0	0	0	0	0	0	0	0	0	0	0	0	0	k__Bacteria; p__Firmicutes; c__Clostridia; o__Clostridiales; f__Clostridiaceae; g__Candidatus Arthromitus; s__
fe283f2b7118f702a32e816fb0c7f90d	0	0	0	0	0	0	0	0	8	0	0	0	0	0	0	0	0	0	0	0	0	0	0	0	0	0	0	0	0	0	0	0	0	k__Bacteria; p__Firmicutes; c__Clostridia; o__Clostridiales; f__Lachnospiraceae; g__; s__
36f7f5810f96b91e043c2e6995006871	0	0	0	0	0	0	0	0	8	0	0	0	0	0	0	0	0	0	0	0	0	0	0	0	0	0	0	0	0	0	0	0	0	k__Bacteria; p__Bacteroidetes; c__Bacteroidia; o__Bacteroidales; f__S24-7; g__; s__
db03f87d34912b1f7288c1b5aece3429	0	0	0	0	0	0	0	0	8	0	0	0	0	0	0	0	0	0	0	0	0	0	0	0	0	0	0	0	0	0	0	0	0	k__Bacteria; p__Firmicutes; c__Clostridia; o__Clostridiales
a5c8bc70a3b8c2c4d9cdf875672f2400	0	0	0	0	0	0	0	0	0	8	0	0	0	0	0	0	0	0	0	0	0	0	0	0	0	0	0	0	0	0	0	0	0	k__Bacteria; p__Firmicutes; c__Clostridia; o__Clostridiales; f__Lachnospiraceae; g__Coprococcus; s__
672d55ee94a5a9bf286ad8407d03e440	0	0	0	0	0	0	0	0	0	8	0	0	0	0	0	0	0	0	0	0	0	0	0	0	0	0	0	0	0	0	0	0	0	k__Bacteria; p__Firmicutes; c__Clostridia; o__Clostridiales; f__; g__; s__
63571d0e9c002210aedb99e1f6e31bb5	0	0	0	0	0	0	0	0	0	8	0	0	0	0	0	0	0	0	0	0	0	0	0	0	0	0	0	0	0	0	0	0	0	k__Bacteria; p__Proteobacteria; c__Alphaproteobacteria; o__Rhizobiales; f__Methylobacteriaceae; g__; s__
ae288651be9a1c9cea16da50b433fc20	0	0	0	0	0	0	0	0	0	5	0	0	0	0	0	0	0	0	0	0	0	0	3	0	0	0	0	0	0	0	0	0	0	k__Bacteria; p__Proteobacteria; c__Alphaproteobacteria; o__Rhizobiales; f__Bradyrhizobiaceae; g__Bradyrhizobium; s__
5f2b8e07bb9fd68edc6f01a5ce199424	0	0	0	0	0	0	0	0	0	0	0	0	8	0	0	0	0	0	0	0	0	0	0	0	0	0	0	0	0	0	0	0	0	k__Bacteria; p__Firmicutes; c__Clostridia; o__Clostridiales; f__Lachnospiraceae; g__; s__
113aff46f9510113025ca6e6d67bff64	0	0	0	0	0	0	0	0	0	0	0	0	8	0	0	0	0	0	0	0	0	0	0	0	0	0	0	0	0	0	0	0	0	k__Bacteria; p__Bacteroidetes; c__Bacteroidia; o__Bacteroidales; f__Prevotellaceae; g__Prevotella; s__
65e7514acc5554e3b8730355c3a4f078	0	0	0	0	0	0	0	0	0	0	0	0	0	8	0	0	0	0	0	0	0	0	0	0	0	0	0	0	0	0	0	0	0	k__Bacteria; p__Firmicutes; c__Clostridia; o__Clostridiales; f__Clostridiaceae; g__; s__
88c1b9aaff6d12c9d26160141e59903a	0	0	0	0	0	0	0	0	0	0	0	0	0	8	0	0	0	0	0	0	0	0	0	0	0	0	0	0	0	0	0	0	0	k__Bacteria; p__Bacteroidetes; c__Bacteroidia; o__Bacteroidales; f__Rikenellaceae; g__; s__
c8aebe99854c50395f65b2efeb3814fa	0	0	0	0	0	0	0	0	0	0	0	0	0	0	8	0	0	0	0	0	0	0	0	0	0	0	0	0	0	0	0	0	0	k__Bacteria; p__Bacteroidetes; c__Bacteroidia; o__Bacteroidales; f__[Barnesiellaceae]; g__Barnesiella; s__intestinihominis
782aef346e6b36adedee99770adb072b	0	0	0	0	0	0	0	0	0	0	0	0	0	0	8	0	0	0	0	0	0	0	0	0	0	0	0	0	0	0	0	0	0	k__Bacteria; p__Bacteroidetes; c__Bacteroidia; o__Bacteroidales; f__Porphyromonadaceae; g__Porphyromonas; s__endodontalis
3a95a494557a618b9ea9e7196b477808	0	0	0	0	0	0	0	0	0	0	0	0	0	0	8	0	0	0	0	0	0	0	0	0	0	0	0	0	0	0	0	0	0	k__Bacteria; p__Firmicutes; c__Clostridia; o__Clostridiales; f__Lachnospiraceae
a271b13c9f4061b5d7f7219cc4657472	0	0	0	0	0	0	0	0	0	0	0	0	0	0	8	0	0	0	0	0	0	0	0	0	0	0	0	0	0	0	0	0	0	k__Bacteria; p__Firmicutes; c__Clostridia; o__Clostridiales; f__Ruminococcaceae; g__; s__
b0b5257237eef505c795a89729174ed7	0	0	0	0	0	0	0	0	0	0	0	0	0	0	0	8	0	0	0	0	0	0	0	0	0	0	0	0	0	0	0	0	0	k__Bacteria; p__Proteobacteria; c__Betaproteobacteria; o__Neisseriales; f__Neisseriaceae
1c952f7a3c1deeb74fe215741c07f81b	0	0	0	0	0	0	0	0	0	0	0	0	0	0	0	8	0	0	0	0	0	0	0	0	0	0	0	0	0	0	0	0	0	k__Bacteria; p__Bacteroidetes; c__Bacteroidia; o__Bacteroidales; f__[Paraprevotellaceae]; g__; s__
58ec75919dfcbcee6ec87123689294db	0	0	0	0	0	0	0	0	0	0	0	0	0	0	0	8	0	0	0	0	0	0	0	0	0	0	0	0	0	0	0	0	0	k__Bacteria; p__Firmicutes; c__Clostridia; o__Clostridiales; f__Lachnospiraceae
03e00d3b96c9115e60f3d4d597ab22e8	0	0	0	0	0	0	0	0	0	0	0	0	0	0	0	0	8	0	0	0	0	0	0	0	0	0	0	0	0	0	0	0	0	k__Bacteria; p__Bacteroidetes; c__Bacteroidia; o__Bacteroidales; f__Bacteroidaceae; g__Bacteroides; s__
aa21058abe26e1d6b09f76854954f23c	0	0	0	0	0	0	0	0	0	0	0	0	0	0	0	0	8	0	0	0	0	0	0	0	0	0	0	0	0	0	0	0	0	k__Bacteria; p__Firmicutes; c__Clostridia; o__Clostridiales
623d3351cea94d401742dd36b0d1e883	0	0	0	0	0	0	0	0	0	0	0	0	0	0	0	0	8	0	0	0	0	0	0	0	0	0	0	0	0	0	0	0	0	k__Bacteria; p__Firmicutes; c__Clostridia; o__Clostridiales; f__Lachnospiraceae; g__; s__
a4311f44177eee62d91f656fd750fe30	0	0	0	0	0	0	0	0	0	0	0	0	0	0	0	0	8	0	0	0	0	0	0	0	0	0	0	0	0	0	0	0	0	k__Bacteria; p__Firmicutes; c__Clostridia; o__Clostridiales; f__; g__; s__
8fef6bfc454e9656f6ee98b074ebf56c	0	0	0	0	0	0	0	0	0	0	0	0	0	0	0	0	8	0	0	0	0	0	0	0	0	0	0	0	0	0	0	0	0	k__Bacteria; p__Firmicutes; c__Clostridia; o__Clostridiales; f__; g__; s__
dd5c91d5eb53f907bda369749607dbf6	0	0	0	0	0	0	0	0	0	0	0	0	0	0	0	0	0	8	0	0	0	0	0	0	0	0	0	0	0	0	0	0	0	k__Bacteria
8bd76be2d830b6e0b28b1f23be8f051c	0	0	0	0	0	0	0	0	0	0	0	0	0	0	0	0	0	8	0	0	0	0	0	0	0	0	0	0	0	0	0	0	0	k__Bacteria; p__Firmicutes; c__Clostridia; o__Clostridiales; f__; g__; s__
4a63c95b200dff267291eb08623d709c	0	0	0	0	0	0	0	0	0	0	0	0	0	0	0	0	0	8	0	0	0	0	0	0	0	0	0	0	0	0	0	0	0	k__Bacteria; p__Bacteroidetes; c__Bacteroidia; o__Bacteroidales; f__S24-7; g__; s__
b351ed2576173bbfe96f37cbce3da02c	0	0	0	0	0	0	0	0	0	0	0	0	0	0	0	0	0	8	0	0	0	0	0	0	0	0	0	0	0	0	0	0	0	k__Bacteria; p__Firmicutes; c__Bacilli; o__Lactobacillales; f__Lactobacillaceae; g__Lactobacillus
f196eff8619490b2bdc4bb3c70ffa3e8	0	0	0	0	0	0	0	0	0	0	0	0	0	0	0	0	0	8	0	0	0	0	0	0	0	0	0	0	0	0	0	0	0	k__Bacteria; p__Firmicutes; c__Clostridia; o__Clostridiales; f__Lachnospiraceae; g__Lactonifactor; s__longoviformis
3681bab0a4491d841d3be5aa24da128d	0	0	0	0	0	0	0	0	0	0	0	0	0	0	0	0	0	0	8	0	0	0	0	0	0	0	0	0	0	0	0	0	0	k__Bacteria; p__Tenericutes; c__Mollicutes; o__RF39; f__; g__; s__
4295f3839634cd672a1b17fcd86f66d0	0	0	0	0	0	0	0	0	0	0	0	0	0	0	0	0	0	0	0	8	0	0	0	0	0	0	0	0	0	0	0	0	0	k__Bacteria; p__Bacteroidetes; c__Bacteroidia; o__Bacteroidales; f__Rikenellaceae; g__AF12; s__
b98e5b54a978c89854e0f20caff3bcdf	0	0	0	0	0	0	0	0	0	0	0	0	0	0	0	0	0	0	0	8	0	0	0	0	0	0	0	0	0	0	0	0	0	k__Bacteria; p__Bacteroidetes; c__Bacteroidia; o__Bacteroidales; f__Bacteroidaceae; g__Bacteroides; s__
7613ad48e20cee2f696eb890d584f014	0	0	0	0	0	0	0	0	0	0	0	0	0	0	0	0	0	0	0	8	0	0	0	0	0	0	0	0	0	0	0	0	0	k__Bacteria; p__Firmicutes; c__Clostridia; o__Clostridiales; f__; g__; s__
3ea91a7a108ce9898323cc074d4d871a	0	0	0	0	0	0	0	0	0	0	0	0	0	0	0	0	0	0	0	8	0	0	0	0	0	0	0	0	0	0	0	0	0	k__Bacteria; p__Firmicutes; c__Clostridia; o__Clostridiales; f__; g__; s__
a4170784b8a0e18eda2522607cce5134	0	0	0	0	0	0	0	0	0	0	0	0	0	0	0	0	0	0	0	0	8	0	0	0	0	0	0	0	0	0	0	0	0	k__Bacteria; p__Firmicutes; c__Clostridia; o__Clostridiales; f__; g__; s__
3f2594b1a910614d51d5174c71a21223	0	0	0	0	0	0	0	0	0	0	0	0	0	0	0	0	0	0	0	0	8	0	0	0	0	0	0	0	0	0	0	0	0	k__Bacteria; p__Firmicutes; c__Clostridia; o__Clostridiales; f__Lachnospiraceae; g__; s__
78278a9ee97b04810eda80a0d8cae466	0	0	0	0	0	0	0	0	0	0	0	0	0	0	0	0	0	0	0	0	8	0	0	0	0	0	0	0	0	0	0	0	0	k__Bacteria; p__Firmicutes; c__Clostridia; o__Clostridiales; f__; g__; s__
a1190ffdf7cdeef36b551eaf18c5aa8c	0	0	0	0	0	0	0	0	0	0	0	0	0	0	0	0	0	0	0	0	8	0	0	0	0	0	0	0	0	0	0	0	0	k__Bacteria; p__Firmicutes; c__Clostridia; o__Clostridiales; f__Lachnospiraceae; g__Moryella; s__
e5d19bee97fba4d39d132f300ffd0bde	0	0	0	0	0	0	0	0	0	0	0	0	0	0	0	0	0	0	0	0	8	0	0	0	0	0	0	0	0	0	0	0	0	k__Bacteria; p__Cyanobacteria; c__4C0d-2; o__YS2; f__; g__; s__
177003a56197d9da6391af3d69718816	0	0	0	0	0	0	0	0	0	0	0	0	0	0	0	0	0	0	0	0	8	0	0	0	0	0	0	0	0	0	0	0	0	k__Bacteria; p__Bacteroidetes; c__Bacteroidia; o__Bacteroidales; f__Rikenellaceae; g__; s__
f2cfba030d95cc52660c26c837e87255	0	0	0	0	0	0	0	0	0	0	0	0	0	0	0	0	0	0	0	0	8	0	0	0	0	0	0	0	0	0	0	0	0	k__Bacteria; p__Firmicutes; c__Clostridia; o__Clostridiales; f__; g__; s__
542845905e2b2d5c9c9c43a5ba918f08	0	0	0	0	0	0	0	0	0	0	0	0	0	0	0	0	0	0	0	0	8	0	0	0	0	0	0	0	0	0	0	0	0	k__Bacteria; p__Firmicutes; c__Clostridia; o__Clostridiales; f__Ruminococcaceae; g__; s__
cb032532dac5c6950759aa65c40d023c	0	0	0	0	0	0	0	0	0	0	0	0	0	0	0	0	0	0	0	0	8	0	0	0	0	0	0	0	0	0	0	0	0	k__Bacteria; p__Proteobacteria; c__Alphaproteobacteria; o__RF32; f__; g__; s__
8e27f804b86f03a527dbe01f77088818	0	0	0	0	0	0	0	0	0	0	0	0	0	0	0	0	0	0	0	0	0	8	0	0	0	0	0	0	0	0	0	0	0	k__Bacteria; p__Bacteroidetes; c__Bacteroidia; o__Bacteroidales; f__S24-7; g__; s__
51f1c084d08533665bf66ab0a0da7602	0	0	0	0	0	0	0	0	0	0	0	0	0	0	0	0	0	0	0	0	0	8	0	0	0	0	0	0	0	0	0	0	0	k__Bacteria; p__Firmicutes; c__Clostridia; o__Clostridiales; f__Clostridiaceae; g__Clostridium
6a495d4d7f755b7e9343988569f35d10	0	0	0	0	0	0	0	0	0	0	0	0	0	0	0	0	0	0	0	0	0	8	0	0	0	0	0	0	0	0	0	0	0	k__Bacteria; p__Firmicutes; c__Clostridia; o__Clostridiales; f__Lachnospiraceae
73aec217203f25f6deefb9abdf8f5d50	0	0	0	0	0	0	0	0	0	0	0	0	0	0	0	0	0	0	0	0	0	8	0	0	0	0	0	0	0	0	0	0	0	k__Bacteria; p__Firmicutes; c__Clostridia; o__Clostridiales; f__; g__; s__
962c195701140b3a11e6e419d31a2b9d	0	0	0	0	0	0	0	0	0	0	0	0	0	0	0	0	0	0	0	0	0	0	8	0	0	0	0	0	0	0	0	0	0	k__Bacteria; p__Tenericutes; c__Mollicutes; o__RF39; f__; g__; s__
1926babc583b27df50a3be3d5b394866	0	0	0	0	0	0	0	0	0	0	0	0	0	0	0	0	0	0	0	0	0	0	8	0	0	0	0	0	0	0	0	0	0	k__Bacteria; p__Firmicutes; c__Clostridia; o__Clostridiales; f__Lachnospiraceae
319c4055789451cfb16457f8b03efeaa	0	0	0	0	0	0	0	0	0	0	0	0	0	0	0	0	0	0	0	0	0	0	8	0	0	0	0	0	0	0	0	0	0	k__Bacteria; p__Bacteroidetes; c__Bacteroidia; o__Bacteroidales; f__Bacteroidaceae; g__Bacteroides; s__
3f5d571b62d245a5f9450dfed26440bd	0	0	0	0	0	0	0	0	0	0	0	0	0	0	0	0	0	0	0	0	0	0	8	0	0	0	0	0	0	0	0	0	0	k__Bacteria; p__Firmicutes; c__Clostridia; o__Clostridiales; f__; g__; s__
67cae90e34e6115a3c9a52e93370ffb6	0	0	0	0	0	0	0	0	0	0	0	0	0	0	0	0	0	0	0	0	0	0	0	8	0	0	0	0	0	0	0	0	0	k__Bacteria; p__Firmicutes; c__Clostridia; o__Clostridiales; f__Ruminococcaceae; g__Ruminococcus; s__
349dccef1b47fde781a3d084c0563ca7	0	0	0	0	0	0	0	0	0	0	0	0	0	0	0	0	0	0	0	0	0	0	0	8	0	0	0	0	0	0	0	0	0	k__Bacteria; p__Firmicutes; c__Clostridia; o__Clostridiales; f__Lachnospiraceae; g__; s__
1e589cfc957a468c4d76c82cb310f21f	0	0	0	0	0	0	0	0	0	0	0	0	0	0	0	0	0	0	0	0	0	0	0	8	0	0	0	0	0	0	0	0	0	k__Bacteria; p__Firmicutes; c__Clostridia; o__Clostridiales
fa68c63546fd85814929384af909022f	0	0	0	0	0	0	0	0	0	0	0	0	0	0	0	0	0	0	0	0	0	0	0	8	0	0	0	0	0	0	0	0	0	k__Bacteria; p__Firmicutes; c__Clostridia; o__Clostridiales; f__[Tissierellaceae]; g__Helcococcus; s__
2d80037640906aab29ee5b29e4621476	0	0	0	0	0	0	0	0	0	0	0	0	0	0	0	0	0	0	0	0	0	0	0	8	0	0	0	0	0	0	0	0	0	k__Bacteria; p__Firmicutes; c__Clostridia; o__Clostridiales; f__; g__; s__
1153f037e2e65e09a6c40091d9cf9b1c	0	0	0	0	0	0	0	0	0	0	0	0	0	0	0	0	0	0	0	0	0	0	0	8	0	0	0	0	0	0	0	0	0	k__Bacteria; p__Firmicutes; c__Clostridia; o__Clostridiales; f__; g__; s__
dcdddb58877cc9a6b8ddf21f645a2757	0	0	0	0	0	0	0	0	0	0	0	0	0	0	0	0	0	0	0	0	0	0	0	8	0	0	0	0	0	0	0	0	0	k__Bacteria; p__Firmicutes; c__Clostridia; o__Clostridiales; f__; g__; s__
4920b86942e3724a27496f51873b38a5	0	0	0	0	0	0	0	0	0	0	0	0	0	0	0	0	0	0	0	0	0	0	0	8	0	0	0	0	0	0	0	0	0	k__Bacteria; p__Bacteroidetes; c__Bacteroidia; o__Bacteroidales; f__S24-7; g__; s__
25a5aca8bc216696938cf173b2e87c04	0	0	0	0	0	0	0	0	0	0	0	0	0	0	0	0	0	0	0	0	0	0	0	5	0	3	0	0	0	0	0	0	0	k__Bacteria; p__Firmicutes; c__Clostridia; o__Clostridiales
20a1e57dca21023135bccc10db13379d	0	0	0	0	0	0	0	0	0	0	0	0	0	0	0	0	0	0	0	0	0	0	0	0	8	0	0	0	0	0	0	0	0	k__Bacteria; p__Bacteroidetes; c__Bacteroidia; o__Bacteroidales; f__Rikenellaceae; g__; s__
845ab7b10a7c793eaf01815147e4a3ad	0	0	0	0	0	0	0	0	0	0	0	0	0	0	0	0	0	0	0	0	0	0	0	0	8	0	0	0	0	0	0	0	0	k__Bacteria; p__Bacteroidetes; c__Bacteroidia; o__Bacteroidales; f__Prevotellaceae; g__Prevotella; s__
9e51b01d674bea8765f3a8e875119c31	0	0	0	0	0	0	0	0	0	0	0	0	0	0	0	0	0	0	0	0	0	0	0	0	8	0	0	0	0	0	0	0	0	k__Bacteria; p__Firmicutes; c__Clostridia; o__Clostridiales; f__; g__; s__
[truncated: 618 more rows]
